# Supplementary material for: Single-cell RNA sequencing reveals S100a9hi macrophages promote the transition from acute inflammation to fibrotic remodeling after myocardial ischemia‒reperfusion
Source: Theranostics. 2024 Jan 20;14(3):1241–59. doi: 10.7150/thno.91180 (PMC10845204; doi:10.7150/thno.91180)
Supplement: Supplementary file 2 — Supplementary table 1. [file thnov14p1241s2.xlsx]

## Sheet: 0
p_val	avg_log2FC	pct.1	pct.2	p_val_adj	cluster	gene
0	2.22959	0.985	0.22	0	0	Trbc2
0	2.12013	0.962	0.179	0	0	Lef1
0	2.07395	0.943	0.179	0	0	Trac
0	2.04915	0.975	0.293	0	0	Satb1
0	1.94972	0.92	0.165	0	0	Tcf7
0	1.94118	0.914	0.239	0	0	Il7r
0	1.92311	0.62	0.205	0	0	Gm12840
0	1.92228	0.964	0.489	0	0	Vps37b
0	1.9193	0.839	0.166	0	0	Dusp10
0	1.90993	0.953	0.275	0	0	Gm8369
0	1.86625	0.979	0.358	0	0	Gimap6
0	1.84274	0.668	0.176	0	0	Trbc1
0	1.84165	0.972	0.189	0	0	Cd3g
0	1.79329	0.975	0.199	0	0	Cd3d
0	1.6947	0.999	0.931	0	0	Rpl12
0	1.67887	0.907	0.193	0	0	Lat
0	1.65729	0.855	0.266	0	0	Gramd3
0	1.60385	0.983	0.377	0	0	Ets1
0	1.55597	0.992	0.906	0	0	Txnip
0	1.5237	0.961	0.58	0	0	Emb
0	1.50827	0.756	0.131	0	0	Bcl11b
0	1.47371	0.963	0.595	0	0	Crlf3
0	1.46205	0.748	0.139	0	0	Cd28
0	1.46114	0.955	0.296	0	0	Ms4a4b
0	1.43579	0.796	0.604	0	0	Cct6a
0	1.43329	0.654	0.091	0	0	Trib2
0	1.43125	0.997	0.931	0	0	Rpl5
0	1.41457	0.574	0.104	0	0	Dapl1
0	1.37365	0.999	0.994	0	0	Rps27
0	1.37027	0.843	0.192	0	0	Skap1
0	1.34922	0.883	0.468	0	0	Rapgef6
0	1.34422	0.996	0.853	0	0	Tmsb10
0	1.33576	0.998	0.968	0	0	Rplp0
0	1.33021	0.881	0.256	0	0	Gimap3
0	1.32782	0.998	0.963	0	0	Rps7
0	1.32194	0.804	0.166	0	0	Cd3e
0	1.31938	0.757	0.377	0	0	Igfbp4
0	1.31589	0.999	0.955	0	0	Rps20
0	1.31243	1	0.983	0	0	Rps24
0	1.28196	0.999	0.99	0	0	Rps16
0	1.28174	0.999	0.96	0	0	Rpl13a
0	1.27927	0.999	0.964	0	0	Rps15a
0	1.26352	0.725	0.151	0	0	Itk
0	1.2549	0.855	0.219	0	0	Txk
0	1.24036	0.997	0.951	0	0	Rps6
0	1.23906	0.578	0.046	0	0	Cd4
0	1.2364	0.999	0.978	0	0	Rps3a1
0	1.23391	0.708	0.252	0	0	Zfp281
0	1.22998	1	0.987	0	0	Rplp1
0	1.22981	0.751	0.235	0	0	Dgka
0	1.22442	0.593	0.181	0	0	Ndrg3
0	1.21787	0.999	0.963	0	0	Rps19
0	1.20256	0.996	0.913	0	0	Rpl36a
0	1.20241	0.987	0.833	0	0	Rpl22l1
0	1.1992	0.701	0.148	0	0	Cd247
0	1.19798	0.792	0.312	0	0	S1pr1
0	1.19561	0.835	0.266	0	0	Ablim1
0	1.19352	1	0.999	0	0	Tpt1
0	1.19179	0.999	0.977	0	0	Rpl8
0	1.19152	0.957	0.65	0	0	Limd2
0	1.19134	0.997	0.92	0	0	Eef1b2
0	1.18245	0.999	0.946	0	0	Rps18
0	1.17699	0.84	0.258	0	0	Gimap4
0	1.1746	0.999	0.98	0	0	Rpl30
0	1.16619	0.725	0.283	0	0	Gm20186
0	1.1594	0.857	0.274	0	0	Sept1
0	1.15902	0.999	0.98	0	0	Rps21
0	1.15705	1	0.996	0	0	Rps29
0	1.15461	0.999	0.976	0	0	Rps3
0	1.15421	0.9	0.612	0	0	Saraf
0	1.15361	0.639	0.156	0	0	Rflnb
0	1.15162	0.999	0.953	0	0	Rpsa
0	1.15096	0.999	0.986	0	0	Rpl17
0	1.13825	0.999	0.977	0	0	Rpl19
0	1.13371	0.727	0.338	0	0	Bcl2
0	1.12616	1	0.979	0	0	Rps23
0	1.11908	0.997	0.928	0	0	Rpl3
0	1.11567	0.999	0.978	0	0	Rps8
0	1.11137	0.757	0.397	0	0	4932438A13Rik
0	1.10569	0.999	0.985	0	0	Rplp2
0	1.10479	0.782	0.201	0	0	Lck
0	1.10279	0.998	0.95	0	0	Rps4x
0	1.10267	0.999	0.967	0	0	Rpl21
0	1.09935	0.911	0.436	0	0	Pdcd4
0	1.08542	0.999	0.985	0	0	Rps10
0	1.08331	0.999	0.977	0	0	Rpl39
0	1.08211	0.995	0.884	0	0	Uba52
0	1.07365	0.998	0.932	0	0	Rpl10a
0	1.06813	0.998	0.949	0	0	Rps15
0	1.06243	0.733	0.361	0	0	Chd3
0	1.06153	0.999	0.988	0	0	Rpl23
0	1.06008	0.999	0.978	0	0	Rps13
0	1.04665	1	0.971	0	0	Rps28
0	1.04384	0.999	0.986	0	0	Rpl9
0	1.04123	0.997	0.931	0	0	Rpl35
0	1.03944	0.999	0.984	0	0	Rps14
0	1.03611	0.707	0.387	0	0	Smc4
0	1.03168	0.971	0.639	0	0	Cytip
0	1.02439	0.998	0.943	0	0	Rack1
0	1.01998	0.999	0.979	0	0	Rpl13
0	1.01075	0.664	0.165	0	0	Gm2682
0	0.993362	0.79	0.237	0	0	Ccr7
0	0.983273	0.998	0.931	0	0	Rpl14
0	0.98119	0.894	0.592	0	0	Rps27rt
0	0.977625	0.65	0.267	0	0	Tecpr1
0	0.976821	0.998	0.945	0	0	Rpl15
0	0.97377	0.999	0.986	0	0	Rpl27a
0	0.970502	0.996	0.895	0	0	Rpl4
0	0.968083	0.676	0.263	0	0	Actn1
0	0.967084	0.999	0.968	0	0	Rps26
0	0.966851	0.458	0.042	0	0	Tesc
0	0.966829	0.999	0.967	0	0	Rpl32
0	0.965081	0.997	0.963	0	0	Rpl7
0	0.961104	0.556	0.162	0	0	Mllt3
0	0.961094	0.908	0.687	0	0	Atp1b3
0	0.959561	0.999	0.958	0	0	Rps5
0	0.953793	0.856	0.753	0	0	Tpr
0	0.951294	0.999	0.985	0	0	Rpl18a
0	0.951133	0.994	0.912	0	0	Rpl31
0	0.948534	0.646	0.314	0	0	Znrf1
0	0.946754	0.508	0.089	0	0	Nsg2
0	0.944389	0.64	0.203	0	0	Pik3ip1
0	0.943365	0.999	0.955	0	0	Rpl36
0	0.932078	0.998	0.974	0	0	Rpl18
0	0.925892	0.99	0.872	0	0	Npm1
0	0.917799	0.998	0.96	0	0	Rps2
0	0.915797	0.677	0.329	0	0	Gtf2i
0	0.909537	0.956	0.691	0	0	Ms4a6b
0	0.906802	0.513	0.139	0	0	Inpp4b
0	0.903822	0.601	0.249	0	0	Tmem71
0	0.902087	1	0.99	0	0	Rpl35a
0	0.899868	0.414	0.036	0	0	Trat1
0	0.89288	1	0.992	0	0	Rps27a
0	0.892605	1	0.98	0	0	Eef1a1
0	0.892052	0.999	0.981	0	0	Rpl34
0	0.889003	0.999	0.97	0	0	Rpl11
0	0.887186	0.997	0.946	0	0	Rpl23a
0	0.881516	0.602	0.239	0	0	Cblb
0	0.879141	0.667	0.358	0	0	Srpk1
0	0.877032	0.548	0.141	0	0	Prkcq
0	0.871789	0.866	0.369	0	0	Ltb
0	0.867496	0.999	0.972	0	0	Rpl26
0	0.865902	1	0.986	0	0	Rpl37a
0	0.865209	0.688	0.235	0	0	Gimap1
0	0.864931	0.508	0.221	0	0	Crybg1
0	0.861879	0.687	0.338	0	0	Acp5
0	0.854504	0.548	0.14	0	0	Thy1
0	0.853552	0.448	0.101	0	0	Cd5
0	0.852717	0.904	0.744	0	0	Prrc2c
0	0.851906	0.543	0.07	0	0	Ly6c1
0	0.840234	0.994	0.94	0	0	Btg1
0	0.835696	0.999	0.973	0	0	Rps11
0	0.834722	0.998	0.949	0	0	Rpl22
0	0.833843	0.721	0.252	0	0	Cd2
0	0.832138	0.825	0.509	0	0	Fam107b
0	0.831946	0.999	0.955	0	0	Rpl6
0	0.830938	0.507	0.168	0	0	A930005H10Rik
0	0.82598	0.779	0.499	0	0	Arhgap15
0	0.825932	0.987	0.864	0	0	Shisa5
0	0.819715	0.512	0.197	0	0	Bzw2
0	0.817119	0.868	0.628	0	0	Arhgef1
0	0.81547	0.606	0.221	0	0	P2ry10
0	0.813458	0.968	0.822	0	0	Gas5
0	0.812659	0.835	0.612	0	0	Elf1
0	0.811082	0.988	0.849	0	0	Stk17b
0	0.810288	0.758	0.524	0	0	Zc3hav1
0	0.810165	0.952	0.799	0	0	Cox7a2l
0	0.809401	0.999	0.977	0	0	Rps25
0	0.804636	0.999	0.976	0	0	Rpl38
0	0.803677	0.763	0.472	0	0	Rhoh
0	0.802767	0.999	0.971	0	0	Rpl28
0	0.798308	0.502	0.12	0	0	Sh2d1a
0	0.798298	0.415	0.113	0	0	Pde4d
0	0.796948	0.998	0.975	0	0	Rpl27
0	0.793933	0.999	0.986	0	0	Rpl37
0	0.793349	0.484	0.15	0	0	Frat2
0	0.791036	0.584	0.233	0	0	Rasal3
0	0.787813	0.657	0.241	0	0	Gimap5
0	0.779215	0.997	0.947	0	0	Rpl29
0	0.775409	0.912	0.731	0	0	Hnrnpa1
0	0.775383	0.407	0.073	0	0	Als2cl
0	0.774938	0.891	0.708	0	0	Eif3e
0	0.769598	0.931	0.58	0	0	H2-Q7
0	0.767983	0.996	0.922	0	0	Rps17
0	0.76644	0.526	0.171	0	0	Gimap9
0	0.765906	0.871	0.705	0	0	Klf13
0	0.765244	0.728	0.409	0	0	Rasgrp2
0	0.764007	0.596	0.349	0	0	Gpr183
0	0.758076	0.728	0.502	0	0	Chd2
0	0.758068	0.857	0.522	0	0	Tnfaip3
0	0.755126	0.434	0.166	0	0	Pdk1
0	0.754416	0.435	0.107	0	0	Cd6
0	0.753444	0.77	0.553	0	0	Snhg1
0	0.752017	0.486	0.256	0	0	Bbc3
0	0.749619	0.35	0.061	0	0	1810041H14Rik
0	0.749167	0.816	0.62	0	0	1810026B05Rik
0	0.747948	0.333	0.063	0	0	Itm2a
0	0.747557	0.98	0.857	0	0	Gm10076
0	0.746777	0.69	0.487	0	0	Phf20l1
0	0.744798	0.636	0.359	0	0	Gpr132
0	0.739018	0.589	0.299	0	0	Utrn
0	0.735871	0.809	0.612	0	0	Gm11808
0	0.734856	0.493	0.165	0	0	Grap2
0	0.73398	0.388	0.088	0	0	Cep97
0	0.732856	0.461	0.14	0	0	Tespa1
0	0.7306	0.998	0.961	0	0	Rpl24
0	0.730424	0.694	0.354	0	0	Itgb7
0	0.729511	0.768	0.547	0	0	Peli1
0	0.728542	0.58	0.257	0	0	Sept6
0	0.726583	0.823	0.59	0	0	H2-Q4
0	0.711115	0.939	0.812	0	0	Tle5
0	0.701539	0.506	0.17	0	0	Fam189b
0	0.693785	0.413	0.121	0	0	Fam102a
0	0.693529	0.497	0.194	0	0	Arap2
0	0.680103	0.702	0.517	0	0	Stk4
0	0.678169	0.989	0.905	0	0	Eef2
0	0.678037	0.842	0.534	0	0	Hcst
0	0.672727	0.512	0.248	0	0	Tspan32
0	0.672129	0.729	0.479	0	0	Cirbp
0	0.672122	0.6	0.256	0	0	Gm47015
0	0.670375	0.929	0.613	0	0	AY036118
0	0.669379	0.422	0.157	0	0	Sesn3
0	0.666472	0.548	0.303	0	0	Psip1
0	0.658238	0.416	0.119	0	0	Fam169b
0	0.65475	0.722	0.477	0	0	Cdkn1b
0	0.652517	0.638	0.343	0	0	Rnf138
0	0.652043	0.99	0.939	0	0	Srsf5
0	0.648207	0.994	0.924	0	0	Naca
0	0.64724	0.476	0.225	0	0	Socs1
0	0.646294	0.384	0.093	0	0	Atp1b1
0	0.645673	0.76	0.529	0	0	Tut4
0	0.64154	0.403	0.163	0	0	Kbtbd11
0	0.639018	0.371	0.176	0	0	Pdlim4
0	0.63818	0.456	0.257	0	0	Klhdc2
0	0.637664	0.611	0.343	0	0	Fyn
0	0.632101	0.561	0.344	0	0	Klhl6
0	0.631519	0.694	0.447	0	0	Atp11b
0	0.63133	0.423	0.148	0	0	Rab3ip
0	0.630835	0.419	0.165	0	0	Ass1
0	0.629149	0.624	0.406	0	0	Gramd1a
0	0.626535	0.771	0.625	0	0	Nsd3
0	0.625871	0.814	0.682	0	0	Hnrnpdl
0	0.62574	0.386	0.114	0	0	Cd27
0	0.625178	0.461	0.145	0	0	Klk8
0	0.624508	0.943	0.805	0	0	Eef1g
0	0.622223	0.569	0.399	0	0	Arid5a
0	0.621761	0.423	0.177	0	0	Rasgrp1
0	0.620737	0.677	0.404	0	0	Smad7
0	0.619774	0.889	0.73	0	0	Arhgap45
0	0.617821	0.372	0.098	0	0	Rnf125
0	0.617059	0.696	0.494	0	0	Evl
0	0.613214	0.927	0.811	0	0	Tra2b
0	0.611988	1	0.987	0	0	Rps12
0	0.607631	0.756	0.606	0	0	Smchd1
0	0.603408	0.342	0.13	0	0	Fam78a
0	0.602691	0.824	0.676	0	0	Ssh2
0	0.600976	0.711	0.547	0	0	Leprotl1
0	0.595677	0.638	0.477	0	0	Smc6
0	0.59489	0.593	0.387	0	0	Grk6
0	0.589546	0.885	0.696	0	0	Foxp1
0	0.583404	0.511	0.258	0	0	Traf3ip3
0	0.582185	0.6	0.386	0	0	Cdkn2d
0	0.57851	0.626	0.388	0	0	Birc2
0	0.578319	0.395	0.179	0	0	Galnt6
0	0.576732	0.673	0.49	0	0	Tnrc6b
0	0.567558	0.367	0.17	0	0	Tent5c
0	0.567424	0.952	0.842	0	0	Snrpg
0	0.566851	0.395	0.162	0	0	Slamf6
0	0.566277	0.693	0.527	0	0	Ikzf1
0	0.565794	0.999	0.996	0	0	Rps9
0	0.559979	0.204	0.033	0	0	Gm14085
0	0.558734	0.996	0.982	0	0	Ddx5
0	0.558712	0.922	0.801	0	0	Eif3h
0	0.557644	0.719	0.287	0	0	Ptprcap
0	0.557475	0.341	0.131	0	0	Tmem64
0	0.556817	0.263	0.043	0	0	St8sia1
0	0.552568	0.306	0.072	0	0	Themis
0	0.551404	0.362	0.137	0	0	Abhd8
0	0.551071	0.854	0.729	0	0	Snrpf
0	0.54984	0.671	0.533	0	0	Stk38
0	0.541623	0.28	0.064	0	0	Ubash3a
0	0.54019	0.392	0.167	0	0	Ipcef1
0	0.539718	0.336	0.116	0	0	Prkca
0	0.538108	0.335	0.145	0	0	Dbf4
0	0.53787	0.941	0.756	0	0	Fyb
0	0.537435	0.543	0.352	0	0	Tcp11l2
0	0.535483	0.415	0.181	0	0	Bach2
0	0.531303	0.7	0.576	0	0	Emg1
0	0.531274	0.898	0.792	0	0	Nsa2
0	0.530869	0.94	0.862	0	0	Srrm2
0	0.529119	0.646	0.492	0	0	H2-T22
0	0.524917	0.727	0.634	0	0	Ube2s
0	0.522076	0.902	0.781	0	0	Jak1
0	0.521523	0.834	0.702	0	0	Macf1
0	0.517431	0.65	0.505	0	0	Fkbp3
0	0.517078	1	0.999	0	0	Fau
0	0.516885	0.999	0.993	0	0	Rpl41
0	0.515697	0.349	0.169	0	0	Crbn
0	0.511679	0.519	0.307	0	0	Avl9
0	0.511632	0.245	0.039	0	0	St8sia6
0	0.5094	0.85	0.729	0	0	Tomm20
0	0.505139	0.354	0.116	0	0	Jakmip1
0	0.503858	0.443	0.243	0	0	Kif21b
0	0.501369	0.764	0.63	0	0	Snhg8
0	0.499938	0.299	0.086	0	0	Mgst2
0	0.498138	0.259	0.059	0	0	Faah
0	0.497306	0.264	0.06	0	0	Tdrp
0	0.494854	0.271	0.062	0	0	Gimap1os
0	0.492448	0.998	0.973	0	0	Rpl10
0	0.491827	0.313	0.088	0	0	Zap70
0	0.491082	0.604	0.382	0	0	4930523C07Rik
0	0.490058	0.194	0.006	0	0	Cd40lg
0	0.48985	0.364	0.13	0	0	Gimap8
0	0.489049	0.48	0.267	0	0	Cmah
0	0.488019	0.276	0.074	0	0	Scml4
0	0.481609	0.282	0.091	0	0	Slc25a40
0	0.477821	0.89	0.81	0	0	Clk1
0	0.475176	0.3	0.094	0	0	Spint2
0	0.473515	0.311	0.114	0	0	Zrsr1
0	0.471747	0.814	0.622	0	0	Prdx6
0	0.470632	0.231	0.039	0	0	Icos
0	0.465067	0.94	0.853	0	0	Pnrc1
0	0.464197	0.266	0.088	0	0	Gpr18
0	0.462351	0.27	0.106	0	0	Thada
0	0.461708	0.246	0.062	0	0	Gstp3
0	0.461084	0.248	0.051	0	0	Tox
0	0.456467	0.263	0.081	0	0	Dennd2d
0	0.451634	0.419	0.193	0	0	Acap1
0	0.45044	0.33	0.15	0	0	Prkd2
0	0.449767	0.256	0.075	0	0	Pced1b
0	0.443656	0.498	0.245	0	0	Tbc1d10c
0	0.440572	0.3	0.108	0	0	Il27ra
0	0.439187	0.997	0.939	0	0	Rpl7a
0	0.438853	0.278	0.096	0	0	Plcg1
0	0.437886	0.942	0.847	0	0	Eif3f
0	0.437322	0.356	0.166	0	0	Nup210
0	0.433201	0.215	0.039	0	0	Izumo1r
0	0.432601	0.587	0.343	0	0	Ripor2
0	0.427009	0.378	0.129	0	0	Sh2d2a
0	0.424529	0.26	0.078	0	0	Tnik
0	0.421216	0.966	0.901	0	0	Uqcrh
0	0.419261	0.19	0.021	0	0	A630023P12Rik
0	0.413348	0.221	0.057	0	0	Tnfsf8
0	0.412366	0.387	0.151	0	0	Pecam1
0	0.409509	0.186	0.026	0	0	Vipr1
0	0.406547	0.898	0.829	0	0	Cnbp
0	0.378787	0.214	0.061	0	0	Klhdc1
0	0.363062	0.185	0.037	0	0	Pacsin1
0	0.353751	0.693	0.403	0	0	Sell
0	0.351946	0.186	0.042	0	0	Sit1
0	0.344378	0.165	0.028	0	0	Gm26771
0	0.342455	0.176	0.037	0	0	Ramp3
0	0.334705	0.999	0.995	0	0	Gm42418
0	0.332798	0.176	0.035	0	0	Tgfbr3
0	0.320718	0.156	0.024	0	0	Camk4
0	0.317382	0.149	0.031	0	0	Dnah8
0	0.316734	0.194	0.054	0	0	Slain1
0	0.308553	0.145	0.022	0	0	Itgb3
0	0.306247	0.159	0.037	0	0	Gm10125
0	0.305596	0.178	0.047	0	0	Pglyrp2
0	0.266522	0.998	0.995	0	0	Eif1
0	-0.2662	0.006	0.191	0	0	Spsb2
0	-0.269881	0.001	0.19	0	0	Zfp385a
0	-0.281458	0.015	0.215	0	0	Ctbp2
0	-0.289286	0.001	0.192	0	0	Tnfrsf21
0	-0.290185	0.032	0.243	0	0	Sigmar1
0	-0.291281	0.007	0.196	0	0	Gabarapl1
0	-0.291826	0.024	0.231	0	0	Igsf8
0	-0.293836	0.001	0.199	0	0	Parvb
0	-0.295968	0.001	0.181	0	0	Rnf150
0	-0.297187	0.035	0.249	0	0	Mfsd5
0	-0.298204	0.021	0.223	0	0	Dbndd2
0	-0.300093	0.005	0.193	0	0	Naip2
0	-0.303568	0.001	0.194	0	0	Il18
0	-0.304846	0.029	0.238	0	0	Pdxk
0	-0.305483	0.002	0.193	0	0	Evi5
0	-0.305732	0.027	0.238	0	0	Itprid2
0	-0.306636	0.025	0.245	0	0	Ubtd1
0	-0.307125	0.001	0.188	0	0	Shtn1
0	-0.308708	0.005	0.19	0	0	Crybg3
0	-0.309517	0.026	0.229	0	0	Fam102b
0	-0.3097	0.015	0.21	0	0	P2rx7
0	-0.31202	0.004	0.199	0	0	Phactr2
0	-0.313255	0.046	0.271	0	0	Stx12
0	-0.313581	0.001	0.212	0	0	Sh3pxd2b
0	-0.319227	0.002	0.199	0	0	Rhoq
0	-0.319637	0.007	0.203	0	0	Zcchc24
0	-0.321427	0.001	0.187	0	0	Cd180
0	-0.325198	0.024	0.241	0	0	Nagk
0	-0.325593	0.035	0.267	0	0	Dok1
0	-0.326906	0.001	0.203	0	0	Tmem51
0	-0.327562	0.006	0.216	0	0	Frmd4a
0	-0.33017	0.001	0.214	0	0	Arhgef10l
0	-0.331005	0.007	0.206	0	0	Slc37a2
0	-0.331366	0.001	0.198	0	0	Rgs18
0	-0.331847	0.001	0.224	0	0	Slc7a7
0	-0.331905	0.032	0.254	0	0	Orai3
0	-0.331953	0	0.196	0	0	Mertk
0	-0.332231	0.002	0.192	0	0	Plekhg3
0	-0.33382	0.002	0.194	0	0	Cyp27a1
0	-0.334267	0.033	0.257	0	0	Fam234a
0	-0.334526	0.044	0.268	0	0	Dynlt3
0	-0.335151	0.075	0.322	0	0	Ncstn
0	-0.335433	0.009	0.216	0	0	Gpr137b
0	-0.339023	0.001	0.209	0	0	Cdk14
0	-0.339308	0.049	0.271	0	0	Amdhd2
0	-0.339661	0.042	0.292	0	0	Ormdl2
0	-0.339884	0.005	0.199	0	0	Hk3
0	-0.340742	0.024	0.249	0	0	Slc31a2
0	-0.342814	0.06	0.295	0	0	Lman1
0	-0.346847	0.076	0.315	0	0	Tsen34
0	-0.34687	0.001	0.199	0	0	Tspan4
0	-0.347163	0.02	0.244	0	0	Wdfy2
0	-0.347708	0.009	0.215	0	0	Tlr7
0	-0.349388	0.003	0.209	0	0	Itga5
0	-0.350596	0.003	0.213	0	0	Stard9
0	-0.350987	0.084	0.333	0	0	Bak1
0	-0.351077	0.024	0.234	0	0	Rell1
0	-0.351583	0.05	0.272	0	0	Naga
0	-0.35203	0.011	0.234	0	0	Dusp22
0	-0.35218	0.012	0.233	0	0	Slc8b1
0	-0.352287	0.013	0.235	0	0	Nucb2
0	-0.352838	0.014	0.232	0	0	Tmem141
0	-0.35355	0.001	0.23	0	0	Tmem205
0	-0.353629	0.051	0.293	0	0	Lpxn
0	-0.354254	0.019	0.225	0	0	Sbf2
0	-0.35567	0.012	0.217	0	0	Pkib
0	-0.356975	0.087	0.338	0	0	Eloa
0	-0.3575	0.001	0.207	0	0	Ophn1
0	-0.357973	0.035	0.281	0	0	Plbd2
0	-0.358662	0.002	0.228	0	0	Tns3
0	-0.360395	0.046	0.27	0	0	Acvrl1
0	-0.362793	0.004	0.204	0	0	Arrdc4
0	-0.364464	0.004	0.208	0	0	Cpne2
0	-0.364596	0.106	0.371	0	0	Spag7
0	-0.367863	0.017	0.252	0	0	Pcyt1a
0	-0.367901	0.088	0.337	0	0	Lrrfip2
0	-0.368455	0.084	0.343	0	0	Blvra
0	-0.36902	0.001	0.235	0	0	Tnfrsf11a
0	-0.369129	0.039	0.262	0	0	Antxr2
0	-0.369556	0.05	0.3	0	0	Dram2
0	-0.370393	0.001	0.195	0	0	Gm6377
0	-0.370412	0.053	0.273	0	0	Slc29a1
0	-0.3722	0.04	0.276	0	0	Arf2
0	-0.374741	0.084	0.344	0	0	Vps26a
0	-0.376234	0.002	0.226	0	0	Ppfia4
0	-0.377058	0.002	0.218	0	0	Lrrk1
0	-0.377492	0.007	0.203	0	0	Phf11d
0	-0.377662	0.116	0.39	0	0	Lamtor3
0	-0.378456	0.079	0.333	0	0	Ugp2
0	-0.379915	0.044	0.295	0	0	Plekhb2
0	-0.38019	0.059	0.318	0	0	Lrrc59
0	-0.38047	0.019	0.241	0	0	Rap2a
0	-0.380851	0.02	0.261	0	0	Sqor
0	-0.381417	0.002	0.252	0	0	Ltbr
0	-0.381779	0.007	0.237	0	0	Rasa4
0	-0.381891	0.022	0.258	0	0	Plod1
0	-0.382034	0.001	0.238	0	0	Wdfy3
0	-0.38342	0.003	0.189	0	0	Gcnt1
0	-0.383672	0.095	0.347	0	0	Lmbrd1
0	-0.383907	0	0.216	0	0	Lima1
0	-0.38405	0.123	0.392	0	0	Snx1
0	-0.384414	0.029	0.293	0	0	Tax1bp3
0	-0.384415	0.136	0.42	0	0	Ebp
0	-0.385686	0.118	0.387	0	0	Anxa7
0	-0.386468	0.001	0.224	0	0	Ctnnd1
0	-0.387598	0.092	0.355	0	0	Cpne3
0	-0.388048	0.001	0.198	0	0	Gpr35
0	-0.388138	0.031	0.271	0	0	Acp2
0	-0.389336	0.008	0.232	0	0	Luzp1
0	-0.389377	0.032	0.245	0	0	Bcl6
0	-0.389805	0.021	0.253	0	0	Man1c1
0	-0.391158	0.028	0.281	0	0	Rp2
0	-0.392006	0.002	0.231	0	0	Ctnnbip1
0	-0.392165	0.098	0.369	0	0	Cybc1
0	-0.39223	0.154	0.441	0	0	Mrpl14
0	-0.393969	0.032	0.283	0	0	Slc15a4
0	-0.394035	0.003	0.242	0	0	Renbp
0	-0.394312	0.001	0.219	0	0	Aoah
0	-0.394503	0.058	0.305	0	0	Rab43
0	-0.394603	0.026	0.247	0	0	Pfkfb4
0	-0.396588	0.001	0.211	0	0	Ang
0	-0.396594	0.029	0.262	0	0	Mid1ip1
0	-0.397043	0.027	0.232	0	0	Coro2a
0	-0.398096	0	0.218	0	0	Serpinb8
0	-0.398277	0.174	0.463	0	0	Coa3
0	-0.398978	0.158	0.437	0	0	Commd1
0	-0.401321	0.008	0.208	0	0	Zfp608
0	-0.401635	0.009	0.255	0	0	Sh3bp2
0	-0.402921	0.999	0.996	0	0	B2m
0	-0.406724	0.054	0.318	0	0	Tfe3
0	-0.406726	0.061	0.314	0	0	Nfkb2
0	-0.409406	0.161	0.444	0	0	Vps35
0	-0.409533	0.126	0.403	0	0	Kdelr2
0	-0.410497	0.001	0.22	0	0	Fam129b
0	-0.410824	0.013	0.241	0	0	Bcl2l1
0	-0.412798	0.006	0.252	0	0	Dcxr
0	-0.413382	0.001	0.211	0	0	Abca9
0	-0.413529	0.001	0.22	0	0	Tlr13
0	-0.413747	0.059	0.327	0	0	Mapre2
0	-0.41738	0.001	0.227	0	0	Pros1
0	-0.417768	0.001	0.216	0	0	Batf3
0	-0.418105	0.098	0.367	0	0	Capn2
0	-0.418279	0.033	0.298	0	0	Slc29a3
0	-0.419791	0.003	0.221	0	0	Mtus1
0	-0.42	0.043	0.275	0	0	Cdk6
0	-0.420514	0.014	0.272	0	0	Cln8
0	-0.420869	0.025	0.231	0	0	Mir22hg
0	-0.421929	0.002	0.245	0	0	Rab11fip5
0	-0.422072	0.111	0.394	0	0	Cnpy3
0	-0.42256	0.021	0.282	0	0	Wls
0	-0.422725	0.089	0.338	0	0	Mthfs
0	-0.423053	0.034	0.3	0	0	Cep170
0	-0.423583	0.003	0.195	0	0	Klra2
0	-0.423665	0.056	0.311	0	0	Cln3
0	-0.423922	0.189	0.481	0	0	Chmp5
0	-0.424353	0.054	0.315	0	0	Gnpda1
0	-0.425081	0.001	0.202	0	0	Rnd3
0	-0.42808	0.007	0.211	0	0	Chsy1
0	-0.428441	0.061	0.3	0	0	St3gal4
0	-0.4285	0.024	0.297	0	0	Plod3
0	-0.429195	0.01	0.245	0	0	Nuak2
0	-0.429231	0.057	0.311	0	0	Gng12
0	-0.429792	0.149	0.444	0	0	Ppp1r9b
0	-0.429952	0.025	0.283	0	0	Rnf216
0	-0.429991	0.001	0.23	0	0	Hlx
0	-0.430375	0.008	0.251	0	0	Ube2l6
0	-0.430604	0.01	0.236	0	0	Apobr
0	-0.430984	0.004	0.232	0	0	Smim3
0	-0.431752	0.024	0.285	0	0	B4galt5
0	-0.431796	0.049	0.342	0	0	Elovl1
0	-0.431869	0.007	0.258	0	0	Snx8
0	-0.432102	0.009	0.243	0	0	Raph1
0	-0.433891	0.004	0.266	0	0	Btk
0	-0.434039	0.003	0.222	0	0	Cd300lb
0	-0.434869	0.008	0.239	0	0	Plxnd1
0	-0.435103	0.023	0.271	0	0	Tor3a
0	-0.435402	0.001	0.265	0	0	Zeb2os
0	-0.435774	0.095	0.372	0	0	Synj1
0	-0.435945	0.176	0.47	0	0	Trappc2l
0	-0.436293	0.043	0.314	0	0	Zfp710
0	-0.436514	0.225	0.512	0	0	Ndufs8
0	-0.43673	0.019	0.274	0	0	Oas1a
0	-0.43801	0.048	0.334	0	0	Pacsin2
0	-0.438076	0.001	0.213	0	0	Creb5
0	-0.439374	0.009	0.284	0	0	Adam9
0	-0.439825	0.911	0.942	0	0	Chchd2
0	-0.440641	0.16	0.442	0	0	Scarb2
0	-0.440918	0.08	0.349	0	0	Mafg
0	-0.441117	0.022	0.254	0	0	Prxl2b
0	-0.441881	0.045	0.279	0	0	Tgfbr1
0	-0.442071	0.092	0.383	0	0	Znhit1
0	-0.442107	0	0.189	0	0	Fam71a
0	-0.442682	0.079	0.351	0	0	Far1
0	-0.442772	0.048	0.32	0	0	Sh2b3
0	-0.442978	0.007	0.268	0	0	Idh1
0	-0.444554	0.078	0.328	0	0	Peak1
0	-0.446328	0	0.207	0	0	Ptgs1
0	-0.446509	0.001	0.256	0	0	Tifab
0	-0.446639	0.005	0.252	0	0	Wdfy4
0	-0.448066	0.002	0.203	0	0	Slamf7
0	-0.448374	0.001	0.271	0	0	Cttnbp2nl
0	-0.448446	0.075	0.357	0	0	Tmem109
0	-0.45008	0.142	0.416	0	0	Tmem189
0	-0.450846	0.013	0.22	0	0	Gla
0	-0.451415	0.002	0.269	0	0	Stom
0	-0.453661	0.017	0.292	0	0	Atf6
0	-0.454478	0.11	0.357	0	0	Ntpcr
0	-0.454924	0.021	0.303	0	0	Dnase1l1
0	-0.45521	0.002	0.262	0	0	Rbm47
0	-0.455347	0.093	0.393	0	0	9530068E07Rik
0	-0.455824	0.066	0.343	0	0	Elk3
0	-0.456181	0.115	0.413	0	0	Hmgcl
0	-0.456454	0.007	0.209	0	0	Rbpms
0	-0.456494	0.004	0.195	0	0	Egr2
0	-0.457544	0.001	0.189	0	0	Mmp14
0	-0.45782	0.1	0.35	0	0	Midn
0	-0.458713	0.084	0.39	0	0	Mrpl51
0	-0.459377	0.021	0.249	0	0	Selenon
0	-0.461491	0.066	0.355	0	0	Slc39a1
0	-0.463043	0.059	0.327	0	0	Prdx4
0	-0.46444	0.054	0.347	0	0	Mgat1
0	-0.464544	0.021	0.292	0	0	Fuca2
0	-0.465612	0.078	0.344	0	0	Map2k3
0	-0.469355	0.052	0.32	0	0	Ptpn12
0	-0.469797	0.001	0.263	0	0	Arl11
0	-0.469818	0.015	0.296	0	0	Daglb
0	-0.469837	0.001	0.263	0	0	Fndc3b
0	-0.471224	0.097	0.345	0	0	Tubb4b
0	-0.471488	0.146	0.425	0	0	Rap2b
0	-0.472306	0.004	0.284	0	0	Tmbim1
0	-0.473905	0.187	0.474	0	0	Zmiz1
0	-0.474493	0.17	0.451	0	0	Degs1
0	-0.474936	0.005	0.257	0	0	Asph
0	-0.475118	0.028	0.294	0	0	Uap1l1
0	-0.475191	0.085	0.387	0	0	Stard3nl
0	-0.475897	0.004	0.279	0	0	Ly96
0	-0.478228	0.261	0.569	0	0	Lman2
0	-0.479228	0.121	0.428	0	0	Nucb1
0	-0.47988	0.002	0.278	0	0	Adap2
0	-0.480631	0.001	0.281	0	0	Myof
0	-0.480782	0.021	0.287	0	0	Carhsp1
0	-0.481084	0.009	0.299	0	0	Casp1
0	-0.481887	0.002	0.243	0	0	Trim47
0	-0.482052	0.001	0.202	0	0	Pdgfb
0	-0.483147	0.002	0.231	0	0	Nrp2
0	-0.483896	0.004	0.226	0	0	Gm26532
0	-0.484652	0.19	0.498	0	0	Sft2d1
0	-0.4855	0.002	0.268	0	0	Ptpro
0	-0.48561	0.068	0.362	0	0	Cebpg
0	-0.485832	0.048	0.338	0	0	Cerk
0	-0.486001	0.583	0.77	0	0	Nedd8
0	-0.486053	0.081	0.392	0	0	Mvp
0	-0.486175	0.117	0.411	0	0	Cenpb
0	-0.487489	0.001	0.199	0	0	Slco2b1
0	-0.487643	0.004	0.242	0	0	Cpd
0	-0.487946	0.65	0.816	0	0	Arf1
0	-0.488285	0.019	0.305	0	0	Spred1
0	-0.488616	0.097	0.397	0	0	Coro1c
0	-0.489443	0.036	0.313	0	0	Arhgap18
0	-0.489645	0.063	0.36	0	0	Hsd17b11
0	-0.489959	0.142	0.449	0	0	Adprh
0	-0.492529	0.232	0.542	0	0	Lamtor5
0	-0.492601	0.004	0.254	0	0	Ckap4
0	-0.492642	0.107	0.394	0	0	Bmp2k
0	-0.49335	0.023	0.28	0	0	Klf10
0	-0.493767	0.109	0.373	0	0	Dhrs7
0	-0.494398	0.008	0.265	0	0	Tctex1d2
0	-0.495709	0.01	0.263	0	0	Vat1
0	-0.496953	0.093	0.369	0	0	Flot1
0	-0.497349	0.001	0.181	0	0	Clec4b1
0	-0.4976	0.161	0.473	0	0	Tmco1
0	-0.497772	0.112	0.396	0	0	Bach1
0	-0.49858	0.003	0.266	0	0	Fgd4
0	-0.499066	0.002	0.232	0	0	Rasgef1b
0	-0.500241	0.972	0.973	0	0	Serf2
0	-0.500369	0.016	0.233	0	0	Hpgds
0	-0.501105	0.04	0.308	0	0	Zfp703
0	-0.501491	0.003	0.239	0	0	Pilrb2
0	-0.501814	0.008	0.302	0	0	Myo1c
0	-0.502764	0.158	0.47	0	0	Etfb
0	-0.504007	0.156	0.458	0	0	Fam89b
0	-0.504131	0.003	0.3	0	0	Tifa
0	-0.504897	0.041	0.262	0	0	Smox
0	-0.505109	0.002	0.223	0	0	Alox5
0	-0.505415	0.004	0.296	0	0	Mdfic
0	-0.505433	0.001	0.262	0	0	Sulf2
0	-0.505651	0.202	0.487	0	0	Orai1
0	-0.506124	0.232	0.522	0	0	Uqcc2
0	-0.507185	0.135	0.453	0	0	Glmp
0	-0.508919	0.173	0.485	0	0	Zbtb7a
0	-0.508922	0.068	0.357	0	0	Notch2
0	-0.510117	0.004	0.282	0	0	Pla2g15
0	-0.510264	0.005	0.217	0	0	Rnase6
0	-0.511703	0.099	0.386	0	0	D1Ertd622e
0	-0.511794	0.33	0.613	0	0	Wdr1
0	-0.513202	0.056	0.281	0	0	Arrdc3
0	-0.513555	0.001	0.197	0	0	Ltb4r1
0	-0.513582	0.002	0.295	0	0	Aldh3b1
0	-0.513879	0.188	0.508	0	0	Akt1
0	-0.514975	0.001	0.269	0	0	Hk2
0	-0.515857	0.003	0.258	0	0	Alcam
0	-0.516025	0.017	0.31	0	0	Dse
0	-0.517225	0.005	0.261	0	0	Itsn1
0	-0.517996	0.008	0.269	0	0	Blnk
0	-0.518083	0.04	0.329	0	0	Gna12
0	-0.518253	0.919	0.95	0	0	Cox8a
0	-0.518604	0.066	0.371	0	0	Adam17
0	-0.518694	0.001	0.286	0	0	Cmklr1
0	-0.518798	0.016	0.322	0	0	Vwa5a
0	-0.519162	0.066	0.365	0	0	Tep1
0	-0.519221	0.094	0.368	0	0	Nampt
0	-0.520416	0.003	0.195	0	0	Gm5150
0	-0.521136	0.007	0.303	0	0	Plcg2
0	-0.521169	0.001	0.257	0	0	Pira2
0	-0.521379	0.021	0.295	0	0	Rras
0	-0.521772	0.179	0.466	0	0	Snx6
0	-0.523378	0.028	0.362	0	0	Tspan31
0	-0.525083	0.108	0.358	0	0	Rara
0	-0.525959	0.456	0.7	0	0	Ywhab
0	-0.527067	0.122	0.408	0	0	Myd88
0	-0.529762	0.522	0.75	0	0	Jpt1
0	-0.530581	0.001	0.233	0	0	Olfm1
0	-0.530963	0.044	0.29	0	0	Trim30d
0	-0.531649	0.002	0.296	0	0	Itpripl2
0	-0.532112	0.201	0.499	0	0	Ctnnb1
0	-0.532623	0.004	0.278	0	0	Adssl1
0	-0.535118	0.102	0.439	0	0	Tm2d2
0	-0.535886	0.074	0.399	0	0	Lrpap1
0	-0.536454	0.001	0.282	0	0	Sash1
0	-0.537525	0.01	0.327	0	0	Snx9
0	-0.538181	0.55	0.734	0	0	Smdt1
0	-0.541811	0.003	0.233	0	0	Cd38
0	-0.541815	0.986	0.988	0	0	Pfn1
0	-0.542203	0.24	0.542	0	0	Atp6v0d1
0	-0.542425	0.009	0.253	0	0	Tmcc3
0	-0.542576	0.054	0.361	0	0	Atp13a2
0	-0.542924	0.033	0.264	0	0	Sntb2
0	-0.543895	0.001	0.297	0	0	B4galt6
0	-0.545071	0.001	0.268	0	0	Rgl1
0	-0.545085	0.001	0.291	0	0	Cysltr1
0	-0.545197	0.009	0.284	0	0	Tmem86a
0	-0.545624	0.158	0.49	0	0	Mtch1
0	-0.545941	0.975	0.979	0	0	Cfl1
0	-0.547791	0.004	0.29	0	0	Hhex
0	-0.549433	0.479	0.711	0	0	Gnb1
0	-0.549818	0.003	0.241	0	0	Siglece
0	-0.550144	0.621	0.806	0	0	Dazap2
0	-0.550188	0.002	0.248	0	0	Scimp
0	-0.550304	0.063	0.303	0	0	St3gal6
0	-0.550588	0.097	0.428	0	0	Tmed3
0	-0.551109	0.183	0.516	0	0	Vps29
0	-0.551275	0.001	0.239	0	0	Stard8
0	-0.551662	0.021	0.33	0	0	Milr1
0	-0.552274	0.048	0.344	0	0	Nenf
0	-0.552783	0.023	0.343	0	0	Acer3
0	-0.553726	0.195	0.527	0	0	Rtn3
0	-0.554242	0.615	0.767	0	0	Cox5a
0	-0.554731	0.105	0.441	0	0	Arhgef2
0	-0.555711	0.005	0.297	0	0	Atp6v0a1
0	-0.556448	0.093	0.429	0	0	Arl8a
0	-0.557011	0.004	0.21	0	0	Sirpb1b
0	-0.558281	0.061	0.377	0	0	Sgpl1
0	-0.560588	0.048	0.357	0	0	Dnase2a
0	-0.560945	0.004	0.291	0	0	Rab32
0	-0.562086	0.268	0.567	0	0	Lamtor1
0	-0.562174	0.247	0.557	0	0	Tnfaip8
0	-0.562291	0.049	0.326	0	0	Glrx
0	-0.562325	0.057	0.288	0	0	Hopx
0	-0.56277	0.657	0.814	0	0	Rac1
0	-0.563087	0.006	0.213	0	0	Ctla2b
0	-0.563164	0.125	0.413	0	0	Snx18
0	-0.563727	0.165	0.466	0	0	Tob2
0	-0.566174	0.098	0.426	0	0	Colgalt1
0	-0.566487	0.339	0.629	0	0	Glud1
0	-0.566908	0.002	0.269	0	0	Gm21188
0	-0.569363	0.003	0.287	0	0	Tnfsf13
0	-0.569835	0.209	0.549	0	0	Epn1
0	-0.570664	0.088	0.443	0	0	Cuedc2
0	-0.571124	0.39	0.669	0	0	S100a13
0	-0.571198	0.001	0.291	0	0	Slc7a8
0	-0.571222	0.256	0.566	0	0	Tor1aip1
0	-0.571278	0.237	0.533	0	0	Atp6ap2
0	-0.573383	0.586	0.786	0	0	Actr2
0	-0.574567	0.147	0.472	0	0	Fam174a
0	-0.57497	0.08	0.417	0	0	Ywhag
0	-0.576619	0.005	0.326	0	0	Rab31
0	-0.578058	0.001	0.239	0	0	Selenom
0	-0.578649	0.044	0.326	0	0	Unc119
0	-0.578785	0.075	0.345	0	0	Frmd4b
0	-0.579284	0.006	0.305	0	0	S100a1
0	-0.579302	0.225	0.508	0	0	AB124611
0	-0.579685	0.395	0.662	0	0	Tmem14c
0	-0.580377	0.002	0.318	0	0	Hip1
0	-0.580598	0.589	0.802	0	0	Ost4
0	-0.580891	0.427	0.705	0	0	Rab14
0	-0.582353	0.168	0.438	0	0	Sema4a
0	-0.582766	0.002	0.293	0	0	Nav1
0	-0.58278	0.013	0.322	0	0	Eea1
0	-0.584034	0.246	0.555	0	0	M6pr
0	-0.584758	0.006	0.292	0	0	Rasgrp4
0	-0.584936	0.094	0.413	0	0	Trafd1
0	-0.586032	0.431	0.701	0	0	Ccdc12
0	-0.586895	0.007	0.224	0	0	Pygl
0	-0.586929	0.044	0.356	0	0	Sec14l1
0	-0.587118	0.172	0.498	0	0	Sppl2a
0	-0.587143	0.023	0.353	0	0	Gnaq
0	-0.587714	0.374	0.639	0	0	Epsti1
0	-0.588043	0.136	0.489	0	0	Tmbim4
0	-0.588945	0.071	0.37	0	0	Rnf19b
0	-0.59076	0.247	0.571	0	0	Tmed5
0	-0.592981	0.183	0.51	0	0	Vmp1
0	-0.593067	0.027	0.364	0	0	Snx10
0	-0.594356	0.009	0.298	0	0	Casp4
0	-0.594398	0.25	0.543	0	0	Itm2c
0	-0.594881	0.408	0.691	0	0	Cap1
0	-0.59533	0.132	0.384	0	0	Tiparp
0	-0.59578	0.002	0.302	0	0	Il13ra1
0	-0.596752	0.42	0.676	0	0	Ndufb8
0	-0.596938	0.182	0.522	0	0	Bnip2
0	-0.597096	0.043	0.365	0	0	Mcfd2
0	-0.598218	0.313	0.594	0	0	Ap2m1
0	-0.599251	0.467	0.718	0	0	Tpm4
0	-0.599915	0.356	0.65	0	0	Rab5c
0	-0.600988	0.002	0.293	0	0	Lacc1
0	-0.603543	0.003	0.282	0	0	Jdp2
0	-0.604316	0.08	0.404	0	0	Pxn
0	-0.604709	0.089	0.437	0	0	Rnf13
0	-0.605262	0.478	0.719	0	0	Irf2bp2
0	-0.605681	0.045	0.375	0	0	Ap1s2
0	-0.606344	0.008	0.31	0	0	Fgd2
0	-0.606386	0.342	0.639	0	0	Txndc17
0	-0.609535	0.703	0.845	0	0	Cox5b
0	-0.609964	0.065	0.396	0	0	Mfsd1
0	-0.611482	0.578	0.759	0	0	Psma7
0	-0.611756	0.002	0.283	0	0	Clec5a
0	-0.612966	0.117	0.431	0	0	Nadk
0	-0.613339	0.113	0.431	0	0	Tpp1
0	-0.614679	0.057	0.385	0	0	Slc43a2
0	-0.615034	0.004	0.268	0	0	Smagp
0	-0.615164	0.414	0.713	0	0	Ndufb7
0	-0.615298	0.227	0.561	0	0	Mob1a
0	-0.61614	0.423	0.677	0	0	Slc3a2
0	-0.616417	0.076	0.347	0	0	Plp2
0	-0.616765	0.004	0.228	0	0	Ciita
0	-0.616799	0.003	0.248	0	0	Axl
0	-0.617709	0.011	0.321	0	0	Ccdc88a
0	-0.618883	0.086	0.407	0	0	N4bp1
0	-0.61993	0.033	0.328	0	0	Rilpl2
0	-0.62005	0.249	0.568	0	0	Crlf2
0	-0.620637	0.012	0.354	0	0	Cmtm3
0	-0.621655	0.353	0.659	0	0	1810037I17Rik
0	-0.621694	0.139	0.497	0	0	Tbcb
0	-0.621917	0.495	0.719	0	0	Uqcrb
0	-0.622762	0.411	0.689	0	0	Mrfap1
0	-0.623144	0.006	0.266	0	0	Gstm1
0	-0.623664	0.279	0.594	0	0	Atp6v1e1
0	-0.624097	0.092	0.404	0	0	Pea15a
0	-0.624642	0.929	0.955	0	0	Arpc2
0	-0.625993	0.307	0.61	0	0	Rab5if
0	-0.626903	0.308	0.639	0	0	Ubl3
0	-0.627668	0.239	0.535	0	0	Gng10
0	-0.627967	0.362	0.655	0	0	Calm3
0	-0.62876	0.156	0.505	0	0	Nckap1l
0	-0.628767	0.208	0.52	0	0	Spag9
0	-0.629096	0.051	0.411	0	0	Ggh
0	-0.633214	0.104	0.35	0	0	Chka
0	-0.633427	0.083	0.418	0	0	Trps1
0	-0.633472	0.003	0.29	0	0	Bst1
0	-0.634721	0.513	0.739	0	0	Tmed10
0	-0.638008	0.025	0.389	0	0	Ralb
0	-0.638412	0.51	0.743	0	0	Pomp
0	-0.638663	0.001	0.322	0	0	Tubb6
0	-0.640038	0.052	0.384	0	0	Ftl1-ps1
0	-0.641298	0.119	0.431	0	0	Mpp1
0	-0.642208	0.003	0.258	0	0	Cbfa2t3
0	-0.642317	0.009	0.25	0	0	Pmaip1
0	-0.643567	0.297	0.587	0	0	Adipor1
0	-0.645728	0.578	0.795	0	0	Brk1
0	-0.646807	0.001	0.28	0	0	Lifr
0	-0.647273	0.104	0.356	0	0	Wwp1
0	-0.647939	0.838	0.931	0	0	Arpc3
0	-0.64803	0.003	0.334	0	0	March1
0	-0.648059	0.885	0.946	0	0	Rhoa
0	-0.648863	0.004	0.344	0	0	BC028528
0	-0.649769	0.003	0.194	0	0	C3
0	-0.651904	0.001	0.261	0	0	Gatm
0	-0.652086	0.208	0.533	0	0	Eid1
0	-0.652847	0.002	0.332	0	0	Tbxas1
0	-0.65311	0.61	0.793	0	0	Atp6v1g1
0	-0.655097	0.079	0.416	0	0	Nfic
0	-0.655832	0.066	0.343	0	0	Icam1
0	-0.657982	0.053	0.388	0	0	Soat1
0	-0.658221	0.023	0.38	0	0	Ctnna1
0	-0.659583	0.003	0.337	0	0	Anxa4
0	-0.659766	0.011	0.232	0	0	Bcl2a1d
0	-0.661062	0.132	0.397	0	0	Adrb2
0	-0.661148	0.256	0.594	0	0	Ppp3ca
0	-0.661506	0.003	0.326	0	0	Lyl1
0	-0.66266	0.04	0.402	0	0	Sypl
0	-0.662672	0.002	0.329	0	0	Rin2
0	-0.663034	0.081	0.429	0	0	Rpn1
0	-0.663747	0.003	0.235	0	0	Mgst1
0	-0.665472	0.263	0.535	0	0	Trim30a
0	-0.66726	0.04	0.384	0	0	Myo5a
0	-0.672568	0.205	0.565	0	0	Mtpn
0	-0.673348	0.045	0.413	0	0	Dennd5a
0	-0.673487	0.02	0.358	0	0	Swap70
0	-0.675583	0.003	0.306	0	0	Nupr1
0	-0.676045	0.8	0.9	0	0	Actr3
0	-0.67607	0.008	0.213	0	0	Nr4a2
0	-0.676935	0.002	0.224	0	0	Tppp3
0	-0.678537	0.102	0.463	0	0	Rab8b
0	-0.681072	0.446	0.707	0	0	Cox17
0	-0.682145	0.429	0.71	0	0	Rap1a
0	-0.682605	0.389	0.688	0	0	Chmp2a
0	-0.682662	0.374	0.654	0	0	Ptpn1
0	-0.683432	0.002	0.287	0	0	Tmem37
0	-0.684186	0.033	0.285	0	0	Nfil3
0	-0.684849	0.106	0.477	0	0	Cnih4
0	-0.686154	0.311	0.649	0	0	Capns1
0	-0.686989	0.026	0.405	0	0	Ccdc50
0	-0.688017	0.561	0.735	0	0	Pdia3
0	-0.68816	0.077	0.41	0	0	Atp6v1a
0	-0.691028	0.101	0.415	0	0	Pepd
0	-0.692715	0.586	0.801	0	0	Arhgdia
0	-0.695844	0.347	0.626	0	0	Esd
0	-0.696486	0.219	0.535	0	0	Xbp1
0	-0.696546	0.183	0.531	0	0	Rab1a
0	-0.700083	0.015	0.369	0	0	Sap30
0	-0.701126	0.038	0.424	0	0	Ehbp1l1
0	-0.702358	0.026	0.383	0	0	Ybx3
0	-0.702586	0.089	0.444	0	0	P2rx4
0	-0.70406	0.712	0.866	0	0	Arpc5
0	-0.708337	0.105	0.475	0	0	Reep3
0	-0.708372	0.073	0.445	0	0	Arap1
0	-0.708769	0.001	0.354	0	0	Dusp3
0	-0.710192	0.056	0.418	0	0	Tcirg1
0	-0.715601	0.256	0.564	0	0	Snx20
0	-0.715848	0.058	0.451	0	0	Map7d1
0	-0.718317	0.226	0.563	0	0	Wsb1
0	-0.719748	0.005	0.379	0	0	Ptprj
0	-0.719785	0.001	0.193	0	0	Fxyd2
0	-0.720449	0.201	0.513	0	0	Clec2d
0	-0.720757	0.009	0.341	0	0	Themis2
0	-0.721585	0.002	0.296	0	0	Gm34084
0	-0.721641	0.361	0.632	0	0	Vsir
0	-0.722796	0.561	0.763	0	0	Mrpl33
0	-0.722991	0.087	0.462	0	0	Ppt1
0	-0.724146	0.688	0.851	0	0	Cox6b1
0	-0.724887	0.003	0.34	0	0	Hfe
0	-0.72632	0.59	0.792	0	0	Gdi2
0	-0.727226	0.223	0.59	0	0	Srsf9
0	-0.728465	0.181	0.53	0	0	P4hb
0	-0.72961	0.325	0.631	0	0	Canx
0	-0.730374	0.359	0.633	0	0	Itgb2
0	-0.731448	0.063	0.454	0	0	Mapk3
0	-0.7326	0.156	0.529	0	0	Rab11a
0	-0.738487	0.182	0.566	0	0	Fuca1
0	-0.738836	0.059	0.414	0	0	Tuba1c
0	-0.739591	0.002	0.331	0	0	Entpd1
0	-0.740612	0.011	0.276	0	0	Tnf
0	-0.740664	0.004	0.335	0	0	Lpcat2
0	-0.744555	0.084	0.449	0	0	Dleu2
0	-0.746554	0.082	0.415	0	0	Sdf2l1
0	-0.747441	0.01	0.368	0	0	Fam129a
0	-0.751555	0.338	0.643	0	0	Tkt
0	-0.753659	0.382	0.698	0	0	Uqcr11
0	-0.756476	0.805	0.866	0	0	Ucp2
0	-0.756837	0.058	0.431	0	0	Comt
0	-0.758981	0.991	0.99	0	0	H3f3a
0	-0.761235	0.329	0.671	0	0	Hcls1
0	-0.761993	0.004	0.223	0	0	Mcemp1
0	-0.764403	0.088	0.46	0	0	Atp6v1b2
0	-0.765031	0.111	0.498	0	0	Scamp2
0	-0.765401	0.089	0.486	0	0	Hmox2
0	-0.766335	0.018	0.398	0	0	Mcub
0	-0.766984	0.005	0.308	0	0	Rhoc
0	-0.767149	0.038	0.355	0	0	Abca1
0	-0.768014	0.165	0.553	0	0	Atp6ap1
0	-0.770474	0.742	0.845	0	0	Cotl1
0	-0.77249	0.382	0.703	0	0	Rab7
0	-0.773387	0.002	0.226	0	0	Clec10a
0	-0.776821	0.79	0.855	0	0	Tspo
0	-0.778268	0.259	0.618	0	0	Tgfb1
0	-0.77888	0.006	0.304	0	0	Cd33
0	-0.780548	0.381	0.68	0	0	Ap2s1
0	-0.781456	0.002	0.357	0	0	Gas7
0	-0.781739	0.029	0.439	0	0	5031439G07Rik
0	-0.783728	0.315	0.65	0	0	Rhog
0	-0.784553	0.001	0.368	0	0	Cebpa
0	-0.784929	0.196	0.537	0	0	Aplp2
0	-0.785113	0.005	0.227	0	0	Gcnt2
0	-0.785367	0.435	0.692	0	0	BC005537
0	-0.786463	0.188	0.579	0	0	Inpp5d
0	-0.787039	0.056	0.416	0	0	Lgals3bp
0	-0.787419	0.535	0.787	0	0	Atp6v0e
0	-0.787575	0.001	0.371	0	0	Tnfsf12
0	-0.788514	0.385	0.716	0	0	Grb2
0	-0.788607	0.001	0.289	0	0	Cd93
0	-0.788835	0.002	0.367	0	0	Eps8
0	-0.790364	0.008	0.258	0	0	Bhlhe40
0	-0.791295	0.556	0.815	0	0	Tmbim6
0	-0.794875	0.017	0.396	0	0	Apobec1
0	-0.796271	0.115	0.521	0	0	Gng2
0	-0.800057	0.914	0.957	0	0	Gnai2
0	-0.801249	0.087	0.483	0	0	Fkbp2
0	-0.803372	0.006	0.269	0	0	Slc16a3
0	-0.803493	0.095	0.332	0	0	Serpinb6a
0	-0.807685	0.123	0.503	0	0	Tnfrsf1a
0	-0.808398	0.049	0.446	0	0	Fam111a
0	-0.80904	0.252	0.611	0	0	Neurl3
0	-0.810234	0.119	0.364	0	0	Ecm1
0	-0.813781	0.599	0.789	0	0	Aldoa
0	-0.813968	0.054	0.377	0	0	Rnf149
0	-0.814897	0.075	0.503	0	0	Stx7
0	-0.816021	0.382	0.643	0	0	Tuba1b
0	-0.817597	0.042	0.327	0	0	Nfkbid
0	-0.820384	0.085	0.448	0	0	Abhd12
0	-0.821841	0.206	0.592	0	0	Qk
0	-0.822413	0.108	0.487	0	0	Ptpre
0	-0.824951	0.077	0.482	0	0	Prcp
0	-0.825092	0.06	0.47	0	0	Rnpep
0	-0.826761	0.002	0.365	0	0	Rab7b
0	-0.827075	0.114	0.471	0	0	Cndp2
0	-0.828898	0.009	0.427	0	0	Scpep1
0	-0.829244	0.012	0.423	0	0	Pkig
0	-0.82985	0.123	0.454	0	0	Tmcc1
0	-0.832313	0.016	0.222	0	0	Bank1
0	-0.834665	0.03	0.437	0	0	Il10ra
0	-0.835636	0.501	0.744	0	0	Pitpna
0	-0.836358	0.003	0.31	0	0	Fcgr4
0	-0.836441	0.34	0.681	0	0	Timm10b
0	-0.838831	0.05	0.324	0	0	Hist1h2bc
0	-0.841362	0.136	0.548	0	0	Mapkapk2
0	-0.841587	0.01	0.383	0	0	Ogfrl1
0	-0.845112	0.029	0.384	0	0	Lair1
0	-0.848908	0.004	0.417	0	0	Pik3ap1
0	-0.85019	0.5	0.789	0	0	Sh3glb1
0	-0.850451	0.009	0.321	0	0	Fgr
0	-0.850939	0.615	0.847	0	0	Ostf1
0	-0.852107	0.019	0.407	0	0	Adam15
0	-0.852127	0.193	0.543	0	0	Card19
0	-0.855367	0.007	0.435	0	0	Fes
0	-0.855517	0.283	0.629	0	0	Cd48
0	-0.856342	0.001	0.388	0	0	Hacd4
0	-0.858125	0.001	0.185	0	0	C4b
0	-0.858288	0.001	0.373	0	0	Itgb5
0	-0.859251	0.077	0.383	0	0	Rtp4
0	-0.86104	0.957	0.978	0	0	Sh3bgrl3
0	-0.861203	0.012	0.274	0	0	Adam8
0	-0.862036	0.149	0.548	0	0	Tmem256
0	-0.863521	0.003	0.373	0	0	Slc15a3
0	-0.863623	0.002	0.369	0	0	Zfhx3
0	-0.866506	0.041	0.438	0	0	Tnfrsf1b
0	-0.86685	0.474	0.749	0	0	Snx3
0	-0.867055	0.001	0.253	0	0	Pmp22
0	-0.867274	0.108	0.384	0	0	Sorl1
0	-0.870362	0.166	0.426	0	0	Ets2
0	-0.870514	0.022	0.432	0	0	Dok3
0	-0.871586	0.005	0.195	0	0	Trem1
0	-0.874878	0.318	0.678	0	0	Bsg
0	-0.875261	0.086	0.494	0	0	Snap23
0	-0.875704	0.025	0.407	0	0	Tcn2
0	-0.877224	0.016	0.382	0	0	Naaa
0	-0.881186	0.043	0.411	0	0	Dusp6
0	-0.882313	0.001	0.378	0	0	Rab3il1
0	-0.882645	0.04	0.473	0	0	Eif4ebp1
0	-0.884415	0.14	0.573	0	0	Nptn
0	-0.885012	0.003	0.392	0	0	Igsf6
0	-0.888034	0.035	0.419	0	0	Clic4
0	-0.888281	0.612	0.845	0	0	Capzb
0	-0.89149	0.099	0.497	0	0	Pgd
0	-0.891566	0.003	0.42	0	0	Plxnb2
0	-0.891793	0.197	0.509	0	0	Dennd4a
0	-0.893791	0.182	0.595	0	0	Ifnar2
0	-0.894303	0.016	0.42	0	0	Lat2
0	-0.897518	0.005	0.269	0	0	Ccnd1
0	-0.899398	0.694	0.822	0	0	Lsp1
0	-0.904204	0.59	0.836	0	0	Calm2
0	-0.904983	0.032	0.425	0	0	Xdh
0	-0.905989	0.011	0.46	0	0	Myo1f
0	-0.906678	0.002	0.392	0	0	Camk1
0	-0.907499	0.031	0.359	0	0	Oasl2
0	-0.91031	0.123	0.443	0	0	Fosl2
0	-0.911405	0.008	0.377	0	0	Tlr2
0	-0.91283	0.058	0.34	0	0	Cd72
0	-0.913924	0.232	0.574	0	0	Nfe2l2
0	-0.914237	0.83	0.923	0	0	Gng5
0	-0.915537	0.001	0.264	0	0	Tgm2
0	-0.916862	0.784	0.876	0	0	H2afz
0	-0.920227	0.037	0.466	0	0	Plekho2
0	-0.921358	0.77	0.919	0	0	Clic1
0	-0.921794	0.002	0.347	0	0	Msr1
0	-0.921909	0.227	0.64	0	0	Cmtm7
0	-0.922533	0.001	0.263	0	0	Igf1
0	-0.923241	0.002	0.385	0	0	Anxa3
0	-0.923956	0.247	0.594	0	0	Pdia6
0	-0.925375	0.003	0.402	0	0	Cd302
0	-0.925379	0.011	0.237	0	0	Cd24a
0	-0.925394	0.003	0.327	0	0	Ifi211
0	-0.9288	0.662	0.807	0	0	Emp3
0	-0.930945	0.016	0.415	0	0	Cd86
0	-0.931302	0.009	0.447	0	0	Lmo2
0	-0.935191	0.857	0.896	0	0	Ly6e
0	-0.936399	0.093	0.508	0	0	Syngr2
0	-0.93765	0.005	0.376	0	0	Csf2rb
0	-0.942036	0.036	0.481	0	0	Gns
0	-0.944914	0.009	0.459	0	0	Irf5
0	-0.945375	0.006	0.367	0	0	Nrp1
0	-0.949377	0.203	0.614	0	0	Mef2a
0	-0.949943	0.759	0.809	0	0	S100a10
0	-0.952218	0.842	0.948	0	0	Cdc42
0	-0.956664	0.02	0.341	0	0	Plk2
0	-0.959242	0.215	0.632	0	0	Lamtor4
0	-0.959956	0.027	0.304	0	0	Phlda1
0	-0.960696	0.017	0.368	0	0	Gm34455
0	-0.962496	0.002	0.248	0	0	Apoc2
0	-0.964688	0.42	0.728	0	0	Picalm
0	-0.965097	0.006	0.26	0	0	Ifitm6
0	-0.966429	0.817	0.919	0	0	Sem1
0	-0.966676	0.058	0.49	0	0	Gusb
0	-0.968523	0.397	0.74	0	0	Reep5
0	-0.974667	0.526	0.806	0	0	Arpc4
0	-0.975274	0.491	0.76	0	0	Capza2
0	-0.979727	0.079	0.364	0	0	Gadd45g
0	-0.980469	0.003	0.309	0	0	Sirpb1c
0	-0.98631	0.138	0.54	0	0	Rnh1
0	-0.99129	0.001	0.297	0	0	Emp1
0	-0.999304	0.857	0.923	0	0	Laptm5
0	-1.00072	0.005	0.45	0	0	Hck
0	-1.00298	0.004	0.35	0	0	Pilra
0	-1.00357	0.011	0.268	0	0	Cd300lf
0	-1.0089	0.311	0.62	0	0	Gm2a
0	-1.01296	0.007	0.425	0	0	Tmem106a
0	-1.01632	0.56	0.783	0	0	Calr
0	-1.01675	0.347	0.725	0	0	Serp1
0	-1.01735	0.001	0.307	0	0	Slamf9
0	-1.02443	0.098	0.54	0	0	Ncf4
0	-1.02481	0.322	0.666	0	0	Snx5
0	-1.02718	0.194	0.602	0	0	Slc6a6
0	-1.02857	0.004	0.378	0	0	Sdc4
0	-1.0289	0.039	0.49	0	0	Evi2a
0	-1.02899	0.231	0.598	0	0	Snx2
0	-1.0334	0.327	0.709	0	0	Ywhae
0	-1.03418	0.095	0.488	0	0	Tent5a
0	-1.04706	0.681	0.87	0	0	Ier5
0	-1.04841	0.349	0.708	0	0	Rtn4
0	-1.05468	0.161	0.612	0	0	Prr13
0	-1.05726	0.024	0.484	0	0	Ehd1
0	-1.05803	0.003	0.469	0	0	Lrrc25
0	-1.05879	0.427	0.74	0	0	Zfp36l1
0	-1.06438	0.002	0.187	0	0	Cd163
0	-1.0644	0.001	0.229	0	0	Il1rn
0	-1.06585	0.02	0.489	0	0	Dstn
0	-1.0667	0.003	0.322	0	0	Nlrp3
0	-1.06886	0.11	0.495	0	0	Glul
0	-1.07143	0.092	0.513	0	0	Rbpj
0	-1.07151	0.871	0.919	0	0	Gapdh
0	-1.07562	0.858	0.947	0	0	Arpc1b
0	-1.08018	0.002	0.272	0	0	Fcrls
0	-1.08432	0.243	0.655	0	0	Laptm4a
0	-1.0857	0.899	0.956	0	0	Calm1
0	-1.0859	0.004	0.447	0	0	Rassf4
0	-1.09144	0.698	0.859	0	0	Clta
0	-1.09218	0.391	0.666	0	0	Bst2
0	-1.09324	0.336	0.73	0	0	Vamp8
0	-1.09795	0.129	0.449	0	0	Slfn5
0	-1.09833	0.4	0.738	0	0	Bri3
0	-1.10291	0.396	0.738	0	0	Erp29
0	-1.10355	0.256	0.697	0	0	Ptpn6
0	-1.10482	0.167	0.575	0	0	Pgam1
0	-1.10636	0.005	0.443	0	0	Slc11a1
0	-1.10665	0.814	0.9	0	0	Btg2
0	-1.10699	0.159	0.464	0	0	Gngt2
0	-1.1098	0.467	0.735	0	0	Akr1a1
0	-1.11122	0.004	0.435	0	0	Cd300a
0	-1.11477	0.006	0.419	0	0	Emilin2
0	-1.11524	0.482	0.752	0	0	Atox1
0	-1.11595	0.003	0.442	0	0	P2ry6
0	-1.12259	0.502	0.765	0	0	Taldo1
0	-1.1258	0.632	0.829	0	0	Hspa5
0	-1.12611	0.046	0.535	0	0	Skap2
0	-1.12752	0.097	0.542	0	0	Tpi1
0	-1.14227	0.105	0.586	0	0	Prkcd
0	-1.1424	0.001	0.25	0	0	Hpgd
0	-1.14782	0.231	0.572	0	0	Cxcr4
0	-1.1483	0.006	0.422	0	0	Clec12a
0	-1.15237	0.087	0.594	0	0	Il10rb
0	-1.15288	0.003	0.441	0	0	Clec4a1
0	-1.15462	0.07	0.557	0	0	Nrros
0	-1.15806	0.002	0.271	0	0	Lpl
0	-1.16022	0.011	0.451	0	0	Sdc3
0	-1.16342	0.591	0.801	0	0	Tagln2
0	-1.16442	0.562	0.8	0	0	Hsp90b1
0	-1.16985	0.001	0.23	0	0	Ltc4s
0	-1.17028	0.064	0.538	0	0	Asah1
0	-1.17304	0.004	0.447	0	0	Cd300ld
0	-1.17436	0.518	0.864	0	0	Gnb2
0	-1.17815	0.106	0.438	0	0	Ckb
0	-1.17942	1	1	0	0	Tmsb4x
0	-1.18035	0.01	0.478	0	0	Nfam1
0	-1.18444	0.097	0.548	0	0	Creg1
0	-1.18898	0.01	0.486	0	0	Myadm
0	-1.19432	0.004	0.451	0	0	Dhrs3
0	-1.19474	0.446	0.702	0	0	Rgs2
0	-1.19852	0.011	0.39	0	0	Lmna
0	-1.2015	0.002	0.429	0	0	Ptafr
0	-1.20319	0.011	0.505	0	0	Cyfip1
0	-1.20616	0.013	0.228	0	0	Slfn4
0	-1.21503	0.116	0.373	0	0	Gsr
0	-1.21525	0.297	0.676	0	0	Dbi
0	-1.21675	0.008	0.313	0	0	Tnfaip2
0	-1.21745	0.004	0.452	0	0	Clec4a2
0	-1.21819	0.006	0.448	0	0	Ccr5
0	-1.21986	0.008	0.387	0	0	Fgl2
0	-1.2203	0.062	0.556	0	0	Sh3bgrl
0	-1.22133	0.013	0.428	0	0	Cyp4f18
0	-1.22138	0.418	0.756	0	0	Dynll1
0	-1.22394	0.006	0.452	0	0	Clec4a3
0	-1.22859	0.999	1	0	0	Actb
0	-1.23177	0.36	0.757	0	0	Atp2b1
0	-1.23236	0.002	0.188	0	0	Slc7a11
0	-1.23261	0.302	0.685	0	0	Rps27l
0	-1.23351	0.012	0.511	0	0	Ncf1
0	-1.2357	0.522	0.798	0	0	Sat1
0	-1.24618	0.157	0.534	0	0	Grina
0	-1.25159	0.199	0.642	0	0	Man2b1
0	-1.2525	0.032	0.568	0	0	Plekho1
0	-1.25319	0.06	0.478	0	0	Pou2f2
0	-1.25377	0.578	0.765	0	0	Prdx1
0	-1.256	0.514	0.847	0	0	Iqgap1
0	-1.26647	0.009	0.41	0	0	Cd83
0	-1.26804	0.071	0.557	0	0	Aldh2
0	-1.2725	0.042	0.353	0	0	Ms4a4c
0	-1.27678	0.154	0.631	0	0	Zyx
0	-1.27759	0.003	0.343	0	0	Cx3cr1
0	-1.28172	0.023	0.548	0	0	Syk
0	-1.28483	0.002	0.29	0	0	Cd36
0	-1.28794	0.002	0.336	0	0	Clec4n
0	-1.28863	0.028	0.512	0	0	Tcf4
0	-1.28922	0.004	0.267	0	0	Clec4e
0	-1.28938	0.003	0.397	0	0	Rnase4
0	-1.29317	0.099	0.621	0	0	Rnf130
0	-1.29371	0.034	0.588	0	0	Tm6sf1
0	-1.29935	0.003	0.418	0	0	Cxcl16
0	-1.30414	0.206	0.656	0	0	Atpif1
0	-1.3065	0	0.209	0	0	Ccl24
0	-1.30898	0.068	0.492	0	0	Blvrb
0	-1.31362	0.211	0.642	0	0	Cltc
0	-1.31386	0.002	0.431	0	0	Fcgr1
0	-1.31423	0.074	0.597	0	0	Itgb1
0	-1.31699	0.174	0.668	0	0	Cyth4
0	-1.32725	0.017	0.366	0	0	Napsa
0	-1.34103	0.002	0.302	0	0	Gas6
0	-1.34603	0.007	0.42	0	0	Plbd1
0	-1.3476	0.12	0.581	0	0	Ptms
0	-1.35152	0.002	0.201	0	0	Hcar2
0	-1.35366	0.049	0.475	0	0	Trib1
0	-1.35542	0.64	0.891	0	0	Gabarap
0	-1.35912	0.003	0.474	0	0	Ifi207
0	-1.37123	0.943	0.954	0	0	Srgn
0	-1.37881	0.057	0.313	0	0	Osm
0	-1.38102	0.012	0.536	0	0	Pirb
0	-1.38155	0.044	0.533	0	0	Pnp
0	-1.38506	0.004	0.454	0	0	Ifi204
0	-1.38681	0.256	0.534	0	0	Id2
0	-1.3937	0.004	0.431	0	0	C3ar1
0	-1.39448	0.006	0.483	0	0	Lrp1
0	-1.41008	0.084	0.549	0	0	Hexb
0	-1.41766	0.243	0.677	0	0	Ctsa
0	-1.4179	0.038	0.556	0	0	Csf2ra
0	-1.42012	0.006	0.38	0	0	Ccr1
0	-1.43455	0.008	0.203	0	0	Mmp9
0	-1.44645	0.013	0.43	0	0	Gda
0	-1.45277	0.281	0.73	0	0	Rrbp1
0	-1.45432	0.35	0.784	0	0	Atp6v0b
0	-1.47131	0.008	0.331	0	0	Clec4d
0	-1.47816	0.274	0.635	0	0	Anxa5
0	-1.48318	0.237	0.678	0	0	Zfand5
0	-1.4889	0.024	0.533	0	0	Irf8
0	-1.49162	0.142	0.557	0	0	Capg
0	-1.4929	0.011	0.457	0	0	Cfp
0	-1.49646	0.019	0.557	0	0	Litaf
0	-1.50144	0.004	0.457	0	0	Adgre1
0	-1.50813	0.724	0.863	0	0	Klf6
0	-1.50953	0.005	0.471	0	0	Cebpd
0	-1.51037	0.911	0.969	0	0	Actg1
0	-1.52347	0.546	0.846	0	0	Lcp1
0	-1.52844	0.495	0.793	0	0	Txn1
0	-1.52868	0.782	0.863	0	0	Crip1
0	-1.52973	0.014	0.61	0	0	Lyn
0	-1.53298	0.012	0.484	0	0	Anxa1
0	-1.53812	0.022	0.533	0	0	Ehd4
0	-1.54292	0.009	0.432	0	0	H2-DMb1
0	-1.54959	0.053	0.364	0	0	Isg15
0	-1.55593	0.379	0.742	0	0	Prdx5
0	-1.55917	0.83	0.857	0	0	Jun
0	-1.56442	0.807	0.835	0	0	Ifi27l2a
0	-1.56506	0.157	0.5	0	0	Timp2
0	-1.56553	0.03	0.469	0	0	Ms4a6d
0	-1.56692	0.058	0.479	0	0	Bcl2a1b
0	-1.5714	0.003	0.414	0	0	Trem2
0	-1.57329	0.009	0.547	0	0	Metrnl
0	-1.57582	0.067	0.573	0	0	App
0	-1.58072	0.002	0.342	0	0	Cfh
0	-1.59783	0.031	0.436	0	0	Fcgrt
0	-1.60419	0.031	0.452	0	0	Basp1
0	-1.60511	0.012	0.534	0	0	Pld4
0	-1.60612	0.114	0.588	0	0	Hexa
0	-1.6155	0.001	0.263	0	0	Mgl2
0	-1.61934	0.132	0.585	0	0	H2-DMa
0	-1.62185	0.011	0.473	0	0	Marcksl1
0	-1.62522	0.024	0.505	0	0	Plin2
0	-1.63332	0.085	0.511	0	0	Ninj1
0	-1.63431	0.597	0.833	0	0	Atp6v0c
0	-1.63749	0.068	0.604	0	0	Kctd12
0	-1.6383	0.008	0.518	0	0	Pid1
0	-1.64931	0.017	0.255	0	0	Hp
0	-1.6541	0.098	0.643	0	0	Lamp2
0	-1.66114	0.008	0.492	0	0	Pla2g7
0	-1.66288	0.342	0.766	0	0	Sdcbp
0	-1.66426	0.141	0.678	0	0	Efhd2
0	-1.66743	0.014	0.531	0	0	Mef2c
0	-1.67104	0.031	0.323	0	0	Csf3r
0	-1.67268	0.005	0.234	0	0	Ptgs2
0	-1.68076	0.008	0.52	0	0	Cd300c2
0	-1.68141	0.017	0.601	0	0	Ncf2
0	-1.68928	0.002	0.288	0	0	Cbr2
0	-1.70118	0.007	0.563	0	0	Sirpa
0	-1.71323	0.004	0.503	0	0	C5ar1
0	-1.73247	0.009	0.36	0	0	Ccrl2
0	-1.7333	0.102	0.635	0	0	Tpd52
0	-1.73499	0.001	0.187	0	0	Ccl8
0	-1.73653	0.017	0.561	0	0	Itgam
0	-1.76098	0.948	0.968	0	0	Itm2b
0	-1.76299	0.002	0.275	0	0	Folr2
0	-1.76482	0.011	0.573	0	0	Plek
0	-1.76516	0.245	0.723	0	0	Neat1
0	-1.76564	0.008	0.417	0	0	Tmem176a
0	-1.76565	0.106	0.447	0	0	Cd81
0	-1.7704	0.003	0.439	0	0	Stab1
0	-1.78431	0.101	0.484	0	0	Gadd45b
0	-1.78672	0.762	0.864	0	0	Zfp36
0	-1.81042	0.069	0.581	0	0	Cd44
0	-1.81802	0.008	0.517	0	0	Mpeg1
0	-1.82645	0.023	0.536	0	0	Cd68
0	-1.83746	0.031	0.325	0	0	Ly6c2
0	-1.84181	0.355	0.732	0	0	Lamp1
0	-1.84611	0.011	0.369	0	0	Ccr2
0	-1.85433	0.005	0.491	0	0	Aif1
0	-1.87721	0.002	0.312	0	0	Ccl12
0	-1.87797	0.034	0.491	0	0	Cdkn1a
0	-1.89582	0.007	0.58	0	0	Ly86
0	-1.89998	0.004	0.392	0	0	Ms4a7
0	-1.90308	0.012	0.556	0	0	Fcgr2b
0	-1.90957	0.07	0.527	0	0	Ctsl
0	-1.92088	0.005	0.387	0	0	Hspa1b
0	-1.92669	0.018	0.548	0	0	Lilr4b
0	-1.92941	0.014	0.498	0	0	Mt1
0	-1.95932	0.091	0.507	0	0	Nr4a1
0	-1.97624	0.007	0.266	0	0	Thbs1
0	-1.97895	0.675	0.933	0	0	Cyba
0	-1.99429	0.005	0.436	0	0	Pltp
0	-2.00338	0.182	0.638	0	0	Cstb
0	-2.00599	0.035	0.483	0	0	Maf
0	-2.01635	0.005	0.455	0	0	Hmox1
0	-2.02144	0.005	0.489	0	0	Dab2
0	-2.03914	0.043	0.326	0	0	Fabp5
0	-2.04651	0.12	0.585	0	0	Ifi30
0	-2.0488	0.004	0.46	0	0	Cd63
0	-2.07402	0.013	0.638	0	0	Spi1
0	-2.07402	0.127	0.561	0	0	Ms4a6c
0	-2.08469	0.003	0.438	0	0	Mrc1
0	-2.12076	0.09	0.622	0	0	Rhob
0	-2.14394	0.026	0.67	0	0	Unc93b1
0	-2.1469	0.019	0.599	0	0	Lilrb4a
0	-2.16123	0.011	0.566	0	0	Cybb
0	-2.16958	0.342	0.821	0	0	Serinc3
0	-2.18265	0.011	0.579	0	0	Fcgr3
0	-2.1853	0.005	0.481	0	0	Trf
0	-2.22053	0.135	0.546	0	0	Msrb1
0	-2.23188	0.126	0.708	0	0	Ctsz
0	-2.26473	0.002	0.33	0	0	Ccl7
0	-2.26842	0.042	0.674	0	0	Ahnak
0	-2.27617	0.008	0.648	0	0	Zeb2
0	-2.29324	0.101	0.523	0	0	Gsn
0	-2.30277	0.013	0.457	0	0	Tmem176b
0	-2.31417	0.501	0.788	0	0	Ctsd
0	-2.31875	0.266	0.676	0	0	Lgals1
0	-2.32592	0.01	0.555	0	0	Csf1r
0	-2.34366	0.014	0.652	0	0	Ctsh
0	-2.34935	0.042	0.595	0	0	Lst1
0	-2.37299	0.025	0.634	0	0	Anxa2
0	-2.39533	0.015	0.638	0	0	Marcks
0	-2.4023	0.998	0.998	0	0	Fth1
0	-2.41585	0.457	0.818	0	0	Vim
0	-2.4429	0.005	0.441	0	0	F13a1
0	-2.47213	0.02	0.598	0	0	Grn
0	-2.48732	0.025	0.554	0	0	Klf4
0	-2.492	0.004	0.478	0	0	Hspa1a
0	-2.53136	0.005	0.319	0	0	Fn1
0	-2.54429	0.414	0.812	0	0	S100a11
0	-2.54589	0.008	0.521	0	0	Ccl9
0	-2.55625	0.983	0.99	0	0	Ftl1
0	-2.56836	0.054	0.451	0	0	Plac8
0	-2.62419	0.009	0.596	0	0	Tgfbi
0	-2.6562	0.009	0.553	0	0	Cd14
0	-2.67789	0.353	0.788	0	0	Gpx1
0	-2.68093	0.43	0.822	0	0	Cebpb
0	-2.68739	0.11	0.64	0	0	Ctsc
0	-2.68904	0.091	0.584	0	0	Lgmn
0	-2.68948	0.471	0.775	0	0	Ctss
0	-2.72683	0.006	0.52	0	0	Mafb
0	-2.74525	0.065	0.544	0	0	Egr1
0	-2.78371	0.022	0.64	0	0	Alox5ap
0	-2.86615	0.464	0.823	0	0	Psap
0	-2.89555	0.012	0.481	0	0	Ccl3
0	-2.90871	0.019	0.584	0	0	Fosb
0	-2.93241	0.002	0.452	0	0	Ccl2
0	-2.94321	0.017	0.484	0	0	S100a4
0	-2.96235	0.006	0.534	0	0	Ier3
0	-3.02041	0.019	0.573	0	0	Lgals3
0	-3.12917	0.507	0.817	0	0	Dusp1
0	-3.13694	0.006	0.553	0	0	Atf3
0	-3.22721	0.023	0.596	0	0	Ccl6
0	-3.30657	0.002	0.315	0	0	Spp1
0	-3.38742	0.047	0.685	0	0	Ifitm2
0	-3.38808	0.027	0.503	0	0	Ccl4
0	-3.42699	0.036	0.607	0	0	Wfdc17
0	-3.54336	0.229	0.709	0	0	Ctsb
0	-3.56154	0.469	0.803	0	0	Fos
0	-3.71562	0.051	0.66	0	0	S100a6
0	-3.86069	0.281	0.82	0	0	Cst3
0	-3.8664	0.006	0.473	0	0	C1qc
0	-3.89112	0.006	0.486	0	0	Pf4
0	-3.94494	0.04	0.68	0	0	Ifitm3
0	-4.00203	0.034	0.476	0	0	Il1b
0	-4.04393	0.061	0.726	0	0	Fcer1g
0	-4.07128	0.072	0.738	0	0	Tyrobp
0	-4.16981	0.089	0.587	0	0	H2-Eb1
0	-4.25489	0.006	0.511	0	0	C1qb
0	-4.28238	0.006	0.491	0	0	C1qa
0	-4.28557	0.129	0.626	0	0	H2-Ab1
0	-4.34625	0.076	0.582	0	0	H2-Aa
0	-4.86494	0.043	0.545	0	0	Cxcl2
0	-5.11982	0.199	0.726	0	0	Cd74
0	-5.44262	0.112	0.698	0	0	Lyz2
0	-5.65773	0.054	0.703	0	0	Apoe
5.21179e-308	-0.298528	0.001	0.181	1.0127e-303	0	Sept8
9.60164e-308	-0.348731	0.001	0.181	1.86569e-303	0	Pilrb1
3.51816e-307	-0.293759	0.005	0.188	6.83613e-303	0	Adap1
5.4469e-307	-0.41256	0.084	0.322	1.05839e-302	0	Slc48a1
7.42342e-307	-0.396156	0.079	0.316	1.44245e-302	0	Tbc1d14
1.25573e-306	0.458251	0.813	0.732	2.44001e-302	0	Hnrnpa0
1.30709e-306	-0.422808	0.001	0.181	2.53981e-302	0	Selenbp1
3.05734e-306	-0.39733	0.198	0.488	5.94071e-302	0	Trappc4
3.9504e-306	-0.431923	0.117	0.369	7.67602e-302	0	Furin
4.05577e-306	-0.383802	0.116	0.373	7.88077e-302	0	Hook3
4.29476e-306	-0.262579	0	0.179	8.34515e-302	0	Tbc1d9
4.40759e-306	0.545665	0.476	0.3	8.56439e-302	0	Rbm33
5.4684e-306	-0.384823	0.104	0.355	1.06257e-301	0	Cyb5r3
1.00067e-305	-0.297567	0	0.179	1.9444e-301	0	Tlr4
1.04523e-305	-0.435721	0.134	0.391	2.03098e-301	0	Pdia4
1.21783e-305	-0.325028	0.065	0.295	2.36637e-301	0	Htra2
1.82922e-305	-0.505225	0.349	0.611	3.55435e-301	0	Hsbp1
2.08949e-305	-0.274814	0.012	0.202	4.06008e-301	0	Mgat4b
3.60353e-305	-0.510161	0.458	0.714	7.00202e-301	0	Tapbp
3.60675e-305	-0.509908	0.355	0.615	7.00828e-301	0	Ndufc2
1.21378e-304	-0.280062	0.027	0.229	2.3585e-300	0	Slc31a1
1.25026e-304	-0.492657	0.257	0.539	2.42938e-300	0	Arhgap17
1.53065e-304	-0.375451	0.02	0.216	2.9742e-300	0	E230029C05Rik
2.13464e-304	-0.458624	0.25	0.528	4.14782e-300	0	Necap2
2.48804e-304	0.497561	0.306	0.142	4.8345e-300	0	Rnf19a
2.67768e-304	-0.310404	0.062	0.292	5.203e-300	0	Plin3
3.04489e-304	-0.510941	0.399	0.672	5.91652e-300	0	Sec11c
4.38277e-304	-0.2669	0.002	0.181	8.51616e-300	0	Tceal8
4.49555e-304	-0.311306	0.052	0.272	8.73531e-300	0	Slc35b2
4.7168e-304	-2.15247	0.039	0.238	9.16521e-300	0	Ifitm1
6.79733e-304	-0.3245	0.047	0.265	1.32079e-299	0	Pdcd2l
6.82301e-304	0.32202	0.198	0.061	1.32578e-299	0	Cd96
1.14731e-303	-0.444352	0.001	0.179	2.22934e-299	0	Sult1a1
1.59204e-302	-0.412119	0.188	0.47	3.09349e-298	0	Rtf2
3.00196e-302	-0.370818	0.145	0.415	5.83311e-298	0	Sptlc2
9.63557e-302	-0.333299	0.003	0.182	1.87229e-297	0	Psd3
1.68035e-301	-0.451884	0.194	0.472	3.26508e-297	0	Fcho2
8.13308e-301	0.334542	0.975	0.944	1.58034e-296	0	Rbm39
4.24683e-300	-0.470588	0.324	0.6	8.25202e-296	0	Mrps21
7.22071e-300	-0.427672	0.22	0.509	1.40306e-295	0	Cdk9
1.33963e-299	-0.340841	0.061	0.284	2.60303e-295	0	Susd3
2.37201e-299	-0.287583	0.05	0.269	4.60905e-295	0	Dhrs1
4.15599e-299	-0.457539	0.008	0.19	8.0755e-295	0	Tns1
5.62432e-299	-0.358281	0.026	0.224	1.09286e-294	0	Gsap
7.69106e-299	-0.261514	0.002	0.178	1.49445e-294	0	Inppl1
7.88236e-299	-0.376556	0.164	0.436	1.53162e-294	0	Ergic3
1.4626e-298	0.299533	0.163	0.044	2.84198e-294	0	Bicdl1
1.74531e-298	-0.384152	0.056	0.274	3.39132e-294	0	Stat2
2.19969e-298	-0.412825	0.221	0.509	4.27421e-294	0	Eif1b
5.86691e-298	-0.324883	0.04	0.249	1.14e-293	0	Mfsd11
5.89012e-298	-0.487306	0.339	0.599	1.14451e-293	0	Psma4
3.10146e-297	-0.285703	0.002	0.177	6.02645e-293	0	Gab2
6.24342e-297	-0.620103	0.219	0.482	1.21316e-292	0	Ndel1
7.95279e-297	-0.618816	0.007	0.187	1.54531e-292	0	Trim30b
7.97991e-297	-0.403352	0.13	0.385	1.55058e-292	0	Epb41l2
1.46846e-296	-0.403321	0.154	0.419	2.85336e-292	0	Cib1
1.75841e-296	-0.309043	0.031	0.232	3.41677e-292	0	Rnf141
2.08949e-296	-0.371984	0.116	0.368	4.06009e-292	0	Srgap2
2.66957e-296	-0.441469	0.029	0.225	5.18725e-292	0	Rab20
5.05843e-296	-0.518191	0.183	0.447	9.82903e-292	0	Herpud1
2.03886e-295	-0.285133	0.015	0.202	3.96171e-291	0	Parp12
3.08089e-295	-0.289502	0.04	0.248	5.98648e-291	0	Abcd1
6.56866e-295	-0.386197	0.102	0.346	1.27636e-290	0	Mthfsl
6.97962e-295	-0.285262	0.008	0.188	1.35621e-290	0	Calhm2
1.07465e-294	-0.414358	0.117	0.364	2.08814e-290	0	Tceal9
1.34897e-294	-0.399053	0.198	0.478	2.62119e-290	0	Kdelr1
2.70419e-294	-0.297974	0.02	0.212	5.25451e-290	0	Plekhm3
7.85674e-294	-0.336756	0.003	0.177	1.52664e-289	0	Sowahc
7.86237e-294	-0.320849	0.052	0.268	1.52774e-289	0	Etv6
1.591e-293	-0.296198	0.048	0.262	3.09147e-289	0	Ptov1
1.00167e-292	-0.332943	0.119	0.375	1.94634e-288	0	Slirp
1.04231e-292	0.513157	0.318	0.157	2.02532e-288	0	Pja1
2.09245e-292	-0.284266	0.059	0.281	4.06583e-288	0	Bad
2.68812e-292	-0.513178	0.776	0.874	5.22328e-288	0	Rap1b
9.8632e-292	-0.378984	0.183	0.459	1.91652e-287	0	Mlf2
1.64267e-291	-0.518149	0.67	0.816	3.19186e-287	0	Gpx4
1.97664e-291	-0.387091	0.009	0.188	3.84081e-287	0	Pdlim7
2.32776e-291	-0.269216	0.006	0.183	4.52307e-287	0	Tdrd7
3.3218e-291	0.425652	0.29	0.127	6.4546e-287	0	Zfp1
5.33039e-291	-0.604395	0.327	0.575	1.03575e-286	0	Manf
8.59367e-291	-0.345918	0.118	0.369	1.66984e-286	0	Cnpy2
1.15113e-290	-0.298077	0.058	0.277	2.23675e-286	0	Rit1
1.40949e-290	-0.314415	0.085	0.322	2.73879e-286	0	Tmem33
2.79809e-290	-0.440307	0.097	0.33	5.43697e-286	0	Sept11
3.45857e-290	-0.41327	0.24	0.521	6.72035e-286	0	Vdac3
3.9975e-290	-0.39625	0	0.17	7.76755e-286	0	Gm26802
1.19314e-289	-0.717489	0.592	0.76	2.3184e-285	0	mt-Nd3
1.37254e-289	0.390326	0.331	0.147	2.66698e-285	0	S1pr4
2.90058e-289	-0.267932	0.061	0.283	5.63612e-285	0	Mrpl27
4.29446e-289	-0.380675	0.134	0.39	8.34456e-285	0	Fndc3a
1.26932e-288	-0.314716	0.03	0.227	2.46641e-284	0	Dclre1c
1.36576e-288	-0.343769	0.032	0.228	2.65381e-284	0	Oas2
1.86159e-288	-0.400323	0.166	0.431	3.61726e-284	0	Morf4l2
2.93196e-288	-0.484031	0.612	0.791	5.69709e-284	0	Rnasek
2.74981e-287	-0.542192	0.057	0.265	5.34316e-283	0	Plk3
3.20284e-287	-0.466355	0.219	0.489	6.22343e-283	0	Baz1a
3.58163e-287	-0.44567	0.235	0.514	6.95947e-283	0	Mbnl2
7.64579e-287	-0.322486	0.043	0.247	1.48565e-282	0	Eif2ak2
8.07282e-287	-0.3014	0.015	0.198	1.56863e-282	0	Cd151
2.11589e-286	-0.508664	0.001	0.17	4.11139e-282	0	Lilra5
2.14485e-286	-0.344817	0.032	0.227	4.16765e-282	0	Irak2
7.86998e-286	-0.262069	0.005	0.178	1.52922e-281	0	Zfp516
2.10987e-285	-0.321193	0.034	0.23	4.09969e-281	0	Pqlc1
2.38005e-285	-0.292754	0.001	0.17	4.62468e-281	0	Ebi3
4.78605e-285	-0.275526	0.049	0.26	9.29977e-281	0	Ppt2
5.52203e-285	-0.310916	0.093	0.33	1.07299e-280	0	Trappc1
6.83075e-285	-0.524766	0.312	0.572	1.32728e-280	0	Arrb2
7.60036e-285	-0.373823	0.042	0.244	1.47683e-280	0	Acsl1
9.70002e-285	-0.323179	0.001	0.17	1.88481e-280	0	C5ar2
1.02934e-284	-0.330218	0.077	0.304	2.00012e-280	0	Npc1
1.38312e-284	-1.37244	0.007	0.18	2.68755e-280	0	Chil3
1.51653e-284	-0.491202	0.003	0.172	2.94676e-280	0	F630028O10Rik
2.09502e-284	-0.269394	0.024	0.214	4.07083e-280	0	Mospd2
3.04783e-284	-0.269063	0.019	0.204	5.92224e-280	0	Chst12
3.20719e-284	-0.337042	0.091	0.325	6.2319e-280	0	Dnajb14
3.5423e-284	-0.253242	0.001	0.168	6.88304e-280	0	Slc8a1
5.41214e-284	-0.260416	0.004	0.174	1.05163e-279	0	S1pr2
5.70068e-284	0.269413	0.142	0.035	1.1077e-279	0	Patj
6.52725e-284	0.294272	0.153	0.041	1.26831e-279	0	Nxpe3
2.36363e-283	-0.436781	0.66	0.814	4.59277e-279	0	Atp6v1f
2.46317e-283	0.580868	0.465	0.316	4.78618e-279	0	Stt3b
3.24186e-283	-0.279798	0.011	0.188	6.29926e-279	0	Bmpr2
3.37129e-283	-0.378754	0.126	0.375	6.55075e-279	0	Tnrc18
3.68995e-283	-0.440546	0.23	0.506	7.16994e-279	0	Pet100
4.81135e-283	-0.260764	0.002	0.171	9.34894e-279	0	Specc1
7.54767e-283	-0.521791	0.361	0.611	1.46659e-278	0	Atp1a1
1.02705e-282	0.455667	0.412	0.227	1.99567e-278	0	Foxo1
1.42881e-282	-0.3444	0.098	0.335	2.77633e-278	0	Camk1d
2.19117e-282	-1.33274	0	0.166	4.25766e-278	0	Lyve1
9.90934e-282	-0.339576	0.078	0.302	1.92548e-277	0	Ubash3b
1.62775e-281	-0.251634	0.001	0.168	3.16288e-277	0	Pla2g4a
2.2853e-281	-0.308472	0.064	0.282	4.44056e-277	0	Map3k11
6.40543e-281	-0.549962	0.442	0.671	1.24464e-276	0	Ywhah
6.94626e-281	-0.366075	0.153	0.415	1.34973e-276	0	Copz1
7.96703e-281	-0.314769	0.054	0.263	1.54807e-276	0	Pik3cg
8.01593e-281	-0.283643	0.056	0.269	1.55758e-276	0	Lsm10
1.2956e-280	-0.301803	0.089	0.322	2.51749e-276	0	Arl8b
2.29262e-280	-0.577863	0.979	0.959	4.45479e-276	0	Hspa8
4.3813e-280	-0.289662	0.043	0.245	8.5133e-276	0	St6galnac4
4.48919e-280	-0.562515	0.691	0.822	8.72295e-276	0	Fam49b
5.25069e-280	-0.281366	0.001	0.166	1.02026e-275	0	Prune2
5.32792e-280	-0.342424	0.14	0.397	1.03527e-275	0	Flii
7.48158e-280	-0.384959	0.195	0.467	1.45374e-275	0	Mydgf
2.03284e-279	-0.548074	0.243	0.495	3.95002e-275	0	Ap2a2
3.09738e-279	-0.349379	0.002	0.169	6.01853e-275	0	1600010M07Rik
5.24096e-279	-0.916769	0.001	0.166	1.01837e-274	0	AA467197
1.35081e-278	-0.264667	0.023	0.208	2.62475e-274	0	Gsto1
2.31212e-278	-0.405578	0.044	0.243	4.49269e-274	0	Rgs3
4.29471e-278	0.276471	0.163	0.045	8.34505e-274	0	Cpm
3.47069e-277	-0.3818	0.178	0.441	6.74389e-273	0	Ech1
3.51788e-277	-0.652607	0.269	0.514	6.83559e-273	0	Kdm6b
4.40534e-277	-0.332492	0.041	0.24	8.56002e-273	0	Alas1
5.40426e-277	-0.307568	0.045	0.247	1.0501e-272	0	Lpin2
1.01151e-276	0.523018	0.528	0.366	1.96547e-272	0	Ube2h
1.12252e-276	-0.28408	0.044	0.245	2.18116e-272	0	G6pdx
1.66439e-275	-0.398465	0.968	0.965	3.23408e-271	0	Myl6
1.73918e-275	-0.439875	0.217	0.482	3.37941e-271	0	Slk
2.16986e-275	-0.423885	0.262	0.54	4.21625e-271	0	Rheb
2.50621e-275	-0.289231	0.088	0.318	4.86983e-271	0	Yif1b
1.64542e-274	-0.47214	0.209	0.466	3.19722e-270	0	Lgals9
2.39881e-274	-0.392142	0.196	0.462	4.66113e-270	0	2610001J05Rik
2.41942e-274	-1.67229	0.001	0.163	4.70117e-270	0	Arg1
2.61993e-274	0.383319	0.219	0.077	5.09078e-270	0	Dtx1
9.17299e-274	-0.379569	0.166	0.425	1.7824e-269	0	Pttg1ip
2.05591e-273	0.260602	0.129	0.03	3.99484e-269	0	1700097N02Rik
2.97259e-273	0.51757	0.44	0.271	5.77604e-269	0	Sdhaf1
3.09769e-273	-0.449829	0.383	0.635	6.01913e-269	0	Psmb5
7.45953e-273	0.308972	0.187	0.06	1.44946e-268	0	Ehd3
1.58119e-272	-0.250971	0.006	0.173	3.0724e-268	0	Cyp4f16
1.67757e-272	-0.269071	0.001	0.163	3.25969e-268	0	Gm36161
2.25607e-272	-0.354194	0.141	0.393	4.38376e-268	0	Limd1
3.21945e-272	-0.332269	0.04	0.233	6.2557e-268	0	Nceh1
3.34477e-272	-0.273699	0.07	0.289	6.49921e-268	0	Ptpmt1
3.65552e-272	-0.88256	0.008	0.176	7.10305e-268	0	Rsad2
8.76049e-272	-0.336542	0.153	0.41	1.70225e-267	0	Mrpl42
9.42152e-272	-0.347906	0.003	0.167	1.8307e-267	0	Fam43a
1.70563e-271	-0.317254	0.082	0.304	3.31422e-267	0	Pdlim5
6.38507e-271	-0.701796	0.382	0.609	1.24068e-266	0	Adgre5
6.82941e-271	-0.350892	0.176	0.442	1.32702e-266	0	Tmed7
6.88764e-271	-0.26782	0.058	0.268	1.33834e-266	0	Ufsp2
9.51932e-271	0.391727	0.437	0.24	1.8497e-266	0	Rgcc
2.86952e-270	-0.302349	0.089	0.317	5.57577e-266	0	Sgk3
4.49333e-269	-0.376153	0.886	0.922	8.73099e-265	0	Atp5l
1.63707e-268	-0.271704	0.002	0.162	3.181e-264	0	Nt5dc2
2.98175e-268	-0.264205	0	0.16	5.79384e-264	0	P2ry12
6.01866e-268	-0.353064	0.166	0.423	1.16949e-263	0	Mrpl17
2.4805e-267	-0.282232	0.085	0.31	4.81986e-263	0	Ap1s1
6.23892e-267	-0.293778	0.114	0.354	1.21228e-262	0	2210016F16Rik
6.65758e-267	-0.719427	0.143	0.369	1.29364e-262	0	Samsn1
1.12353e-266	-1.33021	0.016	0.185	2.18313e-262	0	Hdc
1.12388e-266	-0.444782	0.136	0.372	2.1838e-262	0	Tgif1
5.18293e-266	-0.320409	0.099	0.329	1.0071e-261	0	Ankfy1
5.73541e-266	-0.413345	0.207	0.47	1.11445e-261	0	Cux1
6.27111e-266	-0.337038	0.04	0.232	1.21854e-261	0	H1f0
2.45438e-265	0.273903	0.135	0.034	4.76911e-261	0	Gm15441
3.72418e-265	-0.25729	0.018	0.192	7.23646e-261	0	Gna15
8.5586e-265	-0.330128	0.096	0.322	1.66302e-260	0	Atp6v1c1
9.83302e-265	-0.33675	0.003	0.162	1.91065e-260	0	Grk3
1.1116e-264	0.378122	0.476	0.263	2.15996e-260	0	Ccdc88c
1.52432e-264	-0.281727	0.002	0.161	2.9619e-260	0	Fnip2
2.6658e-264	-0.347143	0.166	0.424	5.17992e-260	0	Ccdc124
2.85061e-264	-1.07303	0.013	0.179	5.53902e-260	0	Il1r2
5.86737e-264	-0.386873	0.217	0.484	1.14009e-259	0	Derl1
6.28171e-264	-0.354771	0.19	0.454	1.2206e-259	0	Anapc13
6.62902e-264	0.346818	0.976	0.87	1.28808e-259	0	Ptpn18
6.73186e-264	-0.294783	0.002	0.161	1.30807e-259	0	Cd40
8.38106e-264	-0.299119	0.111	0.348	1.62852e-259	0	2310011J03Rik
2.57233e-263	-0.282527	0.003	0.161	4.9983e-259	0	6430548M08Rik
2.88793e-263	-0.354753	0	0.157	5.61153e-259	0	F11r
4.33169e-263	-0.340614	0.011	0.177	8.4169e-259	0	Ell2
8.0889e-263	-0.287916	0.002	0.159	1.57175e-258	0	Myo1e
1.80923e-262	-0.252464	0.046	0.243	3.51552e-258	0	Gba
2.07291e-262	-0.389819	0.203	0.464	4.02786e-258	0	Surf4
4.61831e-262	-0.251778	0.001	0.158	8.97384e-258	0	Mctp1
5.25576e-262	-0.297839	0.032	0.216	1.02125e-257	0	Tfeb
1.50855e-261	-0.328615	0.079	0.292	2.93126e-257	0	Fh1
4.73385e-261	-0.323161	0.001	0.157	9.19833e-257	0	Mefv
5.65674e-261	0.568786	0.646	0.544	1.09916e-256	0	Ifngr2
5.71662e-261	-0.294321	0.056	0.256	1.1108e-256	0	Vav3
1.06195e-260	-0.378668	0.011	0.175	2.06348e-256	0	Gpr34
2.63609e-260	-0.335093	0.195	0.466	5.12218e-256	0	Polr2j
3.05674e-260	-0.469179	0.692	0.809	5.93955e-256	0	Myl12a
5.28983e-260	-0.452677	0.001	0.156	1.02787e-255	0	Bcl2a1a
8.13421e-260	-0.419651	0.214	0.476	1.58056e-255	0	Rock2
1.08673e-259	0.342742	0.952	0.88	2.11163e-255	0	Rbm3
1.52965e-259	-0.538291	0.003	0.16	2.97227e-255	0	Hes1
2.86297e-259	-0.360993	0.145	0.391	5.56303e-255	0	Xiap
4.02904e-259	-0.268498	0.027	0.205	7.82882e-255	0	Nfxl1
7.26171e-259	-0.321281	0.123	0.361	1.41102e-254	0	Siva1
7.59442e-259	-0.33944	0.118	0.351	1.47567e-254	0	Crk
1.85351e-258	-0.377641	0.034	0.215	3.60156e-254	0	Cpeb2
3.14243e-258	-1.1519	0.024	0.194	6.10607e-254	0	Cd79b
5.42285e-258	-0.296428	0.051	0.247	1.05371e-253	0	Znfx1
5.47819e-258	-0.2511	0.026	0.203	1.06447e-253	0	Magohb
2.80697e-257	-0.346331	0.005	0.163	5.45423e-253	0	Arap3
4.37826e-257	-0.271641	0.016	0.185	8.5074e-253	0	Rhbdf2
4.67856e-257	-0.805202	0.25	0.475	9.09091e-253	0	Ifrd1
5.50022e-257	0.486733	0.626	0.51	1.06875e-252	0	Matr3
6.7018e-257	-0.255523	0.022	0.196	1.30223e-252	0	Dock4
1.44161e-256	-0.312907	0.085	0.301	2.80119e-252	0	Mknk1
2.6727e-256	-0.286993	0.036	0.221	5.19333e-252	0	Snx30
4.01034e-256	-0.30974	0.009	0.17	7.7925e-252	0	Tanc2
5.91217e-256	-0.332088	0.053	0.247	1.14879e-251	0	Acox3
6.0661e-256	-0.321951	0.14	0.384	1.1787e-251	0	Tmem219
6.16032e-256	-0.32621	0.165	0.42	1.19701e-251	0	Aph1a
2.60911e-255	-0.27762	0.03	0.209	5.06977e-251	0	Lpgat1
3.52069e-255	-0.274074	0.001	0.154	6.84106e-251	0	AI839979
3.75369e-255	-0.278503	0.037	0.221	7.29379e-251	0	Tmem43
3.78025e-255	-0.466439	0.257	0.515	7.3454e-251	0	Mat2a
5.93356e-255	-0.560293	0.997	0.995	1.15295e-250	0	H3f3b
2.29421e-254	-0.319917	0.002	0.155	4.45787e-250	0	Krt80
3.74272e-254	-0.315469	0.133	0.373	7.27247e-250	0	Ube2f
4.089e-254	-0.514197	0.001	0.154	7.94534e-250	0	Igfbp6
4.36375e-254	-0.295748	0.101	0.326	8.47919e-250	0	Cept1
5.87918e-254	-0.430019	0.505	0.716	1.14238e-249	0	Ndufb9
1.87563e-253	0.349475	0.261	0.108	3.64454e-249	0	Plcxd2
2.28319e-253	-0.263171	0.026	0.201	4.43647e-249	0	Pqlc3
3.2149e-253	-0.349326	0.042	0.226	6.24687e-249	0	Abi3
3.62782e-253	-0.321415	0.145	0.391	7.04922e-249	0	Map2k1
6.02635e-253	-0.758557	0.011	0.17	1.17098e-248	0	Id1
6.06683e-253	-0.312225	0.138	0.381	1.17885e-248	0	Mgat2
6.16242e-253	-0.28723	0.008	0.167	1.19742e-248	0	Icosl
7.28424e-253	-0.261022	0.076	0.287	1.4154e-248	0	Hsd17b4
1.37283e-252	-0.332732	0.015	0.18	2.66754e-248	0	Dusp16
3.51351e-252	-0.287122	0.001	0.151	6.82709e-248	0	Dpep2
9.68016e-252	-0.71928	0.171	0.395	1.88095e-247	0	Irf7
1.12734e-251	-0.294666	0.073	0.28	2.19053e-247	0	Trpv2
1.51612e-251	-1.93537	0.008	0.164	2.94597e-247	0	G0s2
2.81784e-251	-1.84595	0.049	0.225	5.47535e-247	0	Slpi
5.77995e-251	-0.397579	0.258	0.524	1.1231e-246	0	Cers2
6.15155e-251	-0.437582	0.295	0.546	1.19531e-246	0	Ndufc1
6.23881e-251	-0.387106	0.076	0.278	1.21226e-246	0	Iqsec1
6.61468e-251	-0.293187	0.056	0.251	1.2853e-246	0	Camkk2
6.76366e-251	-0.535248	0	0.149	1.31425e-246	0	Ednrb
2.48769e-250	0.418526	0.379	0.207	4.83384e-246	0	Fbxl12
4.45996e-250	-0.341415	0.115	0.341	8.66614e-246	0	Sp140
1.81709e-249	-0.459882	0.423	0.634	3.53079e-245	0	Prdx2
3.0463e-249	-0.294607	0.004	0.156	5.91927e-245	0	Rac3
6.999e-249	-0.319478	0.166	0.419	1.35998e-244	0	Rab1b
1.49658e-248	-0.415689	0.307	0.565	2.908e-244	0	Cope
1.68279e-248	-0.295776	0.079	0.288	3.26982e-244	0	Nfe2l1
2.13863e-248	-0.261971	0.001	0.15	4.15558e-244	0	Nxpe5
2.87091e-248	-0.280428	0.04	0.222	5.57847e-244	0	Lrrc8d
4.55256e-248	-0.299808	0.036	0.215	8.84607e-244	0	Ifih1
8.74889e-248	-0.343075	0.161	0.406	1.7e-243	0	Nipa2
1.06166e-247	-0.256246	0.044	0.231	2.06292e-243	0	Irak4
3.73923e-247	0.392972	0.821	0.748	7.26569e-243	0	Eif4a2
4.11396e-247	-0.395092	0.035	0.211	7.99384e-243	0	Ldlr
8.50503e-247	0.422548	0.607	0.442	1.65261e-242	0	Il2rg
9.54573e-247	0.481461	0.601	0.466	1.85483e-242	0	Ttc14
1.4713e-246	-0.279908	0.002	0.151	2.85888e-242	0	Il15
1.8098e-246	-0.346538	0.075	0.279	3.51662e-242	0	Abr
2.41247e-246	-0.395796	0.342	0.608	4.68767e-242	0	Ndufs7
3.26079e-246	-0.296081	0.025	0.196	6.33604e-242	0	Il11ra1
5.70751e-246	-0.467605	0.65	0.794	1.10903e-241	0	Ndufb1-ps
6.20034e-246	-1.16236	0.005	0.155	1.20479e-241	0	Cxcr2
1.66953e-245	-0.409923	0.296	0.552	3.24406e-241	0	Rpn2
3.43711e-245	-0.359653	0.043	0.223	6.67864e-241	0	Adam19
5.10933e-245	-0.266391	0.014	0.174	9.92794e-241	0	Ahr
5.29062e-245	-0.303559	0.056	0.247	1.02802e-240	0	Gyg
7.02084e-245	-0.383525	0.005	0.157	1.36422e-240	0	Itgax
7.70569e-245	-0.41334	0.212	0.458	1.49729e-240	0	Dpysl2
1.12544e-244	-0.327818	0.002	0.151	2.18685e-240	0	Ceacam1
1.14436e-244	-0.265823	0.105	0.33	2.2236e-240	0	Derl2
1.84454e-244	-0.883113	0.204	0.414	3.58412e-240	0	Plaur
3.80602e-244	-0.296349	0.093	0.307	7.39548e-240	0	Dtnbp1
3.85193e-244	-0.345873	0.151	0.389	7.48469e-240	0	Ist1
4.82282e-244	-0.36211	0.227	0.488	9.37122e-240	0	Med28
5.61532e-244	-0.503385	0.28	0.518	1.09111e-239	0	Cd84
1.22179e-243	-0.273303	0.078	0.285	2.37405e-239	0	Cpsf2
1.60377e-243	0.397858	0.301	0.148	3.11628e-239	0	Zkscan14
3.72076e-243	-0.260378	0	0.146	7.22981e-239	0	Havcr2
5.00895e-243	-0.495422	0.099	0.307	9.73289e-239	0	Nudt4
5.51088e-243	-0.281605	0.042	0.223	1.07082e-238	0	Itgav
5.76211e-243	0.43407	0.618	0.468	1.11964e-238	0	Hmgn1
5.90215e-243	-0.256821	0.018	0.18	1.14685e-238	0	As3mt
6.41104e-243	-0.28795	0.128	0.361	1.24573e-238	0	Clptm1
8.82784e-243	-0.404604	0.326	0.587	1.71534e-238	0	Ndufs5
1.42884e-242	0.271285	0.166	0.053	2.77637e-238	0	Pitpnm2
1.63698e-242	-0.379284	0.184	0.431	3.18082e-238	0	Rassf2
1.78134e-242	-0.262236	0.082	0.291	3.46132e-238	0	Pisd
2.21939e-242	-0.310782	0.12	0.346	4.31249e-238	0	Ddi2
2.47106e-242	-0.265615	0.067	0.265	4.80151e-238	0	Pgap2
6.53483e-242	-0.288057	0.057	0.249	1.26978e-237	0	Mfsd14b
9.981e-242	0.343202	0.938	0.884	1.93941e-237	0	Hnrnpf
1.08958e-241	-0.404128	0.324	0.592	2.11716e-237	0	Sfr1
1.29447e-241	-1.15699	0.29	0.472	2.51529e-237	0	Cd9
2.45148e-241	-0.444149	0.67	0.816	4.76348e-237	0	D8Ertd738e
3.76678e-241	-0.316111	0.171	0.422	7.31924e-237	0	Sdf2
1.45361e-240	-0.275907	0.018	0.179	2.8245e-236	0	Arid3a
1.56564e-240	-0.262792	0.068	0.266	3.04219e-236	0	Mgrn1
3.30914e-240	-0.312718	0	0.144	6.42998e-236	0	Npl
3.46639e-240	-0.254688	0.11	0.336	6.73554e-236	0	Mrps18a
4.00783e-240	-0.27251	0.046	0.229	7.78761e-236	0	Agtrap
1.03133e-239	-0.286188	0.118	0.344	2.00398e-235	0	Rragc
1.27989e-239	-1.23286	0.008	0.157	2.48696e-235	0	Lrg1
2.36979e-239	-0.297738	0.11	0.331	4.60474e-235	0	Tspan14
4.23456e-239	-0.992372	0.053	0.226	8.22818e-235	0	Pglyrp1
9.9344e-239	-0.472054	0.414	0.658	1.93035e-234	0	Brd2
1.27041e-238	-0.568284	0.451	0.675	2.46853e-234	0	Ddx3x
1.37078e-238	-0.365693	0.002	0.147	2.66356e-234	0	Eng
2.84015e-238	-0.335602	0.081	0.281	5.5187e-234	0	Tspan3
3.72702e-238	-0.505654	0.232	0.48	7.24198e-234	0	Ppp1r2
4.0304e-238	-0.305822	0.149	0.388	7.83146e-234	0	Rpl7l1
4.6775e-238	-0.392932	0.247	0.508	9.08886e-234	0	Tab2
1.56362e-237	-0.994298	0.074	0.258	3.03827e-233	0	Id3
2.55258e-237	-0.254179	0.025	0.19	4.95992e-233	0	Galc
3.08726e-237	0.478761	0.504	0.364	5.99885e-233	0	Usp3
3.77547e-237	-0.346842	0.001	0.145	7.33612e-233	0	Cfb
4.23569e-237	-0.385945	0.805	0.871	8.23036e-233	0	Elob
5.55401e-237	-0.265305	0.046	0.227	1.0792e-232	0	Cyb5r1
8.21814e-237	-0.285022	0.047	0.228	1.59687e-232	0	Evi2
2.11484e-236	-0.482674	0	0.142	4.10935e-232	0	F10
2.78239e-236	-0.277786	0.045	0.226	5.40646e-232	0	Vps18
8.9648e-236	-0.544137	0.004	0.15	1.74195e-231	0	Arg2
1.02495e-235	-0.370677	0.002	0.145	1.99158e-231	0	Fgfr1
1.21448e-235	-0.297264	0.163	0.408	2.35986e-231	0	Snapc5
4.9113e-235	-0.287494	0.011	0.163	9.54315e-231	0	Tmem140
5.37069e-235	-0.308288	0.089	0.294	1.04358e-230	0	Tnfrsf13b
6.08424e-235	-0.289181	0.026	0.191	1.18223e-230	0	Arhgap26
8.38311e-235	-0.471415	0.173	0.396	1.62892e-230	0	Mtss1
1.18978e-234	-0.79038	0.116	0.313	2.31187e-230	0	Lmnb1
2.10094e-234	-0.378901	0.179	0.416	4.08234e-230	0	Eps15
5.87817e-234	-0.354457	0.001	0.142	1.14219e-229	0	Pbx1
7.35875e-234	-0.377165	0.246	0.505	1.42988e-229	0	Hpcal1
7.92214e-234	-0.250547	0.001	0.142	1.53935e-229	0	5430427O19Rik
9.13589e-234	-0.381336	0.062	0.247	1.77519e-229	0	Ptger4
1.1469e-233	-0.394395	0.898	0.902	2.22855e-229	0	Ybx1
1.4357e-233	-0.325217	0.11	0.325	2.7897e-229	0	Plekha2
1.70993e-233	-0.36514	0.026	0.189	3.32257e-229	0	Oas3
2.30057e-233	-0.360416	0.118	0.332	4.47023e-229	0	Xaf1
2.60713e-233	0.404612	0.41	0.238	5.06591e-229	0	Cyfip2
5.22208e-233	0.368045	0.21	0.085	1.0147e-228	0	Hspbap1
5.41812e-233	-0.323473	0.196	0.45	1.0528e-228	0	Snx17
4.53038e-232	-0.328724	0.047	0.225	8.80298e-228	0	Errfi1
8.997e-232	-0.310366	0	0.14	1.74821e-227	0	Cav2
1.80579e-231	-0.322779	0.067	0.256	3.50883e-227	0	Stk40
2.0934e-231	-0.298386	0.142	0.373	4.06769e-227	0	Hsd17b12
3.70612e-231	-0.275239	0.102	0.314	7.20136e-227	0	Fkbp15
8.01898e-231	-0.393894	0.128	0.343	1.55817e-226	0	Por
1.45163e-230	-0.506442	0.137	0.348	2.82067e-226	0	Stap1
1.67577e-230	0.276126	0.985	0.936	3.25619e-226	0	Btf3
6.1176e-230	-0.395863	0.109	0.314	1.18871e-225	0	Txnrd1
6.55623e-230	-0.477643	0.116	0.318	1.27394e-225	0	Glipr2
7.09526e-230	-0.27097	0.017	0.171	1.37868e-225	0	Bnip3
4.46585e-229	-0.316477	0.002	0.142	8.67759e-225	0	Dmxl2
6.36719e-229	-0.406393	0.388	0.62	1.23721e-224	0	Psmb2
8.10357e-229	-0.257096	0.092	0.299	1.5746e-224	0	Phf23
1.21437e-228	-0.305724	0.052	0.23	2.35965e-224	0	Hgsnat
1.34938e-228	-0.347223	0.015	0.166	2.62199e-224	0	Gm42031
1.35642e-228	-0.279289	0.152	0.39	2.63566e-224	0	Golga7
1.6936e-228	-0.323683	0.197	0.447	3.29084e-224	0	Chmp3
4.95293e-228	-0.312381	0.104	0.311	9.62403e-224	0	Vkorc1
6.55226e-228	-0.335632	0.222	0.479	1.27317e-223	0	Polr2k
6.89362e-228	-0.401172	0.377	0.62	1.3395e-223	0	Swi5
1.31731e-227	0.412166	0.742	0.672	2.55966e-223	0	Paip2
1.88147e-227	-0.343897	0.163	0.397	3.65589e-223	0	Irf9
3.37018e-227	-0.31536	0.105	0.313	6.5486e-223	0	Lrmp
1.3864e-226	-0.281896	0.16	0.399	2.69391e-222	0	Naa38
1.77509e-226	-0.29052	0.101	0.31	3.44918e-222	0	Bin3
3.29932e-226	-0.255268	0.08	0.279	6.41092e-222	0	Sel1l
4.96404e-226	-0.289572	0.134	0.36	9.64563e-222	0	Vma21
1.34853e-225	-0.250593	0.001	0.137	2.62033e-221	0	Cracr2b
2.63573e-225	-0.278006	0.144	0.376	5.12149e-221	0	Polr2i
2.84197e-225	0.450134	0.421	0.268	5.52223e-221	0	Ramp1
3.4907e-225	-0.33348	0.2	0.444	6.78278e-221	0	Leprot
3.71626e-225	-0.377333	0.131	0.348	7.22106e-221	0	Filip1l
8.35635e-225	-0.352397	0.004	0.144	1.62372e-220	0	Cd244a
1.23187e-224	-0.299057	0.171	0.411	2.39365e-220	0	Trim8
1.43056e-224	-0.288452	0.145	0.376	2.77973e-220	0	Ap2b1
4.22719e-224	-0.272994	0.003	0.14	8.21386e-220	0	Plscr1
5.00412e-224	-0.250431	0.08	0.277	9.7235e-220	0	Tbc1d10b
6.7756e-224	-0.250957	0.072	0.264	1.31657e-219	0	Slc35c2
7.26262e-224	-0.260179	0.066	0.254	1.4112e-219	0	Nt5c2
1.07059e-223	0.379644	0.865	0.799	2.08027e-219	0	Akap13
1.52518e-223	0.503305	0.423	0.282	2.96358e-219	0	Stat5b
1.89372e-223	-0.272016	0.104	0.314	3.67969e-219	0	Atp2c1
4.13601e-223	0.457605	0.319	0.176	8.03669e-219	0	Ikbke
5.09193e-223	-0.317232	0.076	0.266	9.89412e-219	0	Rnf11
6.95128e-223	-0.261791	0.12	0.339	1.3507e-218	0	Maea
7.30632e-223	0.390659	0.651	0.53	1.41969e-218	0	March7
9.22348e-223	0.302658	0.981	0.901	1.79221e-218	0	Rpl36al
3.05066e-222	-0.358851	0.229	0.473	5.92774e-218	0	Dmac1
3.71918e-222	-0.25428	0.029	0.19	7.22674e-218	0	Pafah1b3
7.7289e-222	-0.427742	0.147	0.361	1.5018e-217	0	Phf11b
5.64858e-221	-0.251391	0.093	0.297	1.09758e-216	0	BC004004
6.79344e-221	-0.502098	0.003	0.138	1.32003e-216	0	Vegfa
9.21123e-221	-0.272674	0.003	0.14	1.78983e-216	0	Atp1a3
1.0361e-220	-0.378443	0.157	0.376	2.01325e-216	0	Ap1b1
1.96285e-220	0.387264	0.258	0.122	3.81401e-216	0	Acot2
3.95948e-220	-0.43563	0.745	0.84	7.69367e-216	0	Tpm3
6.07839e-220	-0.472597	0.009	0.15	1.18109e-215	0	Il18rap
7.01033e-220	-0.267412	0.116	0.331	1.36218e-215	0	Tmem165
8.8246e-220	-0.325162	0.147	0.369	1.71471e-215	0	Atp2a2
1.428e-219	-0.281856	0.054	0.229	2.77475e-215	0	Nfkbie
3.23845e-219	-0.279791	0.097	0.3	6.29264e-215	0	Atg101
4.7595e-219	0.470678	0.312	0.178	9.24818e-215	0	Slc49a4
9.79021e-219	0.409378	0.676	0.549	1.90234e-214	0	Pnisr
1.0498e-218	-0.305991	0.08	0.27	2.03987e-214	0	Pttg1
1.43338e-218	-0.317222	0.17	0.4	2.78521e-214	0	Magt1
1.53822e-218	-0.3307	0.218	0.467	2.98892e-214	0	Psmd13
2.85235e-218	-0.264276	0.021	0.172	5.5424e-214	0	Gbp3
2.94077e-218	-0.305576	0.002	0.136	5.71422e-214	0	Prr5l
5.69148e-218	-0.308671	0.001	0.134	1.10591e-213	0	Gpr141
1.2872e-217	-0.431122	0	0.132	2.50115e-213	0	Serpinf1
2.30061e-217	-0.25261	0.015	0.161	4.47031e-213	0	Rogdi
2.33161e-217	0.473492	0.448	0.303	4.53054e-213	0	Epb41l4aos
4.81978e-217	-0.311414	0.172	0.408	9.36532e-213	0	Vps4b
1.00385e-216	-0.465187	0.349	0.597	1.95058e-212	0	Smim14
1.1552e-216	-0.388552	0.352	0.596	2.24466e-212	0	Spcs1
1.58115e-216	-0.291106	0.19	0.433	3.07234e-212	0	Tmem208
1.80486e-216	0.327862	0.209	0.084	3.50702e-212	0	Ift80
3.94674e-216	-0.424872	0.002	0.134	7.6689e-212	0	Trem3
1.36644e-215	-0.271544	0.001	0.133	2.65512e-211	0	Cd80
1.86093e-215	-0.534842	0.172	0.391	3.61597e-211	0	Fbxl5
3.50224e-215	-0.26225	0.134	0.355	6.8052e-211	0	Psmc1
3.59858e-215	0.36289	0.855	0.78	6.99239e-211	0	Eef1d
6.00561e-215	-0.302876	0.078	0.265	1.16695e-210	0	Irgm1
1.1759e-214	-0.378921	0.213	0.454	2.28488e-210	0	Lasp1
1.532e-214	-0.576803	0	0.131	2.97682e-210	0	Vcan
2.04852e-214	0.376336	0.685	0.559	3.98048e-210	0	Ccnd3
2.31064e-214	0.362618	0.308	0.158	4.4898e-210	0	Zeb1
6.81576e-214	-0.33395	0.204	0.444	1.32437e-209	0	Hdlbp
1.12553e-213	-0.283988	0.034	0.193	2.18701e-209	0	Rabgef1
1.9896e-213	-2.14456	0.585	0.635	3.86599e-209	0	Selenop
2.35044e-213	-0.266059	0.147	0.374	4.56714e-209	0	Mrps36
4.19647e-213	-0.28817	0.184	0.423	8.15417e-209	0	Slc25a11
9.4953e-213	-0.255922	0.121	0.334	1.84503e-208	0	Bscl2
1.7538e-212	0.32299	0.253	0.111	3.40781e-208	0	Gimap7
2.29161e-212	-0.26309	0.004	0.138	4.45284e-208	0	Jup
1.41919e-210	0.348242	0.275	0.134	2.75763e-206	0	Pkp3
2.47667e-210	-0.318866	0.103	0.3	4.81242e-206	0	Txndc5
3.52659e-210	0.360058	0.416	0.24	6.85251e-206	0	Cd69
7.15561e-210	-0.308412	0.22	0.466	1.39041e-205	0	Sdhd
7.90245e-210	-0.25261	0.141	0.364	1.53552e-205	0	Mvb12a
7.97985e-210	0.310883	0.286	0.135	1.55056e-205	0	BE692007
8.49609e-210	-0.276487	0.098	0.294	1.65087e-205	0	Cat
1.8436e-209	-0.347788	0.121	0.324	3.58231e-205	0	Nfat5
3.14765e-209	-0.273193	0.139	0.356	6.1162e-205	0	Psmd1
4.17935e-209	-0.313334	0.149	0.368	8.12089e-205	0	Rab6a
4.91195e-209	-0.315701	0.205	0.444	9.54441e-205	0	Os9
5.54667e-209	0.42466	0.407	0.26	1.07777e-204	0	Prkch
5.75967e-209	-0.39908	0.658	0.795	1.11916e-204	0	Tomm6
6.9826e-209	-0.2882	0.184	0.421	1.35679e-204	0	Ppp2r1a
1.08385e-208	-0.269561	0.161	0.392	2.10604e-204	0	Szrd1
1.39823e-208	-0.318864	0.141	0.355	2.7169e-204	0	Man2a1
1.72444e-208	-0.352873	0.297	0.548	3.35076e-204	0	Twf2
4.11e-208	-0.312124	0.204	0.442	7.98613e-204	0	Psmd2
5.72473e-208	-0.292675	0.14	0.354	1.11237e-203	0	Zswim6
5.79151e-208	-0.32542	0.228	0.472	1.12535e-203	0	Ilk
2.68432e-207	-0.311483	0.217	0.458	5.21589e-203	0	Vdac1
2.99973e-207	-0.301551	0.07	0.245	5.82877e-203	0	Slc9a9
3.00749e-207	-0.367492	0.161	0.377	5.84386e-203	0	Map3k8
3.4298e-207	-0.362801	0.031	0.182	6.66445e-203	0	Rab11fip1
7.40299e-207	-0.252727	0.079	0.264	1.43848e-202	0	St3gal1
1.12469e-206	-0.419028	0.341	0.582	2.18539e-202	0	Mpc1
1.18366e-206	-0.688141	0.013	0.149	2.29997e-202	0	H2-DMb2
1.81462e-206	-0.343267	0.001	0.127	3.52599e-202	0	Mmp19
2.51041e-206	0.480553	0.615	0.536	4.87798e-202	0	Clint1
3.92841e-206	-0.308334	0.228	0.472	7.6333e-202	0	Ndufa12
4.60866e-206	-0.251373	0.05	0.216	8.95508e-202	0	Aim2
4.7717e-206	-0.252383	0.06	0.232	9.27189e-202	0	Creld2
5.66055e-206	0.259494	0.144	0.045	1.0999e-201	0	Gata3
8.40871e-206	-0.381537	0	0.126	1.6339e-201	0	Colec12
1.1155e-205	-0.290827	0.174	0.405	2.16754e-201	0	Timm8b
3.78496e-205	0.294529	0.184	0.071	7.35456e-201	0	Igflr1
4.84898e-205	-0.519728	0.022	0.165	9.42205e-201	0	Jaml
7.72831e-205	-0.259241	0.154	0.38	1.50169e-200	0	Sar1b
1.53746e-204	-0.323139	0.231	0.475	2.98743e-200	0	Hcfc1r1
1.79318e-204	-0.413334	0.496	0.684	3.48433e-200	0	Prelid1
3.75964e-204	-0.417846	0.777	0.84	7.30536e-200	0	Sec61b
4.54002e-204	-0.490216	0.971	0.977	8.82171e-200	0	Ubc
4.56519e-204	-0.320297	0.196	0.431	8.87061e-200	0	Dph3
8.90947e-204	0.433767	0.469	0.325	1.7312e-199	0	Pitpnc1
1.20302e-203	-0.26216	0.138	0.353	2.33759e-199	0	Usp8
1.98465e-203	-0.325938	0.216	0.453	3.85638e-199	0	Morc3
2.64977e-203	-0.40264	0	0.124	5.14877e-199	0	Timd4
5.25387e-203	-0.256633	0.134	0.348	1.02088e-198	0	Acsl5
6.32614e-203	-0.288339	0.134	0.345	1.22923e-198	0	Acap2
9.59104e-203	0.518887	0.464	0.338	1.86364e-198	0	Nrip1
1.91872e-202	0.345906	0.923	0.859	3.72826e-198	0	Hnrnpa3
1.51261e-201	-0.378003	0.151	0.357	2.93915e-197	0	Azin1
2.19444e-201	-0.323165	0.019	0.159	4.26401e-197	0	Dst
1.41639e-200	-0.361353	0.066	0.234	2.75219e-196	0	Slc2a1
1.61097e-200	0.435029	0.386	0.245	3.13028e-196	0	Btg3
3.94115e-200	-0.393646	0.443	0.65	7.65805e-196	0	Psmb6
5.63306e-200	-0.276527	0.034	0.186	1.09456e-195	0	Relt
8.51053e-200	-2.33966	0.001	0.123	1.65368e-195	0	Fabp4
1.14225e-199	0.396365	0.325	0.184	2.21951e-195	0	2510002D24Rik
1.7089e-199	-0.341136	0.247	0.483	3.32056e-195	0	Ssr2
1.72263e-199	-0.274343	0.007	0.136	3.34725e-195	0	Stx11
2.02179e-199	-0.252665	0.101	0.293	3.92854e-195	0	Tmem173
4.90617e-199	0.417687	0.273	0.145	9.53318e-195	0	Ranbp10
8.06966e-199	-0.420131	0.536	0.737	1.56801e-194	0	Arf4
3.36221e-198	-0.390893	0.162	0.372	6.5331e-194	0	Ddit3
1.0172e-197	-0.30411	0.004	0.128	1.97652e-193	0	St3gal5
1.07108e-197	-0.331572	0.309	0.56	2.08121e-193	0	Dctn3
2.36183e-197	0.396855	0.712	0.637	4.58928e-193	0	Cct2
4.29879e-197	-0.314023	0.246	0.487	8.35298e-193	0	Ndufb6
1.04107e-196	-0.308078	0.215	0.449	2.0229e-192	0	Rsu1
1.59828e-196	0.314397	0.923	0.83	3.10563e-192	0	Selenow
2.89827e-196	-0.286409	0.269	0.515	5.63163e-192	0	Dync1i2
5.76517e-196	-0.447692	0.23	0.444	1.12023e-191	0	Lipa
1.32366e-195	-0.338564	0.035	0.184	2.572e-191	0	Tsc22d1
1.90789e-195	-0.433017	0.272	0.491	3.70722e-191	0	Bin1
1.28482e-194	-0.259917	0	0.119	2.49653e-190	0	G530011O06Rik
1.68577e-194	-0.279073	0.007	0.134	3.27563e-190	0	Afdn
2.01184e-194	-0.281275	0.174	0.395	3.90921e-190	0	Pon2
2.63432e-194	-1.74385	0.045	0.185	5.11874e-190	0	Nkg7
4.07826e-194	0.443173	0.455	0.32	7.92447e-190	0	Rictor
4.16861e-194	-0.293556	0.001	0.121	8.10002e-190	0	Rasgrp3
4.37728e-194	0.269496	0.167	0.063	8.50549e-190	0	Ddb2
4.53537e-194	0.526145	0.465	0.356	8.81267e-190	0	Tiprl
4.5498e-194	0.405095	0.658	0.595	8.84071e-190	0	Sec11a
6.34153e-194	0.466935	0.554	0.426	1.23222e-189	0	Gm47283
8.43203e-194	-0.478618	0.21	0.41	1.63843e-189	0	Dok2
9.0149e-194	-0.326828	0.216	0.446	1.75169e-189	0	Mapk14
1.01853e-193	-0.429169	0.003	0.125	1.9791e-189	0	Slc40a1
1.04815e-193	-0.260763	0.174	0.399	2.03665e-189	0	Copb2
1.04926e-193	-0.260723	0.185	0.415	2.03881e-189	0	Mrpl36
1.08968e-193	-0.260157	0.001	0.121	2.11735e-189	0	Lilra6
1.52435e-193	-0.427306	0.491	0.678	2.96197e-189	0	Bax
1.59725e-193	-0.285298	0.198	0.428	3.10361e-189	0	Spg21
3.83288e-193	-0.443782	0.588	0.75	7.44766e-189	0	Wnk1
7.80118e-193	-0.355222	0.344	0.584	1.51585e-188	0	Psma1
1.07528e-192	0.256277	0.163	0.06	2.08938e-188	0	Frat1
1.47204e-192	-0.291858	0.174	0.392	2.86033e-188	0	Eif4e
9.27264e-192	-0.360631	0.2	0.417	1.80177e-187	0	Sla
1.49137e-191	-0.360259	0	0.118	2.89787e-187	0	Mt2
2.53309e-191	0.455057	0.604	0.512	4.92205e-187	0	Taf1d
3.00531e-191	0.441326	0.627	0.529	5.83962e-187	0	Il4ra
3.03547e-191	0.391729	0.748	0.675	5.89822e-187	0	Mycbp2
5.73905e-191	-0.292111	0.001	0.119	1.11516e-186	0	Fpr2
5.97215e-191	0.372	0.262	0.135	1.16045e-186	0	Mcm4
8.55081e-191	-0.718396	0.001	0.118	1.66151e-186	0	Acod1
1.15851e-190	-0.251781	0.003	0.123	2.25111e-186	0	Morrbid
1.19273e-190	-0.253078	0.162	0.381	2.31759e-186	0	Fam50a
4.111e-190	-0.305995	0.251	0.489	7.98808e-186	0	Acaa1a
4.47028e-190	-0.33677	0.321	0.568	8.68621e-186	0	Ralbp1
2.20196e-189	-0.255977	0.075	0.247	4.27863e-185	0	Hist3h2a
4.20753e-189	-0.384783	0.181	0.391	8.17566e-185	0	Sertad1
5.36943e-189	-0.408916	0.657	0.794	1.04333e-184	0	Tln1
5.46625e-189	-0.307163	0.217	0.445	1.06215e-184	0	Ssr1
6.61142e-189	-0.526273	0	0.116	1.28467e-184	0	Fcna
2.52555e-188	-0.374748	0.582	0.743	4.90739e-184	0	Cox6a1
5.65358e-188	-0.256309	0.153	0.365	1.09855e-183	0	Cklf
7.71625e-188	-0.499051	0.995	0.966	1.49934e-183	0	mt-Nd4
1.24695e-187	-0.628112	0.794	0.841	2.42296e-183	0	Hsp90aa1
1.97495e-187	-0.36912	0.403	0.626	3.83752e-183	0	Bag1
4.24538e-187	-0.270643	0.155	0.364	8.24919e-183	0	Stxbp3
[truncated: 518 more rows]

## Sheet: 1
p_val	avg_log2FC	pct.1	pct.2	p_val_adj	cluster	gene
0	3.60889	0.75	0.185	0	1	Spp1
0	2.61096	0.637	0.221	0	1	Fabp5
0	2.23189	0.457	0.085	0	1	Arg1
0	2.2159	0.969	0.401	0	1	Lgals3
0	2.18055	0.792	0.252	0	1	Ms4a7
0	2.16831	0.963	0.704	0	1	Ctsd
0	2.05007	0.772	0.315	0	1	Hmox1
0	2.03133	0.994	0.569	0	1	Ctsb
0	1.9862	0.979	0.423	0	1	Lgmn
0	1.9191	0.863	0.262	0	1	Trem2
0	1.90766	0.936	0.5	0	1	Cstb
0	1.85748	0.997	0.68	0	1	Ctss
0	1.83318	0.878	0.381	0	1	Ctsl
0	1.79839	0.613	0.221	0	1	Ccl7
0	1.7401	0.695	0.197	0	1	Fn1
0	1.72385	0.81	0.306	0	1	Ccl2
0	1.69194	0.998	0.724	0	1	Psap
0	1.60316	0.963	0.697	0	1	Prdx1
0	1.55747	0.897	0.348	0	1	Plin2
0	1.53547	0.995	0.528	0	1	Apoe
0	1.50773	0.999	0.987	0	1	Ftl1
0	1.49863	0.931	0.351	0	1	Mpeg1
0	1.49855	0.857	0.332	0	1	Pf4
0	1.47106	0.979	0.423	0	1	Grn
0	1.46426	0.755	0.237	0	1	Ccr2
0	1.45498	0.885	0.275	0	1	C3ar1
0	1.43913	1	0.998	0	1	Fth1
0	1.39602	0.842	0.269	0	1	Cxcl16
0	1.36684	0.903	0.33	0	1	Aif1
0	1.3641	0.545	0.171	0	1	Thbs1
0	1.35909	0.966	0.549	0	1	Lgals1
0	1.3461	0.978	0.55	0	1	Ctsz
0	1.34285	0.305	0.033	0	1	Gpnmb
0	1.31649	0.906	0.376	0	1	Cd68
0	1.31406	0.909	0.357	0	1	Cd300c2
0	1.29843	0.867	0.426	0	1	Capg
0	1.29783	0.757	0.323	0	1	Cd63
0	1.29278	0.91	0.358	0	1	Ccl9
0	1.28363	0.846	0.338	0	1	Bcl2a1b
0	1.27421	0.977	0.618	0	1	Lamp1
0	1.27406	0.951	0.391	0	1	Sirpa
0	1.25392	0.856	0.321	0	1	Ms4a6d
0	1.24372	0.949	0.424	0	1	Tgfbi
0	1.23132	0.978	0.481	0	1	Ctsc
0	1.21005	0.885	0.352	0	1	C1qb
0	1.20776	0.981	0.762	0	1	Atp6v0c
0	1.19805	0.959	0.512	0	1	Anxa5
0	1.18627	0.857	0.305	0	1	Basp1
0	1.18461	0.975	0.721	0	1	Vim
0	1.18174	0.717	0.264	0	1	Lmna
0	1.18046	0.998	0.534	0	1	Lyz2
0	1.17055	0.609	0.203	0	1	Ccl12
0	1.15898	0.834	0.336	0	1	S100a4
0	1.15336	0.992	0.669	0	1	Gpx1
0	1.15119	0.94	0.416	0	1	Ms4a6c
0	1.14337	0.976	0.648	0	1	Sdcbp
0	1.1423	0.602	0.227	0	1	Clec4n
0	1.13502	0.67	0.451	0	1	Rgs1
0	1.13475	0.876	0.405	0	1	Hexb
0	1.12812	0.842	0.307	0	1	Adgre1
0	1.1277	0.991	0.872	0	1	Cyba
0	1.12656	0.887	0.325	0	1	Lrp1
0	1.12343	0.943	0.351	0	1	Mafb
0	1.11997	0.581	0.147	0	1	Apoc2
0	1.11089	0.93	0.389	0	1	Fcgr2b
0	1.10502	0.764	0.286	0	1	Clec12a
0	1.09488	0.916	0.44	0	1	Ifi30
0	1.09386	0.82	0.285	0	1	Fcgr1
0	1.09328	0.959	0.646	0	1	Akr1a1
0	1.08361	0.502	0.181	0	1	Lpl
0	1.08017	0.853	0.3	0	1	Sdc3
0	1.07965	0.868	0.507	0	1	Aprt
0	1.07794	0.956	0.477	0	1	Ctsh
0	1.07365	0.691	0.169	0	1	Cd93
0	1.06386	0.616	0.188	0	1	Emp1
0	1.05715	0.86	0.409	0	1	Creg1
0	1.04095	0.79	0.363	0	1	Ccl4
0	1.02366	0.96	0.526	0	1	Efhd2
0	1.01961	0.971	0.902	0	1	Gapdh
0	1.01243	0.622	0.231	0	1	Cx3cr1
0	0.998897	0.891	0.391	0	1	Atf3
0	0.998056	0.926	0.44	0	1	Hexa
0	0.996896	0.842	0.406	0	1	Tpi1
0	0.994316	0.902	0.328	0	1	Dab2
0	0.994307	0.97	0.47	0	1	Zeb2
0	0.991451	0.696	0.224	0	1	Msr1
0	0.965049	0.824	0.345	0	1	Cndp2
0	0.962893	0.874	0.349	0	1	Cyfip1
0	0.96126	0.519	0.256	0	1	Cd72
0	0.960743	0.568	0.092	0	1	Mmp14
0	0.959024	0.951	0.547	0	1	Ctsa
0	0.954631	0.756	0.232	0	1	Rab7b
0	0.953914	0.755	0.24	0	1	Itgb5
0	0.949727	0.896	0.404	0	1	Cybb
0	0.947919	0.993	0.551	0	1	Fcer1g
0	0.945322	0.933	0.57	0	1	Rps27l
0	0.942282	0.952	0.667	0	1	Atox1
0	0.940519	0.887	0.386	0	1	Metrnl
0	0.940277	0.803	0.308	0	1	Clec4a2
0	0.935689	0.858	0.346	0	1	Gusb
0	0.931845	0.901	0.356	0	1	Pid1
0	0.928924	0.7	0.213	0	1	Anxa4
0	0.919911	0.749	0.354	0	1	Lipa
0	0.915361	0.846	0.347	0	1	Mt1
0	0.909922	0.841	0.323	0	1	Ifi207
0	0.895042	0.914	0.431	0	1	Ccl6
0	0.892694	0.806	0.282	0	1	Tmem106a
0	0.892014	0.903	0.574	0	1	Bst2
0	0.891275	0.85	0.338	0	1	C1qa
0	0.885606	0.793	0.315	0	1	Cfp
0	0.881183	0.882	0.402	0	1	Itgam
0	0.880709	0.534	0.213	0	1	Phlda1
0	0.879079	0.222	0.058	0	1	Gdf15
0	0.877445	0.923	0.434	0	1	Lst1
0	0.875911	0.798	0.306	0	1	Ccr5
0	0.87385	0.926	0.417	0	1	App
0	0.869058	0.274	0.04	0	1	Pdpn
0	0.868463	0.844	0.536	0	1	Esd
0	0.868096	0.858	0.375	0	1	Rbpj
0	0.866161	0.986	0.841	0	1	Npc2
0	0.865509	0.65	0.245	0	1	Abca1
0	0.865391	0.867	0.42	0	1	Ly86
0	0.855905	0.992	0.96	0	1	Itm2b
0	0.854335	0.715	0.296	0	1	Atp6v1a
0	0.85285	0.818	0.455	0	1	Pgam1
0	0.845845	0.723	0.327	0	1	Ckb
0	0.844247	0.889	0.441	0	1	Ptms
0	0.843957	0.924	0.524	0	1	Atpif1
0	0.842683	0.902	0.39	0	1	Cd14
0	0.840465	0.695	0.264	0	1	Ecm1
0	0.836851	0.741	0.253	0	1	Anxa3
0	0.836015	0.793	0.31	0	1	Clec4a3
0	0.834153	0.932	0.64	0	1	Bri3
0	0.825377	0.874	0.398	0	1	Klf4
0	0.821455	0.757	0.304	0	1	Clec4a1
0	0.821347	0.792	0.352	0	1	Cdkn1a
0	0.819733	0.35	0.035	0	1	Syngr1
0	0.814787	0.72	0.25	0	1	Rab3il1
0	0.810638	0.719	0.297	0	1	Lgals3bp
0	0.809602	0.738	0.303	0	1	Pltp
0	0.801856	0.681	0.256	0	1	Sdc4
0	0.791655	0.934	0.56	0	1	Dbi
0	0.78855	0.752	0.265	0	1	Apobec1
0	0.786965	0.876	0.407	0	1	Sh3bgrl
0	0.781729	0.537	0.247	0	1	Plk2
0	0.775471	0.97	0.809	0	1	Clta
0	0.775237	0.821	0.304	0	1	Dhrs3
0	0.772754	0.851	0.381	0	1	Pld4
0	0.770567	0.853	0.336	0	1	Maf
0	0.770033	0.751	0.294	0	1	Tcirg1
0	0.766769	0.936	0.603	0	1	BC005537
0	0.76372	0.677	0.399	0	1	Ifrd1
0	0.763506	0.941	0.499	0	1	Unc93b1
0	0.757751	0.945	0.465	0	1	Marcks
0	0.754429	0.766	0.283	0	1	Plxnb2
0	0.752805	0.892	0.473	0	1	Rhob
0	0.751556	0.857	0.38	0	1	Ehd4
0	0.750329	0.909	0.733	0	1	Aldoa
0	0.746111	0.828	0.382	0	1	Ier3
0	0.74304	0.901	0.62	0	1	Rgs2
0	0.741825	0.95	0.606	0	1	Rrbp1
0	0.740439	0.694	0.265	0	1	Lair1
0	0.738163	0.631	0.199	0	1	Fcgr4
0	0.737913	0.853	0.394	0	1	Asah1
0	0.735506	0.842	0.322	0	1	C1qc
0	0.735304	0.721	0.279	0	1	Mfsd1
0	0.732846	0.795	0.347	0	1	Pla2g7
0	0.732313	0.846	0.422	0	1	Tmem256
0	0.728138	0.62	0.182	0	1	Slc7a8
0	0.727417	0.757	0.492	0	1	Pgk1
0	0.721347	0.489	0.146	0	1	Rasgef1b
0	0.71988	0.968	0.819	0	1	Klf6
0	0.716285	0.79	0.297	0	1	Stab1
0	0.71239	0.899	0.586	0	1	Ap2s1
0	0.707969	0.932	0.489	0	1	Lamp2
0	0.707803	0.88	0.412	0	1	Plekho1
0	0.707513	0.89	0.423	0	1	Fosb
0	0.705573	0.764	0.306	0	1	Slc11a1
0	0.705563	0.91	0.514	0	1	Cltc
0	0.704634	0.935	0.639	0	1	Erp29
0	0.704439	0.601	0.18	0	1	Tmem86a
0	0.704115	0.539	0.147	0	1	Nceh1
0	0.7034	0.774	0.325	0	1	Abhd12
0	0.700231	0.96	0.67	0	1	Atp6v0b
0	0.698079	0.785	0.344	0	1	Gns
0	0.697225	0.538	0.115	0	1	Slc37a2
0	0.69451	0.929	0.716	0	1	Calr
0	0.694404	0.913	0.553	0	1	Zfand5
0	0.692537	0.941	0.659	0	1	Dynll1
0	0.690523	0.612	0.188	0	1	Mdfic
0	0.689993	0.736	0.29	0	1	Lat2
0	0.688582	0.754	0.34	0	1	Atp6v1b2
0	0.687267	0.681	0.275	0	1	Soat1
0	0.686237	0.788	0.421	0	1	Rnh1
0	0.681323	0.777	0.344	0	1	Anxa1
0	0.678398	0.525	0.172	0	1	Vat1
0	0.676515	0.973	0.71	0	1	Fos
0	0.676514	0.682	0.245	0	1	Cebpa
0	0.674342	0.751	0.458	0	1	Sqstm1
0	0.673335	0.923	0.763	0	1	Pkm
0	0.672906	0.578	0.273	0	1	Gadd45g
0	0.672231	0.891	0.585	0	1	Selenop
0	0.668937	0.968	0.805	0	1	Cotl1
0	0.667971	0.76	0.316	0	1	Ifi204
0	0.667782	0.712	0.296	0	1	Tuba1c
0	0.666301	0.808	0.297	0	1	P2ry6
0	0.665604	0.856	0.472	0	1	Ifnar2
0	0.665515	0.881	0.477	0	1	Slc6a6
0	0.663432	0.935	0.43	0	1	Lilrb4a
0	0.659159	0.69	0.273	0	1	Rnase4
0	0.657587	0.799	0.42	0	1	Rab1a
0	0.656638	0.822	0.353	0	1	C5ar1
0	0.654301	0.926	0.508	0	1	Ahnak
0	0.654191	0.511	0.214	0	1	Slamf9
0	0.653199	0.988	0.94	0	1	Calm1
0	0.652388	0.83	0.389	0	1	Pnp
0	0.649161	0.754	0.34	0	1	Hspa1a
0	0.643995	0.893	0.472	0	1	Anxa2
0	0.643361	0.575	0.168	0	1	Gm21188
0	0.643238	0.888	0.553	0	1	Tuba1b
0	0.640576	0.598	0.176	0	1	Myof
0	0.635495	0.581	0.196	0	1	Uap1l1
0	0.632025	0.878	0.39	0	1	Lilr4b
0	0.631465	0.929	0.642	0	1	Reep5
0	0.630011	0.877	0.532	0	1	Canx
0	0.628891	0.789	0.296	0	1	Mrc1
0	0.628674	0.937	0.711	0	1	Txn1
0	0.627308	0.916	0.413	0	1	Fcgr3
0	0.626726	0.872	0.511	0	1	Lamtor4
0	0.626511	0.929	0.598	0	1	Ywhae
0	0.625179	0.897	0.562	0	1	Snx5
0	0.622053	0.717	0.296	0	1	Clic4
0	0.620387	0.707	0.325	0	1	Rap2b
0	0.619506	0.95	0.677	0	1	Capza2
0	0.619388	0.97	0.828	0	1	Gabarap
0	0.617388	0.744	0.326	0	1	P2rx4
0	0.611058	0.862	0.524	0	1	Ndufc2
0	0.61049	0.518	0.184	0	1	Adam8
0	0.610378	0.965	0.753	0	1	Emp3
0	0.610117	0.669	0.273	0	1	Ftl1-ps1
0	0.610111	0.817	0.452	0	1	M6pr
0	0.609502	0.652	0.254	0	1	Atp13a2
0	0.608871	0.677	0.252	0	1	Slc15a3
0	0.607978	0.969	0.838	0	1	Ucp2
0	0.607901	1	1	0	1	Tmsb4x
0	0.607605	0.544	0.24	0	1	Slc48a1
0	0.60557	0.872	0.61	0	1	Bax
0	0.603066	0.496	0.144	0	1	Nrp2
0	0.601096	0.911	0.446	0	1	Wfdc17
0	0.59949	0.639	0.262	0	1	Tlr2
0	0.597197	0.793	0.353	0	1	Evi2a
0	0.595693	0.915	0.531	0	1	Cyth4
0	0.594834	0.785	0.429	0	1	Cd84
0	0.593917	0.578	0.255	0	1	Ms4a4c
0	0.593871	0.723	0.315	0	1	Rassf4
0	0.586891	0.942	0.73	0	1	Hsp90b1
0	0.586717	0.925	0.603	0	1	Rtn4
0	0.586457	0.648	0.25	0	1	Dnase2a
0	0.585556	0.774	0.374	0	1	Pgd
0	0.583233	0.676	0.274	0	1	Slc43a2
0	0.582959	0.578	0.223	0	1	Ifi211
0	0.580924	0.663	0.27	0	1	Sgpl1
0	0.580597	0.721	0.322	0	1	Tpp1
0	0.580565	0.982	0.888	0	1	Sem1
0	0.578068	0.737	0.295	0	1	Ptafr
0	0.577233	0.559	0.178	0	1	Acp2
0	0.576363	0.669	0.263	0	1	Adam17
0	0.574909	0.936	0.387	0	1	Csf1r
0	0.574423	0.876	0.477	0	1	Rnf130
0	0.574148	0.475	0.136	0	1	Fam129b
0	0.570772	0.955	0.802	0	1	Cox6b1
0	0.570669	0.903	0.603	0	1	Uqcr11
0	0.569383	0.93	0.496	0	1	S100a6
0	0.56832	0.242	0.072	0	1	Tnip3
0	0.566972	0.842	0.384	0	1	Pirb
0	0.566418	0.636	0.218	0	1	Tbxas1
0	0.566093	0.916	0.714	0	1	Cox5a
0	0.565871	0.955	0.727	0	1	Arpc4
0	0.565304	0.834	0.446	0	1	Nptn
0	0.5635	0.794	0.427	0	1	Eid1
0	0.562522	0.614	0.261	0	1	Mcfd2
0	0.562265	0.797	0.493	0	1	Pdia6
0	0.561849	0.935	0.62	0	1	Vamp8
0	0.559997	0.928	0.715	0	1	Atp6v0e
0	0.557975	0.869	0.547	0	1	Tkt
0	0.556397	0.267	0.08	0	1	Mmp19
0	0.556376	0.999	0.996	0	1	B2m
0	0.553955	0.959	0.763	0	1	Iqgap1
0	0.553704	0.603	0.229	0	1	Gna12
0	0.553535	0.849	0.577	0	1	Psmb6
0	0.550762	0.941	0.649	0	1	Atp2b1
0	0.550105	0.746	0.345	0	1	Rnpep
0	0.549795	0.752	0.362	0	1	Fkbp2
0	0.549676	0.77	0.355	0	1	Gngt2
0	0.549578	0.559	0.216	0	1	Zfp703
0	0.549292	0.872	0.595	0	1	Ndufb8
0	0.547956	0.758	0.384	0	1	Tbcb
0	0.547729	0.98	0.766	0	1	Lcp1
0	0.544818	0.993	0.899	0	1	Laptm5
0	0.543772	0.842	0.405	0	1	Litaf
0	0.543121	0.976	0.505	0	1	Ifitm3
0	0.539808	0.553	0.184	0	1	Sash1
0	0.539294	0.875	0.546	0	1	Capns1
0	0.537166	0.456	0.166	0	1	Axl
0	0.536809	0.868	0.544	0	1	Txndc17
0	0.535094	0.58	0.216	0	1	Npc1
0	0.532982	0.97	0.465	0	1	Alox5ap
0	0.532724	0.811	0.469	0	1	Lamtor1
0	0.531689	0.844	0.438	0	1	Cd44
0	0.530237	0.783	0.459	0	1	Ndufc1
0	0.527031	0.371	0.086	0	1	Nxpe5
0	0.525639	0.826	0.41	0	1	Csf2ra
0	0.525482	0.777	0.422	0	1	P4hb
0	0.524541	0.56	0.231	0	1	Clec4d
0	0.524356	0.85	0.566	0	1	Calm3
0	0.52188	0.747	0.337	0	1	Plekho2
0	0.521761	0.834	0.455	0	1	Il10rb
0	0.518972	0.853	0.558	0	1	Prdx2
0	0.517137	1	0.999	0	1	Actb
0	0.516743	0.809	0.435	0	1	Atp6ap1
0	0.515905	0.302	0.092	0	1	Cfb
0	0.515318	0.671	0.28	0	1	Mcub
0	0.515301	0.942	0.801	0	1	Eif4a1
0	0.515127	0.575	0.238	0	1	Atp6v1c1
0	0.514848	0.564	0.22	0	1	Tubb6
0	0.513304	0.733	0.37	0	1	Trappc2l
0	0.512679	0.841	0.527	0	1	Cd48
0	0.511658	0.684	0.308	0	1	Ywhag
0	0.511413	0.549	0.249	0	1	Osbpl8
0	0.510058	0.703	0.301	0	1	Scpep1
0	0.509147	0.588	0.28	0	1	Pld3
0	0.508906	0.66	0.291	0	1	Epb41l2
0	0.507338	0.485	0.181	0	1	Rgl1
0	0.506305	0.538	0.186	0	1	Pla2g15
0	0.504132	0.894	0.647	0	1	Uqcrb
0	0.503959	0.832	0.478	0	1	Srsf9
0	0.503875	0.857	0.494	0	1	Mef2a
0	0.502877	0.559	0.199	0	1	Daglb
0	0.502301	0.766	0.426	0	1	Uqcc2
0	0.501254	0.607	0.274	0	1	Naaa
0	0.500215	0.987	0.92	0	1	Cdc42
0	0.499675	0.935	0.466	0	1	Spi1
0	0.498552	0.759	0.366	0	1	Blvrb
0	0.497326	0.704	0.283	0	1	Adam15
0	0.497164	0.482	0.157	0	1	Cpd
0	0.496937	0.85	0.551	0	1	Pycard
0	0.495323	0.496	0.169	0	1	Asph
0	0.49302	0.289	0.039	0	1	Lhfpl2
0	0.491845	0.738	0.362	0	1	Cnih4
0	0.491403	0.572	0.232	0	1	Glrx
0	0.488814	0.994	0.957	0	1	Hspa8
0	0.488417	0.535	0.176	0	1	Cttnbp2nl
0	0.487902	0.624	0.256	0	1	Slc39a1
0	0.487483	0.539	0.179	0	1	Cln8
0	0.487262	0.944	0.735	0	1	Arhgdia
0	0.485957	0.387	0.094	0	1	Fnip2
0	0.485659	0.907	0.668	0	1	Tmed10
0	0.485012	0.865	0.52	0	1	Gm2a
0	0.484724	0.99	0.566	0	1	Tyrobp
0	0.484223	0.53	0.187	0	1	Amdhd2
0	0.483377	0.379	0.114	0	1	Chil3
0	0.482164	0.817	0.517	0	1	Psma6
0	0.481966	0.644	0.271	0	1	Hacd4
0	0.481697	0.744	0.414	0	1	Vps29
0	0.481225	0.676	0.298	0	1	Ggh
0	0.479807	0.789	0.434	0	1	Atp6ap2
0	0.479791	0.84	0.526	0	1	Atp1a1
0	0.477858	0.956	0.827	0	1	Tspo
0	0.475045	0.54	0.2	0	1	B4galt6
0	0.475017	0.575	0.222	0	1	Vwa5a
0	0.473852	0.757	0.331	0	1	Lrrc25
0	0.473317	0.604	0.244	0	1	Dusp3
0	0.473242	0.514	0.198	0	1	Cysltr1
0	0.472698	0.891	0.642	0	1	Mrpl52
0	0.47201	0.667	0.296	0	1	Pik3ap1
0	0.471895	0.758	0.396	0	1	Nckap1l
0	0.471777	0.494	0.155	0	1	Renbp
0	0.47164	0.585	0.272	0	1	Ntpcr
0	0.470321	0.769	0.384	0	1	Syngr2
0	0.470258	0.551	0.206	0	1	Slc29a3
0	0.469788	0.947	0.719	0	1	Sat1
0	0.468435	0.852	0.579	0	1	Tmem14c
0	0.467228	0.514	0.187	0	1	Adssl1
0	0.466654	0.682	0.269	0	1	Camk1
0	0.466623	0.951	0.734	0	1	Dusp1
0	0.466208	0.919	0.642	0	1	Prdx5
0	0.465794	0.715	0.314	0	1	5031439G07Rik
0	0.465728	0.854	0.452	0	1	Itgb1
0	0.46473	0.755	0.429	0	1	Ciao2a
0	0.464365	0.856	0.559	0	1	Rab5c
0	0.464235	0.535	0.19	0	1	Adam9
0	0.461624	0.63	0.242	0	1	Cmtm3
0	0.460749	0.832	0.451	0	1	Prkcd
0	0.460325	0.933	0.773	0	1	Uqcrq
0	0.45989	0.917	0.669	0	1	Pitpna
0	0.458734	0.461	0.151	0	1	Olfm1
0	0.454756	0.633	0.314	0	1	Sdf2l1
0	0.453462	0.99	0.686	0	1	Cst3
0	0.452268	0.881	0.574	0	1	Bsg
0	0.451098	0.661	0.323	0	1	Rpn1
0	0.450883	0.645	0.298	0	1	Coro1c
0	0.45073	0.725	0.384	0	1	Mrpl54
0	0.450335	0.914	0.67	0	1	Pomp
0	0.449532	0.334	0.068	0	1	Fam20c
0	0.446492	0.964	0.898	0	1	Gng5
0	0.446041	0.863	0.618	0	1	Prelid1
0	0.445982	0.604	0.276	0	1	Nampt
0	0.445507	0.494	0.195	0	1	Cdk6
0	0.445229	0.591	0.24	0	1	Acer3
0	0.444681	0.402	0.132	0	1	Slamf7
0	0.44395	0.572	0.253	0	1	Gas7
0	0.44129	0.646	0.275	0	1	Myo5a
0	0.440179	0.673	0.346	0	1	Tubb2a
0	0.439183	0.325	0.062	0	1	Ncapg2
0	0.438624	0.968	0.891	0	1	Ybx1
0	0.437099	0.403	0.163	0	1	Hpgds
0	0.436673	0.511	0.204	0	1	Gm34084
0	0.434689	0.599	0.252	0	1	Blvra
0	0.434652	0.752	0.354	0	1	Dstn
0	0.43353	0.908	0.669	0	1	Snx3
0	0.432584	0.5	0.197	0	1	Tnfsf13
0	0.432167	0.54	0.27	0	1	Por
0	0.432091	0.813	0.514	0	1	Psma4
0	0.431455	0.991	0.976	0	1	Cfl1
0	0.429694	0.696	0.354	0	1	Rab8b
0	0.429591	0.898	0.672	0	1	Smdt1
0	0.429238	0.842	0.526	0	1	Cmtm7
0	0.428233	0.806	0.498	0	1	Atp6v1e1
0	0.426918	0.645	0.296	0	1	Lrpap1
0	0.426827	0.689	0.333	0	1	Arap1
0	0.426127	0.847	0.58	0	1	Timm13
0	0.426105	0.708	0.336	0	1	Mapk3
0	0.42457	0.553	0.207	0	1	Dnase1l1
0	0.422991	0.594	0.283	0	1	Furin
0	0.421705	0.768	0.446	0	1	Atp6v0d1
0	0.420856	0.752	0.378	0	1	Glul
0	0.419864	0.499	0.174	0	1	Arl11
0	0.4185	0.531	0.207	0	1	Lpxn
0	0.418074	0.475	0.151	0	1	Tnfrsf11a
0	0.417927	0.667	0.347	0	1	Edem1
0	0.41774	0.533	0.183	0	1	Adap2
0	0.416767	0.737	0.367	0	1	Hmox2
0	0.415871	0.662	0.323	0	1	Colgalt1
0	0.415518	0.876	0.599	0	1	Chmp2a
0	0.414605	0.768	0.444	0	1	Lamtor5
0	0.414213	0.517	0.229	0	1	Itga6
0	0.413813	0.806	0.469	0	1	Nfe2l2
0	0.413765	0.835	0.42	0	1	Plek
0	0.412664	0.614	0.26	0	1	Sap30
0	0.412645	0.627	0.258	0	1	Tnfsf12
0	0.412406	0.512	0.192	0	1	Tmbim1
0	0.412223	0.659	0.333	0	1	Mpp1
0	0.410515	0.701	0.351	0	1	Glmp
0	0.410434	0.927	0.736	0	1	Atp6v1g1
0	0.410103	0.71	0.37	0	1	2610001J05Rik
0	0.408698	0.519	0.2	0	1	Lacc1
0	0.40859	0.574	0.262	0	1	Eps8
0	0.407174	0.267	0.054	0	1	Tmem119
0	0.405918	0.686	0.32	0	1	Tnfrsf1b
0	0.404758	0.698	0.351	0	1	Ppt1
0	0.403529	0.764	0.39	0	1	Timp2
0	0.402981	0.783	0.46	0	1	Tnfaip8
0	0.402265	0.695	0.305	0	1	Gda
0	0.402162	0.708	0.33	0	1	Irf5
0	0.40151	0.918	0.484	0	1	Tpd52
0	0.400231	0.78	0.43	0	1	Mapkapk2
0	0.400156	0.677	0.351	0	1	Vps35
0	0.398857	0.789	0.458	0	1	Mob1a
0	0.398367	0.981	0.924	0	1	Arpc1b
0	0.398352	0.604	0.269	0	1	Ptprj
0	0.39814	0.801	0.395	0	1	Skap2
0	0.39801	0.484	0.177	0	1	Tgm2
0	0.397593	0.808	0.481	0	1	Qk
0	0.396453	0.386	0.097	0	1	Abcc3
0	0.394865	0.533	0.229	0	1	Gnpda1
0	0.394796	0.736	0.407	0	1	Rex1bd
0	0.39455	0.565	0.232	0	1	Milr1
0	0.39455	0.503	0.214	0	1	Nupr1
0	0.394165	0.795	0.423	0	1	Nrros
0	0.393853	0.293	0.059	0	1	Slc27a1
0	0.393713	0.447	0.152	0	1	Itgav
0	0.393547	0.672	0.349	0	1	Nmt1
0	0.393047	0.742	0.38	0	1	Stx7
0	0.392533	0.682	0.374	0	1	Etfb
0	0.391786	0.328	0.094	0	1	Dpep2
0	0.390992	0.71	0.366	0	1	Prcp
0	0.390464	0.748	0.389	0	1	Ninj1
0	0.390134	0.525	0.23	0	1	Dtnbp1
0	0.388934	0.539	0.231	0	1	Rin2
0	0.387186	0.47	0.193	0	1	Tnf
0	0.387127	0.588	0.291	0	1	Tgif1
0	0.386347	0.286	0.079	0	1	Pdgfa
0	0.385309	0.749	0.345	0	1	Ccl3
0	0.384489	0.986	0.972	0	1	Sh3bgrl3
0	0.383177	0.366	0.098	0	1	Nt5dc2
0	0.382473	0.582	0.276	0	1	Ap1s2
0	0.381973	0.443	0.162	0	1	Plxnd1
0	0.381499	0.675	0.318	0	1	Comt
0	0.381198	0.409	0.137	0	1	Itga5
0	0.37985	0.735	0.406	0	1	Gng2
0	0.378724	0.591	0.26	0	1	Tspan31
0	0.378504	0.634	0.278	0	1	Ralb
0	0.37806	0.445	0.159	0	1	Rasa4
0	0.377285	0.595	0.27	0	1	Tep1
0	0.376423	0.674	0.376	0	1	Vdac1
0	0.375564	0.41	0.13	0	1	Tmem51
0	0.374442	0.558	0.234	0	1	Lpcat2
0	0.37413	0.867	0.394	0	1	Cxcl2
0	0.374039	0.712	0.349	0	1	Eif4ebp1
0	0.373395	0.608	0.287	0	1	Slirp
0	0.37298	0.636	0.313	0	1	Xdh
0	0.37218	0.638	0.324	0	1	Il10ra
0	0.372066	0.43	0.151	0	1	Tns3
0	0.370633	0.383	0.111	0	1	Mitf
0	0.370592	0.696	0.376	0	1	Surf4
0	0.370402	0.983	0.945	0	1	Arpc2
0	0.369839	0.539	0.23	0	1	Ap1s1
0	0.369204	0.797	0.444	0	1	Tm6sf1
0	0.368537	0.571	0.279	0	1	Psmd1
0	0.367853	0.355	0.09	0	1	Mfsd12
0	0.365465	0.651	0.284	0	1	Cd302
0	0.365342	0.495	0.199	0	1	Tgfbr1
0	0.364321	0.511	0.216	0	1	Spred1
0	0.3643	0.544	0.24	0	1	Arl8b
0	0.364107	0.753	0.373	0	1	Ncf1
0	0.363955	0.565	0.258	0	1	Vps26a
0	0.3639	0.455	0.163	0	1	Pdxk
0	0.362355	0.514	0.202	0	1	Aldh3b1
0	0.362182	0.59	0.3	0	1	Naa50
0	0.362038	0.301	0.061	0	1	Olfml3
0	0.361408	0.629	0.303	0	1	Bach1
0	0.360022	0.522	0.239	0	1	Mtln
0	0.359775	0.557	0.246	0	1	Cerk
0	0.358546	0.494	0.217	0	1	Rcbtb2
0	0.358193	0.983	0.971	0	1	Serf2
0	0.358015	0.349	0.132	0	1	Gm6377
0	0.357111	0.545	0.244	0	1	Dnajb14
0	0.357095	0.515	0.23	0	1	Eea1
0	0.356078	0.575	0.278	0	1	Rnf19b
0	0.355347	0.617	0.294	0	1	Mrpl51
0	0.355337	0.386	0.11	0	1	Slc16a10
0	0.354517	0.611	0.303	0	1	Bmp2k
0	0.353316	0.362	0.099	0	1	Gm36161
0	0.353305	0.577	0.28	0	1	Capn2
0	0.352704	0.51	0.221	0	1	Dse
0	0.351728	0.46	0.186	0	1	Idh1
0	0.35152	0.711	0.317	0	1	Cd300ld
0	0.351407	0.598	0.3	0	1	Ap3s1
0	0.350991	0.652	0.348	0	1	Commd1
0	0.348819	0.264	0.051	0	1	Rai14
0	0.347563	0.676	0.347	0	1	Mrpl14
0	0.347552	0.595	0.292	0	1	Hsd17b12
0	0.347066	0.412	0.138	0	1	Sh3pxd2b
0	0.346802	0.63	0.316	0	1	Nfic
0	0.345597	0.695	0.333	0	1	Myo1f
0	0.344946	0.325	0.119	0	1	Sowahc
0	0.344741	0.701	0.322	0	1	Hck
0	0.344445	0.618	0.308	0	1	Pea15a
0	0.344093	0.6	0.305	0	1	Snx1
0	0.342802	0.646	0.328	0	1	Arl8a
0	0.342455	0.485	0.202	0	1	B4galt5
0	0.341729	0.448	0.177	0	1	Man1c1
0	0.341188	0.482	0.203	0	1	Bst1
0	0.340237	0.846	0.454	0	1	Lyn
0	0.337093	0.65	0.339	0	1	Cuedc2
0	0.333913	0.519	0.235	0	1	Lrrc59
0	0.333079	0.425	0.148	0	1	Slc7a7
0	0.331857	0.389	0.143	0	1	Creb5
0	0.329558	0.412	0.145	0	1	Frrs1
0	0.328987	0.61	0.298	0	1	Sypl
0	0.328584	0.443	0.178	0	1	Alcam
0	0.327905	0.457	0.174	0	1	Sh3bp2
0	0.32697	0.4	0.162	0	1	Bcl2a1d
0	0.326534	0.443	0.144	0	1	Gla
0	0.326415	0.551	0.227	0	1	Rab31
0	0.326137	0.515	0.213	0	1	S100a1
0	0.325123	0.375	0.129	0	1	Mertk
0	0.323824	0.556	0.266	0	1	Rragc
0	0.32381	0.34	0.116	0	1	Cd200r1
0	0.323801	0.562	0.278	0	1	Psmc1
0	0.323451	0.187	0.031	0	1	Rnf128
0	0.3233	0.408	0.152	0	1	Tmem65
0	0.323275	0.604	0.292	0	1	Stard3nl
0	0.322338	0.459	0.183	0	1	Fgd4
0	0.32194	0.482	0.209	0	1	Susd3
0	0.321662	0.418	0.156	0	1	Rab20
0	0.321057	0.432	0.166	0	1	Bcl2l1
0	0.320613	0.494	0.202	0	1	Rab32
0	0.320555	0.443	0.174	0	1	Ckap4
0	0.320393	0.425	0.154	0	1	Tmem205
0	0.31998	0.406	0.147	0	1	Pkib
0	0.318328	0.458	0.18	0	1	Plod1
0	0.31774	0.582	0.261	0	1	Nrp1
0	0.315467	0.352	0.112	0	1	S1pr2
0	0.314845	0.591	0.292	0	1	Znhit1
0	0.31477	0.473	0.208	0	1	Dennd1a
0	0.311787	0.352	0.109	0	1	Specc1
0	0.311636	0.626	0.315	0	1	Ehbp1l1
0	0.311626	0.606	0.297	0	1	Mvp
0	0.310873	0.38	0.157	0	1	Ppfia4
0	0.310575	0.487	0.192	0	1	Ly96
0	0.309035	0.473	0.192	0	1	Oas1a
0	0.30851	0.459	0.179	0	1	Rbm47
0	0.308019	0.474	0.202	0	1	Plbd2
0	0.306858	0.412	0.159	0	1	Plekhm2
0	0.306322	0.54	0.257	0	1	Elk3
0	0.306272	0.234	0.064	0	1	Srxn1
0	0.305255	0.339	0.119	0	1	Ell2
0	0.304963	0.419	0.169	0	1	Rap2a
0	0.303207	0.372	0.129	0	1	Galc
0	0.303071	0.502	0.205	0	1	Fuca2
0	0.302765	0.681	0.349	0	1	Slfn5
0	0.301978	0.431	0.146	0	1	Cd300lb
0	0.300155	0.422	0.176	0	1	Dcxr
0	0.299792	0.491	0.22	0	1	Dram2
0	0.298495	0.637	0.312	0	1	Cyp4f18
0	0.297372	0.484	0.216	0	1	Plin3
0	0.29728	0.558	0.255	0	1	Gnaq
0	0.296811	0.439	0.189	0	1	Stom
0	0.29618	0.357	0.135	0	1	Tspan4
0	0.29389	0.268	0.065	0	1	Lrp12
0	0.291705	0.377	0.132	0	1	Parvb
0	0.291607	0.322	0.09	0	1	Havcr2
0	0.290755	0.344	0.118	0	1	Tbc1d9
0	0.287535	0.388	0.143	0	1	Gsto1
0	0.287458	0.453	0.187	0	1	Ppt2
0	0.287294	0.436	0.178	0	1	Mfsd11
0	0.286987	0.559	0.258	0	1	Frmd4b
0	0.285641	0.485	0.207	0	1	Mrpl27
0	0.285141	0.479	0.199	0	1	Cmklr1
0	0.285036	0.508	0.234	0	1	Slc25a39
0	0.284638	0.279	0.071	0	1	Fblim1
0	0.284343	0.435	0.179	0	1	Prxl2b
0	0.284004	0.33	0.101	0	1	Myo1e
0	0.283544	0.657	0.315	0	1	Fes
0	0.283428	0.431	0.168	0	1	Nagk
0	0.283234	0.485	0.214	0	1	Ptpmt1
0	0.281744	0.223	0.059	0	1	Arhgap19
0	0.279359	0.573	0.207	0	1	Sirpb1c
0	0.278075	0.471	0.21	0	1	Itpripl2
0	0.277983	0.206	0.046	0	1	Nr1h3
0	0.277568	0.347	0.125	0	1	Cd180
0	0.276991	0.526	0.244	0	1	Hfe
0	0.276989	0.374	0.146	0	1	Arhgef10l
0	0.27602	0.417	0.177	0	1	Gba
0	0.275968	0.877	0.441	0	1	Ncf2
0	0.275731	0.648	0.328	0	1	Lmo2
0	0.275303	0.483	0.21	0	1	Atp6v0a1
0	0.274389	0.442	0.19	0	1	Blnk
0	0.274121	0.202	0.027	0	1	Slc6a8
0	0.272974	0.337	0.113	0	1	Clcn7
0	0.272242	0.224	0.05	0	1	Ms4a14
0	0.269258	0.478	0.214	0	1	Plod3
0	0.267741	0.314	0.084	0	1	B3gnt8
0	0.267685	0.404	0.162	0	1	Igsf8
0	0.266338	0.443	0.183	0	1	Fndc3b
0	0.26626	0.324	0.109	0	1	Dock7
0	0.265088	0.424	0.179	0	1	Pcyt1a
0	0.264534	0.241	0.062	0	1	Gas2l3
0	0.263835	0.243	0.064	0	1	Hebp1
0	0.2632	0.436	0.185	0	1	Zeb2os
0	0.25987	0.421	0.179	0	1	Mfsd5
0	0.259335	0.394	0.163	0	1	Slc31a1
0	0.259069	0.342	0.118	0	1	Rufy3
0	0.258827	0.399	0.165	0	1	Wdfy3
0	0.255337	0.315	0.094	0	1	Kcnk13
0	0.254054	0.253	0.057	0	1	Plxna1
0	0.252645	0.579	0.278	0	1	Ctnna1
0	0.25077	0.375	0.139	0	1	Pqlc3
0	0.250631	0.316	0.095	0	1	Nek6
0	0.250225	0.546	0.253	0	1	Nenf
0	-0.471517	0.99	0.996	0	1	Eif1
0	-0.504309	0.999	0.999	0	1	Fau
0	-0.541977	0.998	0.99	0	1	Rpl35a
0	-0.54763	0.988	0.975	0	1	Rpl26
0	-0.562532	0.995	0.977	0	1	Rpl38
0	-0.563127	0.987	0.973	0	1	Rpl11
0	-0.565927	0.964	0.972	0	1	Jund
0	-0.59246	0.94	0.951	0	1	Rbm39
0	-0.601341	0.993	0.988	0	1	Rpl37
0	-0.624131	0.785	0.83	0	1	Clk1
0	-0.631728	0.985	0.977	0	1	Rps11
0	-0.636202	0.985	0.978	0	1	Rpl27
0	-0.63749	0.813	0.837	0	1	Tle5
0	-0.644185	0.024	0.264	0	1	Acap1
0	-0.677207	0.035	0.282	0	1	Arhgef18
0	-0.683837	0.858	0.878	0	1	Srrm2
0	-0.685217	0.999	0.996	0	1	Rps29
0	-0.686909	0.004	0.244	0	1	Prkcq
0	-0.69915	0.836	0.873	0	1	Pnrc1
0	-0.70718	0.839	0.389	0	1	Gsn
0	-0.71884	0.985	0.948	0	1	Rack1
0	-0.724125	0.039	0.279	0	1	Arap2
0	-0.731224	0.108	0.345	0	1	Sept6
0	-0.738474	0.997	0.985	0	1	Rps14
0	-0.741996	0.987	0.977	0	1	Rpl18
0	-0.742045	0.99	0.97	0	1	Rpl32
0	-0.746124	0.994	0.989	0	1	Rpl23
0	-0.759952	0.997	0.986	0	1	Rplp2
0	-0.76643	0.987	0.954	0	1	Rps4x
0	-0.773305	0.988	0.984	0	1	Rpl34
0	-0.77466	0.983	0.967	0	1	Rpl7
0	-0.777263	0.984	0.96	0	1	Rpl36
0	-0.777628	0.084	0.371	0	1	Grap
0	-0.78061	0.011	0.268	0	1	Gimap9
0	-0.783872	0.002	0.243	0	1	Thy1
0	-0.792466	0.995	0.987	0	1	Rpl27a
0	-0.795016	0.53	0.674	0	1	1810026B05Rik
0	-0.807862	0.046	0.343	0	1	Cmah
0	-0.812416	0.371	0.575	0	1	Arhgap15
0	-0.814386	0.424	0.594	0	1	Pnisr
0	-0.814428	0.994	0.978	0	1	Rpl19
0	-0.820635	0.989	0.988	0	1	Rpl9
0	-0.837843	0.995	0.981	0	1	Rpl13
0	-0.839204	0.232	0.459	0	1	Birc2
0	-0.84072	0.947	0.907	0	1	Rpl4
0	-0.849051	0.897	0.883	0	1	Shisa5
0	-0.853607	0.001	0.281	0	1	Cd247
0	-0.855301	0.993	0.981	0	1	Rps23
0	-0.856468	0.02	0.274	0	1	Rflnb
0	-0.859195	0.792	0.842	0	1	Hmgb2
0	-0.863384	0.037	0.341	0	1	Ccdc88c
0	-0.865408	0.028	0.329	0	1	Tbc1d10c
0	-0.873785	0.833	0.85	0	1	Gas5
0	-0.874201	0.985	0.962	0	1	Rps5
0	-0.874278	0.756	0.809	0	1	Jak1
0	-0.874288	0.979	0.956	0	1	Rps6
0	-0.875039	0.344	0.55	0	1	Cirbp
0	-0.877023	0.655	0.773	0	1	Arhgap45
0	-0.881575	0.998	0.988	0	1	Rplp1
0	-0.887097	0.188	0.448	0	1	Itgb7
0	-0.888366	0.216	0.456	0	1	Cdkn2d
0	-0.889979	0.491	0.652	0	1	H2-Q4
0	-0.891654	0.963	0.922	0	1	Rpl36a
0	-0.897827	0.989	0.979	0	1	Rpl39
0	-0.902451	0.077	0.363	0	1	Dgka
0	-0.90722	0.973	0.987	0	1	Ddx5
0	-0.911234	0.018	0.319	0	1	Pik3ip1
0	-0.917237	0.025	0.279	0	1	Cd28
0	-0.922684	0.546	0.726	0	1	Ssh2
0	-0.923699	0.001	0.29	0	1	Itk
0	-0.924024	0.303	0.553	0	1	Cdkn1b
0	-0.924545	0.987	0.987	0	1	Rpl18a
0	-0.924586	0.985	0.981	0	1	Rps13
0	-0.929296	0.001	0.29	0	1	Gm2682
0	-0.932084	0.138	0.394	0	1	Gm20186
0	-0.933082	0.991	0.987	0	1	Rps10
0	-0.94346	0.362	0.614	0	1	Ccnd3
0	-0.95909	0.538	0.661	0	1	Rps27rt
0	-0.969062	0.001	0.277	0	1	Bcl11b
0	-0.969113	0.992	0.979	0	1	Rpl8
0	-0.983168	0.988	0.982	0	1	Rpl30
0	-0.984784	0.012	0.331	0	1	P2ry10
0	-1.00599	0.508	0.695	0	1	Arhgef1
0	-1.00837	0.991	0.987	0	1	Rpl17
0	-1.01226	0.91	0.903	0	1	Uba52
0	-1.01227	0.987	0.979	0	1	Rps3
0	-1.01418	0.991	0.982	0	1	Rps21
0	-1.01577	0.993	0.991	0	1	Rps16
0	-1.01718	0.951	0.931	0	1	Eef1b2
0	-1.01888	0.604	0.749	0	1	Foxp1
0	-1.02014	0.832	0.883	0	1	Rac2
0	-1.02901	0.034	0.36	0	1	Gm47015
0	-1.04067	0.996	0.955	0	1	Rpsa
0	-1.04544	0.359	0.602	0	1	Tut4
0	-1.0472	0.981	0.951	0	1	Rps18
0	-1.05338	0.218	0.502	0	1	Rasgrp2
0	-1.06015	0.994	0.979	0	1	Rps3a1
0	-1.0658	0.078	0.433	0	1	Ripor2
0	-1.08358	0.98	0.972	0	1	Rpl21
0	-1.09877	0.907	0.936	0	1	Zfp36l2
0	-1.10122	0.579	0.722	0	1	Limd2
0	-1.10798	0.969	0.938	0	1	Rpl5
0	-1.11272	0.069	0.316	0	1	Dusp10
0	-1.11629	0.948	0.949	0	1	Btg1
0	-1.12379	0.903	0.954	0	1	Srsf5
0	-1.14396	0.001	0.319	0	1	Cd3e
0	-1.15932	0.004	0.362	0	1	Gimap1
0	-1.17264	0.435	0.611	0	1	Hcst
0	-1.17541	0.998	0.984	0	1	Rps24
0	-1.17972	0.304	0.577	0	1	Rapgef6
0	-1.18342	0.988	0.964	0	1	Rpl13a
0	-1.1852	0.002	0.348	0	1	Lck
0	-1.186	0.037	0.379	0	1	Cd2
0	-1.19814	0.509	0.662	0	1	H2-Q7
0	-1.19989	0.838	0.863	0	1	Rpl22l1
0	-1.23113	0	0.352	0	1	Skap1
0	-1.24037	0.983	0.968	0	1	Rps15a
0	-1.25902	0.981	0.968	0	1	Rps7
0	-1.30538	0.002	0.361	0	1	Gimap5
0	-1.34759	0.322	0.601	0	1	Fam107b
0	-1.37325	0.768	0.9	0	1	Tsc22d3
0	-1.37664	0.523	0.68	0	1	Crlf3
0	-1.40352	0.165	0.443	0	1	Bcl2
0	-1.40982	0.007	0.421	0	1	Ablim1
0	-1.41541	0.004	0.365	0	1	Lat
0	-1.45051	0.001	0.341	0	1	Tcf7
0	-1.4773	0.009	0.432	0	1	Sept1
0	-1.49817	0.05	0.516	0	1	Sell
0	-1.51793	0.011	0.416	0	1	Ptprcap
0	-1.53988	0.005	0.414	0	1	Gimap4
0	-1.55824	0.046	0.418	0	1	Gramd3
0	-1.56837	0.022	0.377	0	1	Txk
0	-1.56928	0.942	0.868	0	1	Tmsb10
0	-1.58748	0.002	0.421	0	1	Gimap3
0	-1.63655	0.014	0.382	0	1	Ccr7
0	-1.65325	0.97	0.938	0	1	Rpl12
0	-1.6558	0.99	0.996	0	1	Rps27
0	-1.70389	0.001	0.363	0	1	Lef1
0	-1.71083	0.192	0.569	0	1	Pdcd4
0	-1.72515	0.002	0.36	0	1	Trac
0	-1.75065	0.401	0.743	0	1	Cytip
0	-1.79782	0.027	0.522	0	1	Ltb
0	-1.79808	0.718	0.897	0	1	Stk17b
0	-1.91672	0.001	0.376	0	1	Cd3g
0	-2.00178	0.004	0.385	0	1	Cd3d
0	-2.05318	0.814	0.938	0	1	Txnip
0	-2.06157	0.028	0.471	0	1	Satb1
0	-2.12369	0.037	0.448	0	1	Gm8369
0	-2.16224	0.3	0.614	0	1	Vps37b
0	-2.17497	0.082	0.461	0	1	Ms4a4b
0	-2.19984	0.001	0.301	0	1	Trbc1
0	-2.4162	0.056	0.549	0	1	Ets1
0	-2.47824	0.022	0.535	0	1	Gimap6
0	-2.87852	0.002	0.407	0	1	Trbc2
6.0372e-308	0.496485	0.649	0.338	1.17309e-303	1	Tmem176b
1.12609e-307	0.398668	0.961	0.883	2.18811e-303	1	Clic1
1.19412e-307	0.325083	0.619	0.319	2.3203e-303	1	Cenpb
5.07449e-307	0.4277	0.896	0.636	9.86024e-303	1	Gnb1
8.44029e-307	0.330253	0.981	0.939	1.64003e-302	1	Cox4i1
2.65017e-306	-0.641181	0.967	0.939	5.14954e-302	1	Rpl14
2.78915e-306	-0.647119	0.004	0.226	5.41959e-302	1	Tespa1
9.92832e-306	0.305256	0.526	0.258	1.92917e-301	1	Mthfs
1.45327e-305	0.408235	0.801	0.515	2.82384e-301	1	Spcs1
2.48797e-305	0.407027	0.931	0.804	4.83438e-301	1	Cox5b
4.18756e-305	0.277363	0.456	0.203	8.13685e-301	1	Wls
4.87019e-304	-0.663662	0.996	0.973	9.46327e-300	1	Rps28
6.95744e-304	0.597285	0.954	0.811	1.3519e-299	1	Ifi27l2a
8.32826e-304	0.291997	0.415	0.18	1.61826e-299	1	Tifab
8.36626e-304	0.399429	0.22	0.064	1.62565e-299	1	Timp1
5.77756e-303	-0.724887	0.104	0.342	1.12264e-298	1	Tmem71
8.47176e-303	0.2628	0.258	0.087	1.64615e-298	1	Plxna4os1
5.98582e-302	0.362555	0.606	0.323	1.1631e-297	1	Nhp2
7.85541e-302	0.282724	0.55	0.267	1.52638e-297	1	Snx10
8.35059e-302	-0.792051	0.189	0.426	1.6226e-297	1	Tspan13
1.5003e-301	-0.936259	0.989	0.97	2.91523e-297	1	Rplp0
1.41285e-300	-0.739402	0.001	0.218	2.74531e-296	1	Trib2
3.47574e-299	0.321567	0.659	0.352	6.75372e-295	1	Scarb2
6.08946e-299	0.290359	0.408	0.178	1.18324e-294	1	Ube2l6
1.34855e-298	0.403668	0.56	0.285	2.62036e-294	1	Azin1
3.43727e-298	0.286033	0.509	0.244	6.67895e-294	1	Ncstn
3.62644e-298	0.43469	0.83	0.553	7.04654e-294	1	Cops9
4.41781e-298	-0.619684	0	0.215	8.58424e-294	1	Sh2d1a
9.16961e-298	0.396734	0.811	0.518	1.78175e-293	1	Rab5if
1.60083e-297	0.572344	0.59	0.308	3.11058e-293	1	Tmem176a
2.10995e-297	-1.24372	0	0.214	4.09984e-293	1	Dapl1
1.21716e-296	-0.883487	0.331	0.515	2.36507e-292	1	Atp11b
1.23731e-296	0.402595	0.995	0.953	2.40421e-292	1	Actg1
1.28389e-296	0.263964	0.44	0.198	2.49473e-292	1	Pgap2
2.70352e-296	0.310417	0.634	0.339	5.2532e-292	1	Mrpl17
6.9284e-296	0.276222	0.393	0.168	1.34626e-291	1	Piezo1
8.74045e-296	0.717493	0.898	0.594	1.69836e-291	1	Cd74
5.89207e-295	0.613797	0.6	0.321	1.14489e-290	1	H2-DMb1
5.92354e-294	0.327136	0.491	0.233	1.151e-289	1	Ccdc88a
3.67791e-293	-1.0262	0.991	0.959	7.14655e-289	1	Rps20
4.39583e-293	0.250368	0.42	0.183	8.54154e-289	1	Snx8
1.14045e-292	0.431555	0.859	0.638	2.21601e-288	1	Vdac2
1.4406e-292	-0.846877	0.392	0.564	2.79923e-288	1	Chd2
2.73122e-292	0.442513	0.929	0.724	5.30703e-288	1	Actr2
1.75842e-291	0.351095	0.5	0.242	3.41679e-287	1	Rilpl2
2.51106e-291	-0.654996	0.976	0.951	4.87923e-287	1	Rpl15
2.63883e-291	0.260307	0.36	0.148	5.12752e-287	1	Stard9
3.72506e-291	0.276828	0.552	0.267	7.23817e-287	1	Zfhx3
6.38752e-291	0.347873	0.745	0.42	1.24116e-286	1	Bnip2
1.28328e-290	-0.665633	0.012	0.228	2.49354e-286	1	Klk8
1.34357e-290	0.296092	0.538	0.266	2.61069e-286	1	Mafg
4.03604e-290	-0.782618	0.367	0.546	7.84243e-286	1	Tnrc6b
5.86459e-290	0.263669	0.531	0.26	1.13955e-285	1	Mrps18a
7.95733e-290	0.318615	0.619	0.32	1.54619e-285	1	Trps1
8.37494e-289	-0.474331	0.938	0.93	1.62733e-284	1	Arhgdib
1.29204e-288	0.386467	0.803	0.505	2.51056e-284	1	Ap2m1
2.49823e-288	-0.520557	0.984	0.953	4.85431e-284	1	Rpl22
7.09157e-288	0.354669	0.838	0.523	1.37796e-283	1	Hsbp1
2.48844e-287	-0.825381	0.572	0.663	4.83529e-283	1	Elf1
3.74606e-287	0.583086	0.939	0.773	7.27896e-283	1	Hspa5
6.21148e-287	0.267349	0.554	0.275	1.20695e-282	1	2210016F16Rik
4.26402e-286	0.255747	0.413	0.183	8.28543e-282	1	Slc35f6
2.47714e-284	0.288782	0.432	0.197	4.81333e-280	1	Tor3a
2.63127e-284	0.63298	0.546	0.286	5.11281e-280	1	Sgk1
3.79208e-284	0.257743	0.462	0.215	7.36839e-280	1	Tifa
6.15039e-284	0.347688	0.683	0.391	1.19508e-279	1	Ndufa12
1.22705e-283	0.276641	0.652	0.341	2.38428e-279	1	Map7d1
1.58032e-283	0.347302	0.663	0.361	3.07072e-279	1	AI662270
2.48087e-283	0.262404	0.456	0.211	4.82057e-279	1	Atf6
2.96514e-283	0.351741	0.678	0.387	5.76155e-279	1	Ube2a
3.82846e-283	0.287017	0.576	0.293	7.43908e-279	1	Ube2f
5.04489e-283	0.269139	0.444	0.205	9.80272e-279	1	Rp2
1.89105e-282	0.267393	0.57	0.288	3.67449e-278	1	Cnpy2
2.99567e-282	-0.982413	0.382	0.544	5.82088e-278	1	Rhoh
3.57191e-282	0.272178	0.467	0.218	6.94057e-278	1	Plekhb2
7.83901e-282	0.3761	0.774	0.448	1.5232e-277	1	Itm2c
9.52654e-282	0.382354	0.602	0.309	1.8511e-277	1	Plbd1
1.02362e-281	0.279779	0.288	0.105	1.989e-277	1	F11r
1.44172e-281	0.305567	0.567	0.287	2.80142e-277	1	Srgap2
3.84295e-281	-0.715769	0.567	0.663	7.46723e-277	1	Nsd3
3.98741e-281	0.326397	0.689	0.383	7.74793e-277	1	Cux1
8.19007e-281	0.2958	0.617	0.327	1.59141e-276	1	Mrpl42
1.19547e-280	0.398186	0.954	0.822	2.32292e-276	1	Arpc5
1.23366e-280	0.279757	0.514	0.249	2.39712e-276	1	BC028528
2.78411e-280	0.398959	0.933	0.73	5.4098e-276	1	Gdi2
7.87934e-280	0.310257	0.713	0.388	1.53103e-275	1	Scamp2
1.39963e-279	0.290378	0.559	0.283	2.71962e-275	1	Vma21
4.73321e-279	0.289475	0.538	0.272	9.1971e-275	1	Naa20
7.84784e-279	0.292186	0.699	0.378	1.52491e-274	1	Ptpre
3.00854e-278	0.392645	0.971	0.834	5.8459e-274	1	Jun
3.83537e-278	0.38562	0.958	0.78	7.45252e-274	1	Capzb
4.1787e-278	-0.662891	0.041	0.258	8.11963e-274	1	Fam189b
5.69584e-278	0.340664	0.653	0.362	1.10676e-273	1	Psmd2
2.51006e-277	0.379848	0.322	0.13	4.87729e-273	1	Fam71a
2.55444e-277	0.250332	0.112	0.019	4.96353e-273	1	Dppa3
3.38243e-277	0.375046	0.893	0.622	6.57239e-273	1	Grb2
5.64375e-277	0.395814	0.936	0.771	1.09664e-272	1	Calm2
5.64534e-277	0.404187	0.97	0.869	1.09695e-272	1	Actr3
1.03966e-276	-0.925235	0.205	0.429	2.02017e-272	1	H2-Q6
1.6855e-276	-0.656259	0.999	0.999	3.27509e-272	1	Tpt1
1.95645e-276	0.430913	0.855	0.6	3.80158e-272	1	Atp5k
3.76679e-276	-0.79182	0.24	0.449	7.31924e-272	1	4930523C07Rik
4.27096e-276	0.331775	0.611	0.325	8.29891e-272	1	Nipa2
7.49661e-276	-0.778933	0.004	0.207	1.45667e-271	1	Cd55
3.47456e-275	0.252283	0.447	0.207	6.75141e-271	1	Slc15a4
4.55397e-274	0.383071	0.668	0.383	8.84882e-270	1	Lgals9
4.69263e-274	0.392773	0.881	0.623	9.11825e-270	1	Ywhab
1.40933e-273	0.280426	0.628	0.331	2.73846e-269	1	Tmed3
1.52467e-273	0.611404	0.863	0.673	2.96259e-269	1	Eno1
2.91656e-273	0.44714	0.897	0.675	5.66716e-269	1	Pdia3
4.88732e-273	-0.863747	0.002	0.202	9.49656e-269	1	Ctsw
1.37296e-272	0.350056	0.914	0.637	2.66779e-268	1	Picalm
4.78939e-272	0.270406	0.491	0.238	9.30627e-268	1	Tfe3
1.34343e-271	0.278926	0.356	0.153	2.61042e-267	1	Gpr137b
6.23602e-271	0.272368	0.583	0.303	1.21172e-266	1	Ten1
3.89169e-269	0.250311	0.416	0.188	7.56194e-265	1	Htatip2
4.66137e-269	-0.655469	0.001	0.199	9.0575e-265	1	Sh2d2a
5.75041e-269	0.327583	0.613	0.33	1.11736e-264	1	Tmem189
1.85477e-268	-0.587148	0.798	0.824	3.604e-264	1	Gmfg
2.26973e-268	0.26371	0.478	0.23	4.41032e-264	1	Ubash3b
2.85629e-268	-0.591661	0.038	0.25	5.55006e-264	1	Grap2
1.20401e-267	0.356475	0.861	0.585	2.33951e-263	1	Timm10b
2.19733e-267	-0.338726	0.998	0.996	4.26963e-263	1	Rps9
5.20919e-267	0.36647	0.68	0.392	1.0122e-262	1	Dmac1
1.36395e-266	0.27645	0.537	0.271	2.6503e-262	1	Ddi2
1.85908e-266	0.322442	0.592	0.317	3.61238e-262	1	Eif4e
2.01955e-266	-0.565334	0.007	0.205	3.92418e-262	1	S1pr4
2.63568e-266	0.575283	0.422	0.195	5.12138e-262	1	Fcrls
7.94205e-266	0.368953	0.794	0.486	1.54322e-261	1	Arrb2
1.49457e-265	0.603384	0.373	0.161	2.90409e-261	1	Il1rn
1.57174e-265	0.317423	0.561	0.295	3.05405e-261	1	Atp2a2
8.23109e-265	-0.533713	0.999	0.987	1.59938e-260	1	Rpl37a
9.73032e-265	-0.54195	0.002	0.197	1.8907e-260	1	Gimap8
1.64362e-264	0.284776	0.671	0.373	3.19373e-260	1	Coa3
5.38624e-264	0.350481	0.767	0.461	1.0466e-259	1	Mtpn
1.69753e-262	0.355251	0.79	0.503	3.29847e-258	1	Ndufs5
3.26949e-262	-0.473277	0.986	0.98	6.35294e-258	1	Rps25
4.34755e-262	-0.715349	0.758	0.774	8.44773e-258	1	Prrc2c
7.92294e-262	0.294895	0.458	0.214	1.53951e-257	1	Ly9
2.04243e-261	0.327762	0.579	0.3	3.96865e-257	1	Ap1b1
5.4435e-261	0.280948	0.58	0.306	1.05773e-256	1	Lamtor3
1.54593e-260	0.360113	0.874	0.612	3.00389e-256	1	Rab7
1.69851e-260	0.296753	0.604	0.326	3.30037e-256	1	Svbp
2.1356e-260	-0.691247	0.693	0.74	4.14968e-256	1	Klf13
6.78139e-260	0.417054	0.851	0.599	1.31769e-255	1	Slc3a2
1.09129e-259	-0.673376	0.118	0.331	2.12048e-255	1	Traf3ip3
2.05408e-259	0.319523	0.655	0.37	3.99128e-255	1	Anapc13
3.41345e-259	0.278412	0.47	0.227	6.63268e-255	1	Nus1
6.50261e-259	-0.620607	0.05	0.258	1.26352e-254	1	Mllt3
1.66282e-258	-0.475098	0.999	0.981	3.23103e-254	1	Eef1a1
1.85524e-257	0.33135	0.546	0.285	3.60492e-253	1	Glipr1
7.00218e-257	-0.72776	0.189	0.418	1.36059e-252	1	Ccnd2
1.35947e-256	1.54469	0.313	0.13	2.64158e-252	1	Ccl8
8.95664e-256	0.440867	0.482	0.247	1.74036e-251	1	Txnrd1
1.12419e-255	0.322132	0.668	0.381	2.1844e-251	1	Mydgf
2.88369e-255	0.41672	0.873	0.675	5.60329e-251	1	Atp5g1
3.10079e-255	0.378933	0.913	0.738	6.02515e-251	1	Rbx1
6.16689e-255	-0.535203	0.006	0.196	1.19829e-250	1	Fam169b
2.68708e-254	0.28078	0.533	0.274	5.22126e-250	1	Hsd17b11
7.82255e-254	-0.47771	0.996	0.993	1.52e-249	1	Rps27a
8.75185e-254	-0.828143	0.154	0.369	1.70057e-249	1	Itgal
1.50349e-253	0.262931	0.581	0.303	2.92142e-249	1	9530068E07Rik
2.427e-253	-0.46748	0.986	0.974	4.71591e-249	1	Rpl28
2.49733e-253	0.257873	0.55	0.284	4.85256e-249	1	Siva1
7.69274e-253	0.354774	0.783	0.491	1.49478e-248	1	Cmpk1
1.00463e-252	-0.516339	0	0.187	1.95209e-248	1	Nsg2
1.34435e-252	0.267027	0.414	0.192	2.61221e-248	1	Ptpro
2.18256e-252	-0.577924	0.778	0.427	4.24093e-248	1	Msrb1
2.91099e-252	0.593265	0.257	0.096	5.65635e-248	1	F10
4.11278e-252	-0.780838	0.156	0.363	7.99154e-248	1	Actn1
9.58073e-252	0.257662	0.812	0.464	1.86163e-247	1	Kctd12
1.70548e-251	-1.06528	0.025	0.223	3.31392e-247	1	Pglyrp1
2.16327e-251	-0.576172	0.002	0.189	4.20345e-247	1	Cd6
2.62966e-251	0.293586	0.678	0.379	5.1097e-247	1	Tmco1
9.6794e-251	0.388948	0.906	0.7	1.8808e-246	1	Psma7
1.1804e-250	0.256994	0.417	0.195	2.29363e-246	1	Dnmt3a
1.9808e-250	0.286292	0.62	0.337	3.8489e-246	1	Snrpb2
3.12536e-250	-0.662056	0.293	0.485	6.07289e-246	1	Add3
3.99263e-250	0.319851	0.731	0.432	7.75809e-246	1	Vdac3
1.24439e-249	-0.717013	0.981	0.934	2.41797e-245	1	Rpl3
2.79694e-249	0.430145	0.427	0.207	5.43474e-245	1	Tmx4
1.54844e-248	0.419876	0.808	0.558	3.00877e-244	1	Psmb5
4.78878e-248	-0.655822	0.985	0.953	9.30507e-244	1	Rps15
1.04178e-247	0.41233	0.861	0.596	2.02428e-243	1	Ywhah
1.39115e-247	0.28726	0.732	0.423	2.70315e-243	1	Rab11a
2.01743e-247	-0.849154	0.993	0.965	3.92007e-243	1	Rps19
2.38364e-247	0.461015	0.551	0.285	4.63164e-243	1	Hspa1b
3.61925e-247	0.370918	0.871	0.629	7.03257e-243	1	Ndufb7
5.80049e-247	0.403243	0.783	0.531	1.12709e-242	1	Cycs
2.38116e-246	0.323421	0.725	0.437	4.62683e-242	1	Metap2
4.70851e-246	0.273235	0.614	0.338	9.1491e-242	1	Mrpl36
7.27263e-246	-0.647734	0.922	0.903	1.41314e-241	1	Ptprc
1.19843e-245	0.251623	0.732	0.421	2.32867e-241	1	Ncf4
1.56539e-245	-0.661277	0.167	0.373	3.04171e-241	1	Psip1
2.762e-245	0.852223	0.777	0.503	5.36685e-241	1	H2-Ab1
3.42389e-245	0.29793	0.7	0.404	6.65296e-241	1	Sft2d1
4.5627e-245	-0.604549	0.997	0.979	8.86578e-241	1	Rps8
8.33199e-245	0.25384	0.47	0.233	1.61899e-240	1	Arhgap18
9.80663e-245	0.343992	0.835	0.523	1.90553e-240	1	Man2b1
1.53419e-244	0.26836	0.671	0.371	2.98109e-240	1	Reep3
2.2505e-244	0.363011	0.923	0.71	4.37294e-240	1	Sh3glb1
8.14415e-244	-0.618844	0.759	0.787	1.58249e-239	1	Ankrd11
1.51636e-243	0.455232	0.572	0.322	2.94643e-239	1	Irf7
2.05408e-243	0.250192	0.536	0.276	3.99129e-239	1	Cebpg
2.56601e-243	-0.586208	0.039	0.236	4.98602e-239	1	Stat4
3.06865e-243	-0.483575	0	0.181	5.96269e-239	1	Jakmip1
4.15957e-243	0.365608	0.934	0.808	8.08245e-239	1	Atp5j2
3.15907e-242	-0.461868	0.976	0.953	6.13839e-238	1	Rpl29
4.13322e-242	0.437783	0.681	0.408	8.03126e-238	1	Sod2
5.44794e-242	0.273969	0.659	0.373	1.05859e-237	1	Mlf2
7.81382e-242	0.301775	0.656	0.374	1.5183e-237	1	Ifnar1
3.24122e-239	0.267764	0.611	0.338	6.29801e-235	1	Ciao2b
3.80352e-239	-1.80072	0.005	0.185	7.39062e-235	1	Nkg7
6.34045e-239	-0.637389	0.975	0.938	1.23201e-234	1	Rpl35
9.0227e-239	0.32743	0.662	0.378	1.7532e-234	1	Snx6
1.83508e-238	0.517349	0.7	0.452	3.56575e-234	1	Id2
2.30789e-238	0.343452	0.729	0.444	4.48446e-234	1	Card19
1.94599e-237	-0.855367	0.23	0.421	3.78125e-233	1	S1pr1
2.09219e-237	0.266287	0.864	0.54	4.06533e-233	1	Laptm4a
3.13907e-237	0.31399	0.976	0.93	6.09952e-233	1	Chchd2
1.0281e-236	0.391661	0.396	0.188	1.9977e-232	1	Gatm
1.664e-236	0.319645	0.981	0.947	3.23333e-232	1	Atp5e
9.42391e-236	-0.590952	0.006	0.185	1.83116e-231	1	Cd5
3.29577e-235	0.292928	0.378	0.177	6.404e-231	1	Abcc1
3.60818e-235	0.304714	0.664	0.377	7.01105e-231	1	Fam174a
6.06822e-235	-0.468448	0.889	0.9	1.17912e-230	1	Myl12b
1.06446e-234	0.355997	0.885	0.627	2.06835e-230	1	Rap1a
1.79479e-234	0.371907	0.81	0.534	3.48745e-230	1	Vcp
4.79974e-234	0.271213	0.542	0.287	9.32637e-230	1	Tceal9
2.85026e-233	0.347042	0.838	0.545	5.53833e-229	1	Vsir
3.38041e-233	-0.718081	0.225	0.415	6.56847e-229	1	Fyn
7.03751e-233	0.250102	0.625	0.338	1.36746e-228	1	Rnf13
1.22293e-232	-0.99582	0.295	0.465	2.37628e-228	1	Smc4
1.44005e-232	0.296735	0.411	0.193	2.79816e-228	1	Kcnn4
1.60579e-232	0.26515	0.603	0.334	3.12021e-228	1	Nras
2.76232e-232	0.322559	0.804	0.513	5.36747e-228	1	Mrps21
1.71972e-231	0.44881	0.813	0.601	3.34159e-227	1	Nme1
3.14519e-231	0.596466	0.699	0.442	6.11143e-227	1	Hif1a
3.72616e-231	-1.02393	0.026	0.212	7.2403e-227	1	Klrd1
1.3701e-230	0.336674	0.816	0.515	2.66223e-226	1	Tgfb1
3.27722e-230	-0.584709	0.835	0.83	6.36797e-226	1	Tra2b
1.00305e-229	0.360301	0.808	0.553	1.94903e-225	1	Bag1
1.03039e-229	-0.458128	0.989	0.959	2.00214e-225	1	Rpl6
2.06542e-229	0.295788	0.58	0.311	4.01331e-225	1	Dusp6
6.0151e-229	0.282648	0.565	0.308	1.16879e-224	1	Atp6v1h
3.10184e-228	-0.687122	0.182	0.376	6.02718e-224	1	Utrn
3.73905e-228	0.262529	0.582	0.318	7.26534e-224	1	Sdhc
7.45416e-228	0.326409	0.697	0.416	1.44842e-223	1	Tnfaip8l2
7.06194e-227	-0.70496	0.978	0.938	1.37221e-222	1	Rpl10a
1.0748e-226	-0.653573	0.127	0.32	2.08844e-222	1	Rasal3
2.24189e-226	0.315309	0.966	0.908	4.35621e-222	1	Atp5l
8.12031e-226	-1.54873	0.111	0.303	1.57786e-221	1	Gm12840
5.98177e-225	0.326625	0.954	0.83	1.16232e-220	1	Zfp36
1.85408e-224	-0.591296	0.968	0.973	3.60266e-220	1	Junb
2.73671e-224	-0.554453	0.089	0.284	5.31769e-220	1	Map4k2
5.14689e-224	0.376492	0.76	0.487	1.00009e-219	1	Arl4c
6.19038e-224	0.498961	0.389	0.191	1.20285e-219	1	Gclm
6.31368e-224	0.302132	0.756	0.449	1.22681e-219	1	Epn1
7.39747e-224	-0.527454	0.795	0.812	1.4374e-219	1	Akap13
1.52634e-223	0.266958	0.608	0.34	2.96583e-219	1	Aph1a
1.62239e-223	0.304546	0.569	0.312	3.15248e-219	1	Pdia4
5.21756e-222	0.272302	0.446	0.224	1.01382e-217	1	Aopep
1.61337e-221	0.260596	0.576	0.313	3.13493e-217	1	Adam10
1.64213e-221	0.30119	0.681	0.409	3.19082e-217	1	Ndufb6
1.77265e-221	0.25843	0.405	0.196	3.44444e-217	1	Osbpl11
2.82928e-221	0.306801	0.698	0.426	5.49758e-217	1	Ndufs8
9.25836e-221	-0.681867	0.437	0.561	1.79899e-216	1	Stk24
1.07784e-220	0.346858	0.318	0.143	2.09435e-216	1	Rnd3
1.46097e-220	0.820879	0.712	0.461	2.8388e-216	1	H2-Aa
2.3957e-219	0.323765	0.668	0.401	4.65508e-215	1	Stx4a
5.69117e-218	0.362317	0.924	0.745	1.10585e-213	1	Ndufb1-ps
5.69888e-218	0.32586	0.769	0.491	1.10735e-213	1	Hprt
1.13554e-217	0.317628	0.933	0.764	2.20646e-213	1	Rac1
1.15733e-217	0.33447	0.897	0.713	2.24881e-213	1	Nedd8
2.56828e-217	-0.500245	0.014	0.184	4.99042e-213	1	Cd27
4.68145e-217	-0.427238	0.002	0.167	9.09652e-213	1	Rnf125
1.82005e-216	0.253662	0.508	0.268	3.53653e-212	1	P4ha1
3.4006e-216	0.290346	0.715	0.435	6.6077e-212	1	Dync1i2
4.01496e-216	0.644354	0.11	0.024	7.80147e-212	1	Mmp12
5.23746e-216	0.339445	0.845	0.604	1.01769e-211	1	Ube2l3
2.59704e-215	-0.679218	0.142	0.327	5.04632e-211	1	Cblb
2.79863e-215	-0.531022	0.002	0.165	5.43802e-211	1	Atp1b1
3.11211e-215	-0.834049	0.315	0.473	6.04714e-211	1	Smad7
2.1291e-214	0.313741	0.519	0.28	4.13706e-210	1	Wwp1
2.956e-214	-1.48468	0.205	0.379	5.7438e-210	1	Il7r
4.63497e-214	0.280263	0.716	0.431	9.00621e-210	1	Rtn3
3.41512e-213	-0.63407	0.591	0.663	6.63591e-209	1	Snhg8
1.28934e-212	0.267278	0.669	0.396	2.50532e-208	1	Hcfc1r1
1.4719e-212	0.266476	0.669	0.382	2.86005e-208	1	Tent5a
1.40025e-211	0.270853	0.671	0.398	2.72083e-207	1	Polr2k
3.09917e-211	-1.21118	0.367	0.535	6.022e-207	1	Dusp2
7.65062e-211	-0.437538	0.945	0.916	1.48659e-206	1	Eef2
1.36278e-210	0.265616	0.794	0.494	2.64802e-206	1	Snx2
3.49816e-210	0.272238	0.689	0.416	6.79728e-206	1	Vmp1
7.39694e-210	0.376575	0.863	0.642	1.4373e-205	1	Psmb4
4.08438e-209	-0.9164	0.002	0.162	7.93636e-205	1	Il2rb
3.25856e-207	0.317562	0.757	0.489	6.33172e-203	1	Ndufa11
3.80658e-207	0.36827	0.876	0.703	7.39658e-203	1	Cox7b
4.47795e-206	0.3226	0.947	0.854	8.70111e-202	1	Cox6c
8.22608e-206	0.297564	0.631	0.367	1.59841e-201	1	Degs1
8.2484e-206	0.463385	0.743	0.469	1.60275e-201	1	H2-DMa
9.04826e-206	0.335384	0.838	0.569	1.75817e-201	1	1810037I17Rik
1.0087e-205	-0.466452	0	0.157	1.96001e-201	1	Gimap7
1.69765e-205	-0.467764	0.841	0.834	3.2987e-201	1	Sf3b1
3.01071e-205	0.288499	0.556	0.311	5.8501e-201	1	Zbp1
6.47945e-205	0.275695	0.746	0.461	1.25902e-200	1	Fuca1
1.11935e-204	0.32964	0.78	0.523	2.17501e-200	1	Otulinl
2.50406e-204	0.851674	0.711	0.468	4.86564e-200	1	H2-Eb1
4.81036e-204	-0.642296	0.322	0.48	9.34702e-200	1	Per1
8.24324e-204	0.354054	0.549	0.308	1.60174e-199	1	Cd83
1.18334e-203	0.256792	0.993	0.987	2.29935e-199	1	Pfn1
1.27013e-203	0.260907	0.852	0.552	2.46799e-199	1	Rhog
1.50361e-203	0.281746	0.962	0.908	2.92166e-199	1	Arpc3
1.92142e-203	0.329104	0.804	0.526	3.73351e-199	1	Wdr1
3.64097e-203	0.283315	0.701	0.434	7.07476e-199	1	0610012G03Rik
6.84195e-203	0.278841	0.731	0.441	1.32946e-198	1	Necap2
2.11155e-202	-0.603207	0.042	0.215	4.10295e-198	1	Pecam1
2.98095e-202	-1.33923	0.408	0.597	5.79229e-198	1	Ighm
8.6217e-202	-0.538527	0.823	0.826	1.67528e-197	1	Cox7a2l
8.74084e-202	-0.757171	0.26	0.415	1.69843e-197	1	Rnf138
1.39471e-201	0.322669	0.82	0.541	2.71007e-197	1	Glud1
2.77426e-201	0.303797	0.749	0.492	5.39067e-197	1	Mrps14
2.30893e-200	0.294083	0.687	0.424	4.48648e-196	1	Psmb7
2.63409e-200	0.718726	0.105	0.024	5.1183e-196	1	Ppbp
3.88503e-200	0.286111	0.644	0.38	7.549e-196	1	Dpysl2
7.90223e-200	0.385268	0.392	0.197	1.53548e-195	1	Ccnd1
2.5852e-199	-0.483197	0.053	0.226	5.02331e-195	1	Sesn3
9.82645e-199	0.282469	0.755	0.465	1.90938e-194	1	Twf2
1.52822e-198	0.257485	0.521	0.287	2.96948e-194	1	Oxct1
4.1406e-198	-0.729084	0.336	0.479	8.04561e-194	1	4932438A13Rik
4.77427e-198	0.296302	0.307	0.14	9.27689e-194	1	Egr2
5.52258e-198	0.326533	0.813	0.556	1.07309e-193	1	Romo1
1.66516e-197	0.264564	0.684	0.404	3.23557e-193	1	Sppl2a
4.88864e-196	-0.567521	0.168	0.347	9.49911e-192	1	Slc44a2
5.58328e-195	0.317679	0.802	0.527	1.08489e-190	1	Gltp
6.73079e-195	0.315426	0.891	0.739	1.30786e-190	1	Rnasek
8.04569e-195	-0.548893	0.66	0.738	1.56336e-190	1	Ypel3
5.23291e-194	0.262328	0.512	0.281	1.01681e-189	1	Gpr65
8.26018e-194	1.57719	0.171	0.057	1.60504e-189	1	Cxcl3
4.01893e-193	-0.597793	0.197	0.367	7.80918e-189	1	Avl9
4.81656e-193	0.500275	0.501	0.287	9.35906e-189	1	Odc1
2.51616e-192	0.299243	0.639	0.379	4.88916e-188	1	Tob2
2.68033e-192	-0.631027	0.317	0.464	5.20815e-188	1	Gramd1a
4.88794e-192	0.27222	0.735	0.466	9.49776e-188	1	Rnf7
5.94174e-191	-0.421664	0.019	0.175	1.15454e-186	1	Prkca
1.53269e-190	0.435881	0.492	0.278	2.97817e-186	1	Chka
1.80674e-190	0.344845	0.727	0.478	3.51067e-186	1	Sptssa
4.86666e-190	-0.450331	0.854	0.839	9.45641e-186	1	Cnbp
7.48884e-190	0.285992	0.69	0.423	1.45516e-185	1	Pcna
1.02842e-189	0.27323	0.707	0.442	1.99832e-185	1	Cers2
1.15996e-189	-0.514441	0.782	0.781	2.25392e-185	1	Luc7l2
2.57707e-189	-0.528413	0.017	0.173	5.0075e-185	1	Mirt1
9.29367e-189	-0.375157	0.001	0.146	1.80585e-184	1	Zap70
1.97762e-188	0.252391	0.605	0.351	3.84272e-184	1	Morf4l2
2.65552e-188	0.300168	0.818	0.545	5.15994e-184	1	Ubl3
1.6119e-187	-0.488838	0.058	0.226	3.13209e-183	1	Atp2a3
1.7032e-187	0.299704	0.771	0.527	3.30948e-183	1	Sdhb
2.16597e-187	-1.24144	0.657	0.644	4.2087e-183	1	Emb
2.91071e-187	0.317757	0.374	0.19	5.65581e-183	1	Ptger4
2.98553e-187	-0.996046	0.019	0.173	5.80118e-183	1	Ly6c1
4.37913e-187	-0.673874	0.191	0.356	8.50908e-183	1	Tecpr1
4.98764e-187	0.340868	0.885	0.698	9.69149e-183	1	Arl6ip1
1.02944e-186	0.286976	0.796	0.54	2.0003e-182	1	Dynlrb1
1.76133e-186	0.308695	0.873	0.632	3.42244e-182	1	Rgs10
1.22357e-185	-0.636311	0.57	0.683	2.37752e-181	1	AY036118
1.47922e-185	0.290158	0.728	0.477	2.87428e-181	1	Mrpl20
2.1032e-185	0.295914	0.919	0.766	4.08672e-181	1	Atp6v1f
1.30982e-184	0.298443	0.957	0.87	2.54511e-180	1	Cox7c
3.21589e-184	-0.520282	0.082	0.249	6.2488e-180	1	A930005H10Rik
3.63899e-184	-0.669991	0.245	0.403	7.07091e-180	1	Klhl6
1.72844e-183	-0.50038	0.984	0.951	3.35853e-179	1	Rpl23a
1.88182e-183	0.314541	0.935	0.817	3.65657e-179	1	Hint1
3.95233e-183	-0.502987	0.065	0.23	7.67976e-179	1	Frat2
4.45228e-183	0.295845	0.75	0.466	8.65123e-179	1	Wsb1
6.9949e-183	0.331401	0.937	0.749	1.35918e-178	1	Dazap2
7.56972e-183	0.258728	0.309	0.145	1.47087e-178	1	Pdgfb
1.62505e-182	-0.661448	0.708	0.728	3.15764e-178	1	Macf1
2.03988e-182	-0.609248	0.581	0.64	3.9637e-178	1	Smchd1
6.69661e-182	0.340559	0.813	0.597	1.30122e-177	1	Psmd8
1.23707e-181	0.37721	0.845	0.654	2.40376e-177	1	Ran
1.27687e-181	0.253282	0.648	0.389	2.48109e-177	1	Psmd13
1.99501e-181	-0.907437	0.672	0.357	3.87651e-177	1	Il1b
6.99358e-181	0.264408	0.824	0.549	1.35892e-176	1	Itgb2
1.28107e-180	-0.449834	0.058	0.221	2.48924e-176	1	Nup210
1.56929e-180	0.299415	0.761	0.507	3.04929e-176	1	Psma5
1.73976e-180	-0.493267	0.092	0.259	3.38052e-176	1	Fbxl12
2.53836e-180	-0.902969	0	0.139	4.93229e-176	1	Cd8b1
7.11158e-180	-0.656463	0.51	0.597	1.38185e-175	1	Peli1
9.91017e-180	-0.340931	0.006	0.149	1.92564e-175	1	Spint2
2.46093e-179	-0.550484	0.213	0.375	4.78184e-175	1	Leng8
5.1846e-179	0.405848	0.937	0.816	1.00742e-174	1	Hsp90aa1
2.6093e-178	0.271353	0.677	0.427	5.07014e-174	1	Psmd7
3.3645e-178	0.570158	0.229	0.097	6.53757e-174	1	Vegfa
4.69091e-178	0.303077	0.879	0.715	9.11492e-174	1	Edf1
4.87648e-178	0.304539	0.804	0.565	9.47549e-174	1	Ndufv3
6.02646e-178	-0.421655	0.84	0.838	1.171e-173	1	Rabac1
1.47203e-177	-0.403068	0.015	0.16	2.8603e-173	1	Cep97
1.71127e-177	-0.391398	0.986	0.964	3.32516e-173	1	Rpl24
2.63063e-177	0.260358	0.758	0.474	5.11158e-173	1	Tor1aip1
3.93397e-177	-0.606378	0.455	0.563	7.6441e-173	1	Ankrd44
4.65747e-177	-0.382341	0.001	0.138	9.04993e-173	1	Sidt1
1.16067e-176	0.60834	0.829	0.682	2.2553e-172	1	Mif
4.56592e-176	0.310981	0.889	0.683	8.87204e-172	1	Jpt1
4.95025e-176	0.428186	0.318	0.156	9.61883e-172	1	Nr4a2
2.92945e-175	0.29814	0.714	0.449	5.69222e-171	1	Ssr3
1.79726e-174	0.25509	0.741	0.478	3.49226e-170	1	Ube2n
2.55106e-173	-0.734198	0.651	0.663	4.95696e-169	1	Saraf
5.46838e-173	0.32881	0.92	0.783	1.06256e-168	1	Sec61g
1.08761e-172	-3.55371	0.094	0.259	2.11334e-168	1	Igkc
1.17994e-172	-0.479949	0.067	0.228	2.29275e-168	1	Ipcef1
1.56266e-172	-0.500279	0.788	0.843	3.03641e-168	1	Ier2
4.44089e-172	-0.419293	0.049	0.205	8.6291e-168	1	Zeb1
1.81782e-171	-0.511096	0.091	0.254	3.53221e-167	1	Spata13
4.79982e-171	0.302443	0.885	0.717	9.32654e-167	1	Selenof
1.26744e-170	0.330754	0.92	0.771	2.46275e-166	1	Gpx4
1.38868e-170	-0.700493	0.306	0.445	2.69835e-166	1	Chd3
9.59295e-170	0.264483	0.739	0.472	1.86401e-165	1	Rpn2
1.62233e-169	0.287518	0.782	0.549	3.15236e-165	1	Psmb2
2.12125e-169	-0.49767	0.063	0.217	4.1218e-165	1	Rab3ip
4.35622e-169	-0.396704	0.952	0.938	8.46456e-165	1	Coro1a
4.7358e-169	-0.570387	0.302	0.442	9.20212e-165	1	Grk6
4.83658e-169	0.300173	0.935	0.787	9.39796e-165	1	Ndufa2
5.54338e-169	0.293268	0.918	0.809	1.07713e-164	1	Cox7a2
5.77864e-169	0.317299	0.886	0.689	1.12285e-164	1	Cox6a1
9.63069e-169	0.290751	0.803	0.56	1.87134e-164	1	Tmem160
1.01783e-168	0.279305	0.866	0.624	1.97775e-164	1	Rab14
1.2077e-168	-0.511017	0.034	0.181	2.34668e-164	1	BE692007
1.63574e-168	0.338793	0.953	0.86	3.1784e-164	1	Nme2
6.76647e-168	0.294396	0.816	0.586	1.31479e-163	1	Pgls
6.92709e-168	-0.343257	0	0.13	1.346e-163	1	Themis
7.95862e-168	-0.840997	0.33	0.461	1.54644e-163	1	Sptbn1
1.70026e-167	0.282153	0.765	0.505	3.30377e-163	1	Cuta
2.44073e-167	0.336322	0.756	0.533	4.74257e-163	1	Ranbp1
3.77897e-167	-0.486139	0.759	0.761	7.34292e-163	1	Eif4a2
3.92593e-167	0.343512	0.525	0.309	7.62847e-163	1	Mdm2
9.04464e-167	0.276372	0.73	0.488	1.75746e-162	1	Ndufab1
2.23207e-166	-0.412845	0.007	0.141	4.33714e-162	1	Btla
2.40738e-165	-0.412942	0.043	0.191	4.67778e-161	1	Fam102a
3.043e-165	0.358221	0.924	0.74	5.91286e-161	1	Tagln2
3.92305e-165	-0.68199	0.2	0.351	7.62287e-161	1	Zfp281
6.85124e-165	-0.795976	0.043	0.192	1.33126e-160	1	H2-Ob
1.13033e-164	0.251291	0.742	0.482	2.19635e-160	1	Dctn3
1.66299e-164	-0.378804	0.002	0.132	3.23136e-160	1	Tesc
2.231e-164	-0.374079	0.014	0.149	4.33505e-160	1	Als2cl
5.67357e-164	-0.536992	0.097	0.255	1.10243e-159	1	Rabgap1l
7.66102e-164	-0.452235	0.018	0.157	1.48861e-159	1	Cd4
1.90916e-163	0.287982	0.814	0.572	3.70969e-159	1	Ndufb3
5.47945e-163	-0.465421	0.002	0.131	1.06471e-158	1	Cd7
7.54357e-162	-0.356626	0.009	0.14	1.46579e-157	1	Mgst2
9.37431e-162	-0.53318	0.286	0.431	1.82152e-157	1	Lbr
2.81546e-161	-0.571144	0.291	0.434	5.47072e-157	1	Trim12a
3.90862e-161	-0.620095	0.477	0.562	7.59485e-157	1	March7
3.92029e-161	-0.504063	0.731	0.73	7.61752e-157	1	Ncor1
1.53019e-160	0.268923	0.933	0.745	2.97331e-156	1	Tmbim6
4.15401e-160	0.304625	0.852	0.679	8.07165e-156	1	Ssr4
4.15734e-160	-0.538214	0.125	0.28	8.07812e-156	1	Foxo1
5.74683e-160	-1.69676	0.008	0.138	1.11667e-155	1	Ebf1
6.45776e-160	-0.38443	0.007	0.136	1.25481e-155	1	Ppp1r16b
1.85346e-159	-0.590363	0.489	0.568	3.60147e-155	1	Stk38
1.79236e-158	-0.335391	0.002	0.126	3.48273e-154	1	Tnik
5.24191e-158	0.275387	0.787	0.55	1.01856e-153	1	Ndufs6
1.26635e-157	-0.431148	0.889	0.854	2.46064e-153	1	Mbnl1
8.73869e-157	0.275927	0.836	0.614	1.69802e-152	1	Lamtor2
1.80506e-156	-0.442774	0.892	0.856	3.50741e-152	1	Snrpg
2.83854e-156	0.252691	0.788	0.546	5.51557e-152	1	Swi5
4.67106e-156	-0.389625	0.004	0.128	9.07635e-152	1	Ikzf3
5.32272e-156	-0.582671	0.488	0.566	1.03426e-151	1	Ikzf1
6.9364e-155	0.324844	0.9	0.694	1.34781e-150	1	Wnk1
9.09092e-155	-0.53008	0.091	0.242	1.76646e-150	1	Bach2
1.3535e-153	-0.31961	0.003	0.125	2.62998e-149	1	Scml4
1.99143e-153	-0.543384	0.139	0.288	3.86954e-149	1	Cyfip2
4.0052e-153	0.451647	0.268	0.132	7.78251e-149	1	Clec4b1
1.28512e-152	-1.07345	0.341	0.459	2.49711e-148	1	Igfbp4
1.43948e-152	-0.532706	0.149	0.297	2.79706e-148	1	Kif21b
2.79387e-152	0.250245	0.31	0.158	5.42877e-148	1	Batf3
3.36878e-152	-0.753127	0.283	0.406	6.54588e-148	1	Gtf2i
3.3963e-152	-0.473393	0.992	0.97	6.59934e-148	1	Rps26
1.35582e-151	-0.60995	0.319	0.461	2.63449e-147	1	Pde4b
2.81467e-151	-0.59853	0.441	0.535	5.46919e-147	1	Phf20l1
3.51867e-151	-0.399721	0.891	0.859	6.83712e-147	1	Eif3f
3.61185e-151	-0.346083	0.904	0.897	7.01819e-147	1	Son
3.69148e-151	-0.351679	0.026	0.159	7.17292e-147	1	Il27ra
4.45153e-151	0.256254	0.748	0.501	8.64976e-147	1	St13
5.37333e-151	0.256602	0.421	0.23	1.04409e-146	1	Rhoc
6.31736e-151	-0.405835	0.027	0.16	1.22753e-146	1	Gm15472
1.52553e-150	-0.368962	0.022	0.152	2.96426e-146	1	Plcxd2
2.09201e-150	0.268856	0.785	0.547	4.06499e-146	1	Eif5b
6.04206e-150	-0.340306	0	0.118	1.17403e-145	1	Dtx1
8.96155e-150	-0.358553	0	0.117	1.74132e-145	1	Trat1
1.33986e-149	-2.0572	0.006	0.127	2.60347e-145	1	Cd79a
8.16295e-149	-0.612873	0.508	0.574	1.58614e-144	1	Zc3hav1
1.75752e-148	-0.40873	0.059	0.2	3.41504e-144	1	Prkd2
2.33278e-147	-0.314057	0.001	0.117	4.53282e-143	1	Ubash3a
4.91345e-147	0.337183	0.728	0.502	9.54733e-143	1	Manf
2.39194e-146	-0.349438	0.008	0.128	4.64777e-142	1	1810041H14Rik
2.77305e-146	0.286039	0.928	0.814	5.38832e-142	1	Sec61b
3.11729e-146	0.267375	0.819	0.59	6.0572e-142	1	Eif3c
4.11577e-146	-0.564016	0.594	0.632	7.99735e-142	1	Arglu1
4.60997e-146	0.262572	0.906	0.75	8.95763e-142	1	Tomm6
1.23156e-145	-0.336326	0.014	0.138	2.39305e-141	1	Tnfrsf18
2.88379e-145	-0.360841	0	0.115	5.60349e-141	1	Gm19585
3.02148e-145	0.252146	0.857	0.652	5.87104e-141	1	Ndufb9
2.31463e-144	-0.544611	0.463	0.55	4.49756e-140	1	Ogt
4.53157e-143	-0.301708	0	0.113	8.80529e-139	1	Gimap1os
5.57749e-143	-0.486951	0.001	0.114	1.08376e-138	1	Cd8a
6.2368e-143	-0.469378	0.978	0.965	1.21187e-138	1	Rps2
1.08308e-142	0.261975	0.868	0.684	2.10453e-138	1	Abracl
2.23968e-142	-0.399148	0.054	0.192	4.35191e-138	1	Mir142hg
2.2399e-142	-0.372368	0.046	0.18	4.35236e-138	1	Cbx7
1.71736e-141	-0.734849	0.065	0.205	3.33699e-137	1	Bank1
1.15038e-139	-0.500736	0.084	0.223	2.23529e-135	1	Inpp4b
2.81982e-139	-0.342418	0.905	0.718	5.47919e-135	1	S100a11
3.17984e-139	-0.548082	0.309	0.431	6.17874e-135	1	Herc4
3.91679e-139	-0.56943	0.502	0.557	7.61071e-135	1	Stk4
4.30385e-139	0.284639	0.846	0.649	8.36281e-135	1	Psmb3
5.12884e-139	-0.301645	0.011	0.129	9.96585e-135	1	Phgdh
5.15992e-139	-0.530377	0.271	0.403	1.00262e-134	1	Tcp11l2
1.85696e-138	-0.608673	0.222	0.357	3.60825e-134	1	Ptp4a3
1.99549e-138	0.2636	0.82	0.585	3.87743e-134	1	Ier3ip1
5.24372e-138	-0.468601	0.201	0.342	1.01891e-133	1	Rnf167
1.07426e-137	-0.373828	0.01	0.126	2.0874e-133	1	Itm2a
1.36804e-137	-0.584883	0.141	0.29	2.65824e-133	1	Cd69
1.41235e-137	-0.350049	0.962	0.932	2.74434e-133	1	Naca
2.16336e-137	-0.552111	0.407	0.502	4.20362e-133	1	Ttc14
1.72345e-136	-0.278533	0.001	0.11	3.34884e-132	1	Tdrp
2.83986e-136	-0.35609	0.007	0.12	5.51814e-132	1	Hsd11b1
9.63746e-136	-0.536727	0.637	0.648	1.87265e-131	1	Gm11808
1.48737e-135	-0.331081	0.012	0.128	2.8901e-131	1	5830428M24Rik
2.82548e-135	-0.40331	0.084	0.224	5.49019e-131	1	Kbtbd11
3.29816e-135	-0.410372	0.006	0.117	6.40865e-131	1	Il18r1
3.34947e-135	-0.286489	0.001	0.108	6.50836e-131	1	Faah
1.72832e-134	0.507884	0.901	0.784	3.3583e-130	1	S100a10
3.63686e-133	-0.306673	0.001	0.106	7.06679e-129	1	Tmem108
1.37833e-132	-0.818667	0.001	0.107	2.67824e-128	1	Prf1
7.89541e-132	-0.4382	0.11	0.247	1.53416e-127	1	Snhg9
1.0026e-131	0.251256	0.839	0.621	1.94816e-127	1	Micos10
1.05128e-131	-0.602649	0.496	0.593	2.04274e-127	1	Tnfaip3
2.19823e-131	0.560889	0.272	0.141	4.27138e-127	1	Hilpda
5.723e-131	-0.604419	0.78	0.743	1.11204e-126	1	Selplg
1.2067e-130	-0.444267	0.765	0.753	2.34474e-126	1	Supt4a
1.47188e-130	-1.08794	0.026	0.145	2.86001e-126	1	Cxcr2
4.81272e-130	-1.34396	0.002	0.106	9.3516e-126	1	Ly6d
9.22233e-130	0.261774	0.828	0.637	1.79199e-125	1	Atp5o
1.26795e-129	-0.553907	0.565	0.602	2.46376e-125	1	Klf3
1.52155e-129	-0.591475	0.426	0.509	2.95653e-125	1	Pnn
3.66085e-129	-0.515237	0.347	0.457	7.1134e-125	1	Rcsd1
3.68418e-129	-0.334931	0.995	0.988	7.15872e-125	1	Rps12
9.32506e-129	0.264527	0.814	0.61	1.81195e-124	1	Ndufa1
1.23042e-128	0.343579	0.353	0.196	2.39082e-124	1	Igf1
2.14053e-128	-0.355959	0.05	0.175	4.15926e-124	1	Pkp3
2.97474e-127	-0.347512	0.043	0.165	5.78022e-123	1	Zrsr1
3.08762e-127	-0.548196	0.297	0.409	5.99955e-123	1	Ube2h
4.7095e-127	0.277308	0.858	0.705	9.15103e-123	1	Atp5md
5.16627e-126	-1.29882	0.004	0.106	1.00386e-121	1	Iglc2
6.1583e-126	-0.4069	0.096	0.228	1.19662e-121	1	Msi2
9.01931e-126	0.395307	0.885	0.752	1.75254e-121	1	Ldha
1.44606e-125	-0.400034	0.057	0.183	2.80983e-121	1	Gpr171
3.65518e-125	-0.487526	0.318	0.428	7.10239e-121	1	Taf7
6.39785e-125	-0.759977	0.668	0.682	1.24317e-120	1	Cdk2ap2
5.63056e-124	-0.553601	0.408	0.495	1.09407e-119	1	Kmt2a
7.67527e-124	-0.289847	0.017	0.127	1.49138e-119	1	Dennd2d
1.38467e-123	-0.413838	0.75	0.772	2.69056e-119	1	2410006H16Rik
3.09588e-123	-0.502508	0.573	0.612	6.01561e-119	1	Cnn2
8.63237e-123	-0.491661	0.506	0.563	1.67736e-118	1	Phf3
6.27851e-122	0.632535	0.178	0.078	1.21998e-117	1	Cxcl1
6.62966e-122	-0.468476	0.092	0.219	1.28821e-117	1	Slamf6
7.84319e-122	-0.962412	0.006	0.107	1.52401e-117	1	Ighd
7.94537e-122	0.273709	0.853	0.655	1.54386e-117	1	Atp5g3
3.23839e-121	-0.557712	0.205	0.329	6.29251e-117	1	Ptpn22
5.76421e-121	-0.986632	0.002	0.1	1.12004e-116	1	Iglc3
2.79378e-120	-0.741812	0.603	0.623	5.4286e-116	1	Cd37
1.02752e-119	-0.361411	0.071	0.195	1.99658e-115	1	Snhg20
1.67183e-119	-0.546144	0.362	0.462	3.24853e-115	1	Gm47283
6.07134e-119	-0.279382	0.014	0.119	1.17972e-114	1	Rhof
1.06139e-118	0.276542	0.948	0.804	2.06238e-114	1	Tpm3
1.4553e-117	-0.501577	0.419	0.506	2.8278e-113	1	Hmgn1
1.69891e-117	-0.374826	0.145	0.277	3.30115e-113	1	Plaat3
2.04767e-117	-0.443364	0.677	0.686	3.97883e-113	1	Paip2
3.0691e-117	0.355718	0.305	0.167	5.96356e-113	1	Tppp3
8.40626e-117	-0.280228	0.008	0.107	1.63342e-112	1	Traf4
5.37828e-116	-0.346466	0.072	0.192	1.04505e-111	1	Abhd8
7.62344e-116	-0.429718	0.674	0.668	1.48131e-111	1	Syf2
1.23992e-115	-0.491629	0.668	0.674	2.4093e-111	1	Ddx6
4.9603e-115	-0.566035	0.597	0.62	9.63836e-111	1	Ubald2
1.21859e-114	-0.464571	0.773	0.735	2.36784e-110	1	Eif3e
5.1323e-114	-0.310513	0.011	0.109	9.97256e-110	1	Trp53i11
9.76423e-114	-0.734125	0.035	0.145	1.89729e-109	1	H2-Q10
1.72949e-113	-1.22257	0.055	0.171	3.36056e-109	1	Hdc
2.32966e-112	-0.658471	0.468	0.534	4.52676e-108	1	Itga4
2.88843e-112	-0.502656	0.293	0.398	5.61251e-108	1	Vgll4
3.43916e-112	-0.31895	0.853	0.852	6.68262e-108	1	H2-T23
6.09099e-112	-0.677045	0.348	0.443	1.18354e-107	1	Ugcg
1.18903e-111	0.257361	0.922	0.764	2.3104e-107	1	Tmem50a
1.68517e-110	-0.53283	0.418	0.493	3.27445e-106	1	Arid4b
1.84847e-110	0.330294	0.178	0.081	3.59175e-106	1	Cxcl10
3.22678e-110	-3.18242	0.082	0.204	6.26996e-106	1	Ccl5
1.71899e-109	-0.297648	0.013	0.109	3.34016e-105	1	Rnf144a
4.0154e-108	-0.540529	0.336	0.423	7.80233e-104	1	Srpk1
7.19369e-108	-0.371079	0.855	0.817	1.39781e-103	1	Eif3h
3.93538e-107	-0.35362	0.06	0.175	7.64684e-103	1	4930581F22Rik
7.98842e-106	0.372939	0.12	0.045	1.55223e-101	1	Saa3
7.44363e-105	-0.453831	0.236	0.346	1.44637e-100	1	Vamp2
8.76784e-105	-0.386504	0.136	0.257	1.70368e-100	1	Phf1
3.59407e-104	-0.289329	0.919	0.89	6.98364e-100	1	Hnrnpf
1.54581e-103	-0.427228	0.151	0.267	3.00366e-99	1	Bzw2
4.35137e-103	-0.518339	0.326	0.427	8.45515e-99	1	Gm26740
1.92839e-102	-0.280791	0.038	0.142	3.74706e-98	1	Plcg1
5.45547e-102	-0.309607	0.901	0.891	1.06005e-97	1	Rbm3
1.40192e-101	-0.418179	0.011	0.102	2.72407e-97	1	Siglecg
2.23635e-101	-0.381264	0.898	0.862	4.34544e-97	1	Sub1
2.82978e-101	-0.506039	0.102	0.216	5.49854e-97	1	Gm43305
6.11844e-101	-0.534347	0.154	0.268	1.18887e-96	1	Ndrg3
1.27899e-100	-0.348003	0.062	0.169	2.48521e-96	1	Ppp3cc
1.38242e-100	-0.33222	0.012	0.102	2.68618e-96	1	H2-Oa
1.89176e-100	-0.395385	0.686	0.688	3.67588e-96	1	Mycbp2
2.79341e-100	-0.271371	0.039	0.142	5.42787e-96	1	Dpp4
4.88899e-100	-0.392482	0.107	0.22	9.4998e-96	1	Hdac7
5.12558e-100	-0.467535	0.581	0.602	9.95952e-96	1	Bptf
6.65845e-100	-0.442458	0.716	0.704	1.2938e-95	1	Hnrnpdl
1.02735e-98	-0.373463	0.751	0.723	1.99625e-94	1	Anp32a
1.39589e-98	-1.21143	0.075	0.184	2.71235e-94	1	Mmp9
1.45074e-98	-0.436369	0.281	0.381	2.81893e-94	1	Mdm4
2.5476e-98	-0.5527	0.545	0.568	4.95025e-94	1	Bin2
3.32341e-98	-0.292379	0.047	0.15	6.45772e-94	1	Rras2
1.01452e-97	-0.475074	0.402	0.477	1.97132e-93	1	Coq10b
4.67148e-97	-0.297882	0.025	0.119	9.07715e-93	1	Ift80
6.28e-97	-0.455599	0.615	0.661	1.22027e-92	1	Ifi203
1.78783e-96	-0.435014	0.445	0.494	3.47393e-92	1	Nsmce4a
9.35712e-96	-0.431987	0.123	0.235	1.81818e-91	1	Pde2a
9.64521e-96	-0.615756	0.126	0.237	1.87416e-91	1	Ralgps2
1.93939e-95	-0.413155	0.608	0.612	3.76844e-91	1	Tprgl
1.22249e-94	-0.456766	0.256	0.357	2.37541e-90	1	Rictor
2.23989e-94	-0.54715	0.375	0.205	4.35234e-90	1	Folr2
9.62562e-94	-0.371506	0.754	0.724	1.87035e-89	1	Snrnp70
1.28346e-93	-0.471959	0.485	0.529	2.49389e-89	1	Rsbn1l
1.46053e-93	-0.449648	0.172	0.283	2.83795e-89	1	Socs1
5.67105e-93	-1.63035	0.185	0.089	1.10194e-88	1	Fabp4
1.0236e-92	-0.290523	0.041	0.137	1.98896e-88	1	Slc25a40
4.42637e-92	-1.80224	0.018	0.105	8.60088e-88	1	Retnlg
4.92315e-92	-0.51805	0.679	0.665	9.56617e-88	1	Vasp
1.01526e-91	-0.35115	0.782	0.741	1.97275e-87	1	Hnrnpa0
1.20466e-91	-0.362139	0.076	0.182	2.34078e-87	1	Tmem64
1.5008e-91	-0.432364	0.624	0.626	2.9162e-87	1	Ythdc1
2.16869e-90	-0.946226	0.063	0.163	4.21399e-86	1	Il1r2
4.19144e-90	-0.339259	0.025	0.115	8.14439e-86	1	Timd4
6.48584e-90	-0.382372	0.099	0.206	1.26026e-85	1	Dedd2
1.69433e-89	-0.309149	0.209	0.332	3.29226e-85	1	Pdlim1
2.80901e-89	-0.39805	0.199	0.3	5.45818e-85	1	Arl2bp
3.68267e-89	-0.341463	0.769	0.758	7.1558e-85	1	Tra2a
7.17986e-89	-0.385899	0.738	0.711	1.39512e-84	1	Ube2b
1.01588e-88	-0.280799	0.311	0.172	1.97396e-84	1	Slfn4
1.71225e-88	-0.275068	0.033	0.124	3.32707e-84	1	Gbp4
1.78965e-88	0.450273	0.576	0.42	3.47748e-84	1	Cd9
1.84446e-88	-0.308359	0.916	0.888	3.58397e-84	1	Hmgb1
1.95834e-88	-0.659947	0.278	0.373	3.80526e-84	1	Zbtb20
2.7629e-88	-0.357693	0.118	0.222	5.36858e-84	1	2510002D24Rik
1.23479e-87	-0.427516	0.793	0.758	2.39931e-83	1	Hnrnpa1
1.00964e-86	-0.556173	0.31	0.413	1.96184e-82	1	Hist1h1c
1.1836e-86	-1.09315	0.054	0.15	2.29985e-82	1	Lyve1
1.20266e-86	-0.461637	0.474	0.519	2.3369e-82	1	Zcchc7
2.83145e-86	-0.444717	0.119	0.226	5.50178e-82	1	Ddit4
1.28735e-85	-0.370455	0.129	0.234	2.50144e-81	1	Rasgrp1
1.74818e-85	0.383797	0.93	0.883	3.39689e-81	1	Ly6e
2.77836e-85	-0.420528	0.944	0.884	5.39862e-81	1	Npm1
8.92859e-85	-0.332292	0.089	0.191	1.73491e-80	1	Letm2
1.21994e-84	-0.423792	0.24	0.338	2.37046e-80	1	Itpr2
4.21587e-84	-0.440093	0.481	0.525	8.19186e-80	1	H2-T22
1.61283e-83	-1.36872	0.374	0.455	3.13389e-79	1	AW112010
2.008e-83	-0.461743	0.361	0.439	3.90174e-79	1	Arid5a
5.1514e-83	-0.307677	0.089	0.188	1.00097e-78	1	Zkscan14
7.13058e-83	-0.254129	0.041	0.131	1.38554e-78	1	Gpr18
1.03349e-82	-0.387816	0.725	0.699	2.00818e-78	1	Kmt2e
4.79393e-82	-0.499962	0.811	0.765	9.31509e-78	1	Tpr
3.92689e-81	-0.517407	0.429	0.477	7.63034e-77	1	Il2rg
9.94042e-81	-0.418271	0.253	0.342	1.93152e-76	1	Rbm33
4.04109e-80	-0.684759	0.049	0.14	7.85225e-76	1	Ctla2a
5.71034e-80	-0.450908	0.509	0.533	1.10958e-75	1	Matr3
6.20485e-80	-0.416798	0.239	0.331	1.20566e-75	1	Zdhhc18
1.19977e-79	-0.447232	0.396	0.462	2.33127e-75	1	Klhl24
2.44437e-79	-0.399064	0.133	0.232	4.74966e-75	1	Pde7a
3.61158e-79	-0.352954	0.068	0.161	7.01767e-75	1	Sh2d3c
8.84146e-79	-0.442087	0.213	0.304	1.71798e-74	1	Klhdc2
7.26692e-78	-0.315882	0.103	0.201	1.41204e-73	1	Gramd4
1.10865e-77	-0.419875	0.443	0.485	2.15421e-73	1	Ddx50
1.65897e-77	0.575662	0.12	0.053	3.22355e-73	1	Lyz1
4.19657e-77	-0.424455	0.38	0.438	8.15436e-73	1	Slc50a1
1.68125e-76	-0.303215	0.095	0.19	3.26683e-72	1	Bcl9l
2.49559e-76	-0.421888	0.319	0.394	4.84918e-72	1	Sun2
5.22049e-76	-0.415201	0.412	0.465	1.01439e-71	1	Senp6
3.77905e-75	-0.347146	0.963	0.921	7.34307e-71	1	Rpl31
4.02636e-74	-0.562897	0.211	0.299	7.82362e-70	1	2310001H17Rik
4.46362e-74	-0.412348	0.338	0.417	8.67326e-70	1	Gpr132
1.03056e-73	-0.370111	0.172	0.263	2.00249e-69	1	Dnajc9
1.3964e-73	-0.380051	0.028	0.106	2.71334e-69	1	Pi16
1.08632e-72	-1.00185	0.335	0.404	2.11083e-68	1	Mxd1
4.32875e-72	-0.453515	0.064	0.152	8.4112e-68	1	Jaml
5.9545e-72	-0.419824	0.513	0.533	1.15702e-67	1	Fkbp3
4.69408e-70	-0.294833	0.115	0.207	9.12106e-66	1	Ssbp2
1.86921e-69	-0.330343	0.033	0.109	3.63207e-65	1	Slc2a3
2.47986e-69	-0.339103	0.126	0.218	4.81862e-65	1	D16Ertd472e
5.48236e-69	-0.344628	0.803	0.755	1.06528e-64	1	Tax1bp1
9.86173e-69	-0.38035	0.594	0.585	1.91623e-64	1	Pabpn1
1.80139e-68	-0.476229	0.484	0.509	3.50028e-64	1	Smc6
1.81416e-68	-0.363476	0.254	0.339	3.52509e-64	1	Epb41l4aos
3.63171e-68	-0.351202	0.213	0.302	7.05677e-64	1	N4bp2l1
3.77623e-68	-0.382802	0.507	0.54	7.3376e-64	1	Lars2
7.00455e-68	-0.457559	0.515	0.531	1.36105e-63	1	Evl
8.90183e-68	-0.389163	0.128	0.223	1.72972e-63	1	Spn
1.62199e-67	-0.441275	0.523	0.535	3.15168e-63	1	Smap2
4.45987e-66	-0.394604	0.18	0.268	8.66597e-62	1	Arl5c
7.75986e-66	-0.279349	0.058	0.138	1.50782e-61	1	Strbp
1.08823e-65	-0.375758	0.577	0.597	2.11453e-61	1	Ezr
3.40262e-65	-0.392383	0.314	0.378	6.61163e-61	1	Ccm2
6.70514e-65	-0.29036	0.032	0.105	1.30287e-60	1	Serpinb1a
4.45379e-64	-0.391136	0.057	0.137	8.65416e-60	1	Il18rap
1.43045e-63	0.401378	0.954	0.833	2.77951e-59	1	Crip1
1.52844e-63	-0.289916	0.123	0.21	2.96992e-59	1	Mfng
3.96026e-63	-0.40067	0.328	0.402	7.69519e-59	1	Gpr183
7.31357e-63	-0.343555	0.534	0.339	1.4211e-58	1	Fcgrt
1.04873e-62	-0.355038	0.219	0.302	2.03779e-58	1	Heca
1.43497e-62	-0.389595	0.587	0.574	2.78828e-58	1	Ppp2r5a
2.91684e-62	-1.08562	0.064	0.141	5.66771e-58	1	Lrg1
4.1453e-62	-0.419363	0.85	0.81	8.05473e-58	1	Map1lc3b
6.74137e-62	-0.292632	0.969	0.929	1.30991e-57	1	Rps17
1.17896e-61	-0.448331	0.461	0.492	2.29084e-57	1	Foxn3
1.99812e-61	-0.366893	0.612	0.601	3.88254e-57	1	Dusp11
1.1077e-60	-0.416314	0.435	0.474	2.15237e-56	1	Zfp292
5.34593e-60	-0.392896	0.556	0.553	1.03877e-55	1	Hectd1
5.51879e-60	-0.362468	0.247	0.327	1.07236e-55	1	Il16
8.56205e-60	-0.418622	0.587	0.591	1.66369e-55	1	Snhg1
2.72527e-59	-0.284136	0.839	0.786	5.29547e-55	1	Eef1d
5.63504e-59	-0.490009	0.086	0.166	1.09494e-54	1	Trim30b
1.10479e-58	-0.335975	0.239	0.317	2.14671e-54	1	Smarca2
1.20481e-58	-0.420048	0.661	0.626	2.34106e-54	1	Xrn2
2.48711e-58	-0.456816	0.361	0.219	4.83271e-54	1	Cbr2
4.60282e-58	-0.380237	0.336	0.391	8.94373e-54	1	Tbrg1
5.21282e-58	-0.3175	0.132	0.211	1.0129e-53	1	Crbn
6.56289e-58	-0.50978	0.154	0.234	1.27523e-53	1	Hist1h1e
7.63943e-58	-0.331394	0.736	0.687	1.48442e-53	1	Srsf11
1.23018e-57	-0.354963	0.618	0.598	2.39036e-53	1	Nop53
1.84582e-57	-0.454219	0.243	0.309	3.58661e-53	1	Sdhaf1
9.56332e-57	-0.25222	0.102	0.183	1.85825e-52	1	Slco3a1
1.38099e-56	-0.428638	0.369	0.418	2.68341e-52	1	Arhgap31
1.84058e-56	-0.263358	0.094	0.172	3.57643e-52	1	Inpp1
2.23044e-56	-0.421278	0.292	0.351	4.33396e-52	1	Nfatc3
3.53843e-56	-0.290207	0.87	0.82	6.87553e-52	1	H2afj
4.3587e-56	-0.398776	0.785	0.716	8.46938e-52	1	Atp1b3
5.99077e-56	-0.366103	0.31	0.373	1.16407e-51	1	Akna
1.01605e-55	-0.386615	0.551	0.555	1.97429e-51	1	Arid4a
2.17837e-55	-0.379134	0.179	0.256	4.23278e-51	1	Cenpa
3.43436e-55	-0.344278	0.678	0.655	6.6733e-51	1	Sp100
4.64935e-55	-0.377251	0.558	0.557	9.03416e-51	1	Mier1
5.5383e-55	-0.396761	0.582	0.572	1.07615e-50	1	Prpf4b
6.20331e-55	-0.465542	0.457	0.488	1.20536e-50	1	Apobec3
1.46341e-54	-0.333114	0.679	0.641	2.84355e-50	1	Acin1
1.53396e-54	-0.344201	0.188	0.273	2.98064e-50	1	St3gal6
2.35926e-54	-0.359384	0.207	0.282	4.58428e-50	1	Pag1
3.01492e-54	-0.349934	0.257	0.33	5.85829e-50	1	Crebrf
3.30558e-54	-0.340258	0.206	0.279	6.42308e-50	1	Btg3
3.41203e-54	-0.368287	0.52	0.524	6.62992e-50	1	Gpbp1
2.53766e-53	-0.376349	0.352	0.405	4.93093e-49	1	Krit1
3.63345e-53	-0.309794	0.132	0.207	7.06016e-49	1	Haus3
1.44851e-52	-0.311911	0.161	0.235	2.8146e-48	1	Crebzf
2.22852e-52	-0.470498	0.323	0.374	4.33025e-48	1	Il17ra
2.87236e-52	-0.303769	0.201	0.279	5.58128e-48	1	Arhgef3
1.12374e-51	-0.300354	0.118	0.193	2.18354e-47	1	Trp53inp1
2.43163e-50	-0.665986	0.293	0.343	4.7249e-46	1	Sorl1
4.48867e-50	-0.346869	0.314	0.369	8.72194e-46	1	Trim26
2.52682e-49	-0.40222	0.355	0.405	4.90986e-45	1	Acp5
4.558e-49	-0.310676	0.08	0.152	8.85665e-45	1	Rcn3
4.85538e-49	-0.357639	0.418	0.447	9.43448e-45	1	Zfp644
1.21112e-48	-0.307495	0.211	0.281	2.35333e-44	1	Zfp869
2.48235e-48	-0.418206	0.474	0.479	4.82345e-44	1	Arpc5l
4.68469e-48	-0.315369	0.565	0.566	9.10282e-44	1	H2afv
4.70929e-48	-0.34798	0.587	0.566	9.15062e-44	1	Thrap3
4.84996e-48	-0.377127	0.435	0.458	9.42395e-44	1	Top2b
8.19516e-48	-0.292443	0.92	0.872	1.5924e-43	1	Gm10076
3.79305e-47	-4.77333	0.436	0.438	7.37028e-43	1	S100a9
4.01161e-47	-0.370981	0.395	0.427	7.79495e-43	1	Kmt2c
6.31376e-47	-0.35203	0.584	0.568	1.22683e-42	1	Cdk11b
1.07122e-46	-0.28216	0.162	0.231	2.08149e-42	1	Nfrkb
1.11067e-46	-0.586454	0.07	0.134	2.15815e-42	1	H2-DMb2
1.53365e-46	-0.390477	0.563	0.363	2.98004e-42	1	Cebpd
1.61879e-46	-0.3119	0.197	0.266	3.14548e-42	1	Pde3b
1.73488e-46	-0.336323	0.664	0.628	3.37105e-42	1	Bclaf1
3.27838e-46	-0.32525	0.235	0.296	6.37021e-42	1	Prrc2b
8.95348e-46	-0.338954	0.253	0.315	1.73975e-41	1	Stat5b
1.7905e-45	-0.30658	0.787	0.802	3.47913e-41	1	Lsp1
2.77084e-45	-0.350003	0.389	0.424	5.38403e-41	1	Rlim
1.27713e-44	-0.260778	0.098	0.164	2.4816e-40	1	Zfp1
1.03286e-43	-0.363409	0.385	0.416	2.00694e-39	1	Dhx9
3.26433e-43	-0.314516	0.66	0.624	6.34291e-39	1	Nipbl
3.58308e-43	-0.288361	0.166	0.231	6.96228e-39	1	Pacs1
3.58483e-43	-0.37292	0.467	0.473	6.96569e-39	1	Anxa6
8.62065e-43	-0.361701	0.384	0.414	1.67508e-38	1	Hbp1
1.41324e-42	-0.346105	0.332	0.372	2.74606e-38	1	Ubac2
2.58376e-42	-0.353316	0.25	0.31	5.0205e-38	1	Cd82
2.99505e-42	-0.283263	0.79	0.73	5.81968e-38	1	Rbm25
7.08801e-42	-0.330625	0.276	0.327	1.37727e-37	1	Kmt2d
8.80392e-42	-1.72943	0.084	0.145	1.71069e-37	1	G0s2
1.07418e-41	-0.340833	0.467	0.478	2.08724e-37	1	Srsf10
1.61166e-41	-0.344927	0.308	0.352	3.13161e-37	1	Cyld
3.30904e-41	-0.721633	0.1	0.164	6.42979e-37	1	Cd163
3.42479e-41	-0.316683	0.215	0.275	6.6547e-37	1	Fryl
1.94363e-40	-0.388072	0.315	0.353	3.77666e-36	1	Rinl
4.71379e-40	-0.341305	0.625	0.586	9.15937e-36	1	Rp9
7.23645e-40	-0.38093	0.249	0.303	1.40611e-35	1	Bbc3
8.91192e-40	-0.309224	0.231	0.287	1.73168e-35	1	Elk4
9.41078e-40	-0.30165	0.692	0.644	1.82861e-35	1	Ube2s
1.12909e-39	-0.347748	0.524	0.513	2.19394e-35	1	Pik3cd
1.26163e-39	-0.265665	0.708	0.685	2.45147e-35	1	Slc38a2
1.99964e-39	-0.301754	0.231	0.287	3.88549e-35	1	Vps13a
2.19553e-39	-0.419225	0.252	0.3	4.26613e-35	1	Tspan32
3.40121e-39	-0.3859	0.311	0.372	6.60889e-35	1	Dusp5
1.18499e-38	-0.275819	0.138	0.196	2.30255e-34	1	Aven
1.23494e-38	-0.335681	0.496	0.494	2.39962e-34	1	N4bp2l2
1.89853e-38	-0.31267	0.364	0.403	3.68903e-34	1	Sh3bp5
5.64723e-38	-0.2823	0.188	0.251	1.09731e-33	1	Nedd9
9.59473e-38	-0.301816	0.256	0.309	1.86435e-33	1	Tes
1.49123e-37	-0.311025	0.163	0.22	2.89761e-33	1	Pdk1
1.78589e-37	-0.278948	0.128	0.186	3.47017e-33	1	Dbf4
3.12122e-37	-0.382153	0.879	0.886	6.06484e-33	1	Btg2
3.38441e-37	-0.265343	0.056	0.111	6.57624e-33	1	Colec12
1.02764e-36	-0.306118	0.679	0.625	1.9968e-32	1	Arl6ip5
1.1973e-36	-0.397793	0.351	0.375	2.32648e-32	1	Znrf1
1.73668e-36	-0.379881	0.317	0.355	3.37455e-32	1	Pitpnc1
2.40014e-36	-0.954473	0.112	0.062	4.66371e-32	1	Col3a1
4.63085e-36	-0.25226	0.116	0.174	8.9982e-32	1	Fam78a
1.87306e-35	-0.496469	0.236	0.282	3.63955e-31	1	Lyst
2.89391e-35	-0.321042	0.39	0.416	5.62315e-31	1	Snhg12
3.04905e-35	-0.359424	0.609	0.415	5.92461e-31	1	Mef2c
3.87548e-35	-0.702738	0.69	0.63	7.53044e-31	1	Cct6a
8.09427e-35	-0.27516	0.894	0.819	1.5728e-30	1	Eef1g
1.37653e-34	-0.271051	0.744	0.679	2.67473e-30	1	Srrm1
1.5948e-34	-0.391393	0.273	0.182	3.09886e-30	1	Ptgs2
1.81315e-34	-0.322598	0.301	0.34	3.52313e-30	1	Epc1
5.00178e-34	-0.292022	0.218	0.27	9.71896e-30	1	Setx
5.29014e-34	-0.292192	0.381	0.403	1.02793e-29	1	Sh3gl1
1.33781e-33	-0.306953	0.693	0.631	2.5995e-29	1	Dock2
1.89544e-33	-0.278893	0.638	0.591	3.68303e-29	1	Emg1
2.60056e-33	-0.261858	0.714	0.664	5.05314e-29	1	Snu13
3.11386e-33	-0.337049	0.521	0.502	6.05055e-29	1	Hp1bp3
3.1529e-33	-0.285652	0.912	0.919	6.1264e-29	1	Klf2
3.50688e-33	-0.299494	0.309	0.344	6.81421e-29	1	Ldb1
6.10758e-33	-0.285988	0.219	0.271	1.18676e-28	1	Ttc3
1.6947e-32	-0.286871	0.219	0.268	3.29297e-28	1	Esyt2
2.25009e-32	-0.388396	0.054	0.103	4.37215e-28	1	Fcna
3.03984e-32	-0.31024	0.365	0.389	5.90672e-28	1	Tmpo
1.75066e-31	-0.334856	0.372	0.391	3.4017e-27	1	Usp3
2.01883e-31	-0.282814	0.275	0.315	3.9228e-27	1	H2-Ke6
2.1539e-31	-0.295837	0.209	0.258	4.18524e-27	1	Suco
3.43173e-31	-0.316746	0.268	0.307	6.66819e-27	1	Tigd2
3.90901e-31	-0.336136	0.389	0.404	7.5956e-27	1	Fip1l1
3.99271e-31	-0.322273	0.418	0.425	7.75824e-27	1	Huwe1
6.05374e-31	-0.288685	0.577	0.543	1.1763e-26	1	Sf1
7.63476e-31	-0.339694	0.36	0.378	1.48351e-26	1	Cnp
1.02185e-30	-0.31589	0.198	0.246	1.98556e-26	1	Rbm38
3.45437e-30	-0.325258	0.434	0.437	6.71219e-26	1	Cnot6l
5.57051e-30	-0.262766	0.163	0.215	1.08241e-25	1	Senp7
7.00185e-30	-0.314305	0.5	0.485	1.36053e-25	1	Kansl1
7.35557e-30	-0.280307	0.183	0.231	1.42926e-25	1	Zyg11b
1.68975e-29	-0.298539	0.277	0.315	3.28335e-25	1	Chd6
2.10226e-29	-0.273099	0.674	0.654	4.0849e-25	1	Mndal
4.16526e-29	-0.293513	0.331	0.36	8.09351e-25	1	Ccnt1
7.66279e-29	-0.34499	0.1	0.147	1.48896e-24	1	Chchd10
8.45417e-29	-1.06673	0.388	0.254	1.64273e-24	1	Csf3r
1.96586e-28	-0.278996	0.583	0.556	3.81986e-24	1	Rbbp6
2.79548e-28	-0.525698	0.058	0.104	5.4319e-24	1	Acod1
9.18321e-28	-0.270286	0.652	0.603	1.78439e-23	1	Purb
2.02642e-27	-0.337163	0.364	0.377	3.93754e-23	1	Tiprl
3.26838e-27	-0.259537	0.183	0.23	6.35078e-23	1	Lncpint
3.65178e-27	-0.325338	0.464	0.455	7.09577e-23	1	Smg1
4.28322e-27	-0.293684	0.55	0.517	8.32273e-23	1	Ccnl2
4.29548e-27	-0.400773	0.317	0.347	8.34655e-23	1	Ccpg1
5.19292e-27	-0.27311	0.561	0.535	1.00904e-22	1	Brd1
5.53236e-27	-0.304463	0.306	0.335	1.07499e-22	1	Cntrl
6.51562e-27	-0.295904	0.295	0.326	1.26605e-22	1	Ip6k1
7.55066e-27	-0.315316	0.347	0.372	1.46717e-22	1	Stk10
8.69349e-27	-0.328124	0.505	0.483	1.68923e-22	1	Ctcf
1.60856e-26	-0.27447	0.629	0.587	3.1256e-22	1	Nktr
2.43219e-26	-0.315548	0.524	0.499	4.72598e-22	1	Ddx46
2.59862e-26	-0.272126	0.662	0.601	5.04937e-22	1	Mbd2
4.67725e-26	-0.317812	0.51	0.489	9.08836e-22	1	Birc6
4.74695e-26	-0.291648	0.476	0.461	9.2238e-22	1	Mettl23
6.27919e-26	-0.281877	0.607	0.562	1.22011e-21	1	Arid1a
7.09099e-26	-0.414644	0.154	0.202	1.37785e-21	1	Gadd45a
8.18882e-26	-0.29537	0.63	0.573	1.59117e-21	1	Cdc42se1
8.28376e-26	-0.327996	0.259	0.289	1.60962e-21	1	Prkch
1.12157e-25	-0.27409	0.097	0.147	2.17932e-21	1	Lilra5
1.72291e-25	-0.261598	0.423	0.428	3.34779e-21	1	Cd164
1.7743e-25	-0.260337	0.353	0.394	3.44764e-21	1	Malt1
1.99034e-25	-0.286179	0.229	0.268	3.86742e-21	1	Tia1
2.95718e-25	-0.473203	0.457	0.455	5.74609e-21	1	Dennd4a
3.31269e-25	-0.385736	0.541	0.497	6.43688e-21	1	B4galnt1
4.98695e-25	-0.283177	0.544	0.512	9.69013e-21	1	Atxn2l
1.42993e-24	-0.287985	0.245	0.289	2.77849e-20	1	Glipr2
1.59665e-24	-0.294142	0.385	0.397	3.10244e-20	1	Rassf5
1.92613e-24	-0.260032	0.183	0.226	3.74266e-20	1	Atad2
2.25107e-24	-0.298847	0.398	0.405	4.37406e-20	1	Oga
2.42118e-24	-0.261121	0.201	0.243	4.7046e-20	1	Rif1
2.79297e-24	-0.340553	0.579	0.531	5.42703e-20	1	Ppp1r12a
5.0453e-24	-0.253433	0.695	0.639	9.80351e-20	1	Prpf38b
7.80088e-24	-0.253246	0.219	0.257	1.51579e-19	1	Helz
8.61398e-24	-0.389763	0.335	0.355	1.67378e-19	1	Gpcpd1
1.60345e-23	-0.304816	0.553	0.525	3.11566e-19	1	Taf1d
1.79463e-23	-0.286123	0.479	0.464	3.48714e-19	1	Eif4ebp2
2.20982e-23	-0.275814	0.3	0.33	4.2939e-19	1	Dennd1c
2.21754e-23	-0.318753	0.433	0.428	4.30891e-19	1	Rasa3
3.30946e-23	-0.280881	0.387	0.392	6.43061e-19	1	Add1
5.47684e-23	-0.266593	0.232	0.267	1.06421e-18	1	Hnrnph3
5.63442e-23	-0.267696	0.253	0.286	1.09482e-18	1	Alkbh1
5.82835e-23	-0.278159	0.483	0.485	1.13251e-18	1	Ifi27
6.66253e-23	-0.269266	0.343	0.36	1.2946e-18	1	Chd1
7.99967e-23	-0.312596	0.261	0.29	1.55442e-18	1	Jak2
1.40732e-22	-0.252098	0.21	0.247	2.73456e-18	1	Def6
1.67122e-22	-1.1664	0.159	0.2	3.24734e-18	1	Slpi
3.06953e-22	-0.271832	0.542	0.507	5.9644e-18	1	Cbx3
3.52809e-22	-0.275043	0.401	0.403	6.85544e-18	1	Csnk1g2
8.0059e-22	-0.293413	0.486	0.47	1.55563e-17	1	Cebpz
9.53711e-22	-0.368903	0.219	0.256	1.85316e-17	1	Fchsd2
1.1934e-21	-0.274831	0.587	0.544	2.31889e-17	1	Clint1
1.235e-21	-0.38313	0.48	0.461	2.39973e-17	1	Ankrd12
1.41569e-21	-0.274006	0.548	0.511	2.75083e-17	1	Crebbp
2.43475e-21	-0.605695	0.127	0.167	4.73096e-17	1	Trem1
2.53734e-21	-0.462694	0.422	0.287	4.93031e-17	1	Napsa
3.54516e-21	-0.307796	0.077	0.117	6.88861e-17	1	Trem3
3.61167e-21	-0.26606	0.51	0.482	7.01784e-17	1	Osbpl9
2.36091e-20	-0.279765	0.402	0.403	4.58748e-16	1	Cdk12
3.83796e-20	-0.332659	0.25	0.274	7.45754e-16	1	Crybg1
5.98077e-20	-0.274084	0.323	0.338	1.16212e-15	1	Cdk13
6.12007e-20	-0.280526	0.645	0.589	1.18919e-15	1	Scaf11
2.11319e-19	-0.282297	0.84	0.748	4.10615e-15	1	Samhd1
2.80535e-19	-0.25194	0.174	0.214	5.45107e-15	1	Rgs3
1.24481e-18	-0.271647	0.272	0.294	2.4188e-14	1	Riok1
1.71478e-18	-0.257732	0.512	0.477	3.332e-14	1	Gtf2a2
1.8226e-18	-0.263536	0.552	0.516	3.54149e-14	1	Cast
2.12739e-18	-0.267701	0.35	0.358	4.13373e-14	1	Crtc3
1.14588e-17	-0.261144	0.833	0.751	2.22657e-13	1	Ifngr1
1.19641e-17	-0.276147	0.435	0.419	2.32475e-13	1	Fbxw2
1.20793e-17	-0.252127	0.252	0.274	2.34712e-13	1	Nup153
1.23285e-17	-1.66354	0.177	0.207	2.39556e-13	1	Ifitm1
1.29337e-17	-0.315207	0.646	0.565	2.51315e-13	1	Leprotl1
1.52594e-17	-0.273943	0.24	0.266	2.96506e-13	1	Vars
4.13272e-17	-0.264325	0.442	0.426	8.03029e-13	1	Rchy1
4.62352e-17	-0.293892	0.428	0.413	8.98396e-13	1	Pcif1
4.88147e-17	-0.269423	0.508	0.475	9.48519e-13	1	Usp34
5.70543e-17	-0.261106	0.222	0.248	1.10862e-12	1	Cds2
9.96211e-17	-0.298342	0.352	0.361	1.93574e-12	1	Nrip1
1.65231e-16	-0.55061	0.366	0.371	3.21059e-12	1	Slfn1
4.14572e-16	-0.250477	0.28	0.297	8.05556e-12	1	Upf2
3.70485e-15	-0.270656	0.366	0.364	7.19889e-11	1	Zmynd11
3.87206e-15	-0.270649	0.102	0.137	7.52381e-11	1	Hes1
5.86425e-15	-0.255794	0.455	0.437	1.13948e-10	1	Smc3
8.22668e-15	-0.257466	0.527	0.486	1.59853e-10	1	Wac
1.31667e-14	-0.341145	0.307	0.318	2.55842e-10	1	Sik1
1.77161e-14	-0.262993	0.082	0.114	3.44242e-10	1	Serpinf1
2.88969e-14	-0.250325	0.339	0.343	5.61495e-10	1	Nub1
3.59462e-14	-4.20592	0.336	0.325	6.9847e-10	1	S100a8
1.80948e-13	-0.253358	0.378	0.376	3.51599e-09	1	Eif2s3y
1.87522e-13	-0.291424	0.424	0.411	3.64374e-09	1	Birc3
1.96962e-13	-0.262833	0.412	0.4	3.82717e-09	1	Rb1cc1
4.26252e-13	-0.307079	0.162	0.19	8.2825e-09	1	Igf1r
4.60028e-13	-0.495368	0.193	0.22	8.93881e-09	1	Ifitm6
1.10308e-12	-0.259282	0.367	0.363	2.14339e-08	1	Aff4
1.9793e-12	-0.259066	0.289	0.298	3.84599e-08	1	Mbp
2.06306e-12	-0.26308	0.6	0.565	4.00874e-08	1	Adgre5
2.21288e-12	-0.278981	0.425	0.404	4.29985e-08	1	Twistnb
2.52483e-11	-0.258222	0.34	0.342	4.90599e-07	1	Etnk1
9.72771e-11	-0.274272	0.466	0.432	1.89019e-06	1	Tmem243
1.16859e-10	-0.272245	0.401	0.382	2.27069e-06	1	Srsf1
1.67657e-10	-0.253386	0.075	0.1	3.25774e-06	1	Csf1
3.87963e-10	-0.304292	0.447	0.416	7.53851e-06	1	Retreg1
7.93407e-10	-0.581506	0.966	0.95	1.54167e-05	1	Srgn
1.29235e-09	-0.267346	0.405	0.382	2.51117e-05	1	Srpk2
2.11058e-09	-0.283496	0.408	0.389	4.10106e-05	1	Sema4a
2.47544e-09	-0.258334	0.404	0.382	4.81002e-05	1	Dgkd
9.40317e-09	-0.714797	0.335	0.327	0.000182713	1	Gsr
1.6131e-08	-0.903011	0.209	0.16	0.000313441	1	Hcar2
9.72237e-08	-0.26017	0.23	0.244	0.00188915	1	Klf9
1.15404e-07	-0.253266	0.592	0.512	0.00224241	1	Pten
1.28961e-07	-0.256338	0.236	0.245	0.00250584	1	Snrk
1.36527e-07	-0.258085	0.796	0.678	0.00265286	1	Pim1
7.833e-06	-0.405302	0.187	0.199	0.152203	1	Cd24a
2.09666e-05	-1.09857	0.216	0.213	0.407401	1	Hp
2.49616e-05	-0.392924	0.177	0.186	0.485028	1	Mcemp1
4.45922e-05	-0.940409	0.159	0.165	0.866472	1	Cd79b
0.00018383	-0.453629	0.181	0.151	1	1	Slc7a11
0.000218472	-0.254119	0.483	0.424	1	1	R3hdm4
0.000233768	-0.583538	0.278	0.273	1	1	Ly6c2
0.00208867	-0.467081	0.239	0.232	1	1	Cks2
0.00299591	-0.253086	0.157	0.164	1	1	Isg20
0.00348398	-0.374761	0.43	0.375	1	1	Plac8
0.00394916	-0.280875	0.707	0.621	1	1	Socs3
0.00457667	-0.407709	0.298	0.274	1	1	Fam241a
0.00459612	-0.341618	0.156	0.16	1	1	Fxyd2
0.00958719	-0.35883	0.206	0.207	1	1	Hpgd

## Sheet: 2
p_val	avg_log2FC	pct.1	pct.2	p_val_adj	cluster	gene
0	2.98002	0.997	0.299	0	2	C1qc
0	2.89999	0.998	0.316	0	2	C1qa
0	2.85587	0.774	0.144	0	2	Folr2
0	2.75129	0.827	0.148	0	2	Cbr2
0	2.69819	0.994	0.57	0	2	Selenop
0	2.67281	0.999	0.335	0	2	C1qb
0	2.63373	0.89	0.285	0	2	F13a1
0	2.58555	0.636	0.061	0	2	Lyve1
0	2.57583	0.967	0.311	0	2	Trf
0	2.50527	0.866	0.119	0	2	Mgl2
0	2.35975	0.904	0.283	0	2	Fcgrt
0	2.31339	0.974	0.298	0	2	Cd81
0	2.30131	0.973	0.289	0	2	Tmem176b
0	2.27854	0.999	0.528	0	2	Apoe
0	2.26776	0.983	0.314	0	2	Pf4
0	2.25882	0.945	0.273	0	2	Mrc1
0	2.22588	0.666	0.077	0	2	Cd163
0	2.14466	0.869	0.105	0	2	Hpgd
0	2.12397	0.91	0.187	0	2	Cfh
0	2.11759	0.834	0.161	0	2	Gas6
0	2.08467	0.973	0.382	0	2	Csf1r
0	2.07158	0.897	0.279	0	2	Pltp
0	2.06515	0.656	0.119	0	2	Ltc4s
0	2.05233	0.919	0.278	0	2	Stab1
0	2.0272	0.942	0.323	0	2	Maf
0	2.01794	0.999	0.685	0	2	Cst3
0	2.00384	0.982	0.701	0	2	Serinc3
0	1.94921	0.248	0.048	0	2	Retnla
0	1.91414	0.935	0.365	0	2	Timp2
0	1.86499	0.945	0.322	0	2	Dab2
0	1.86282	0.916	0.259	0	2	Tmem176a
0	1.81791	0.672	0.081	0	2	Fxyd2
0	1.80426	0.955	0.35	0	2	Mafb
0	1.76118	0.999	0.535	0	2	Lyz2
0	1.70933	0.885	0.347	0	2	Blvrb
0	1.69268	0.982	0.481	0	2	Ctsc
0	1.69009	0.863	0.438	0	2	H2-Aa
0	1.68512	0.996	0.959	0	2	Itm2b
0	1.68427	0.963	0.406	0	2	Fcgr3
0	1.64813	0.858	0.446	0	2	H2-Eb1
0	1.62315	0.737	0.147	0	2	Fcrls
0	1.60943	0.75	0.389	0	2	Ninj1
0	1.60814	0.959	0.585	0	2	Cd74
0	1.5892	0.564	0.211	0	2	Ccl12
0	1.58459	0.75	0.127	0	2	Pmp22
0	1.55289	0.522	0.096	0	2	C4b
0	1.54508	0.914	0.373	0	2	Ehd4
0	1.53046	0.413	0.115	0	2	Ccl8
0	1.51203	0.621	0.104	0	2	Ccl24
0	1.49871	0.416	0.047	0	2	Fcna
0	1.49574	0.735	0.138	0	2	Igf1
0	1.4925	0.89	0.341	0	2	Mt1
0	1.48588	0.828	0.253	0	2	Rnase4
0	1.46996	0.925	0.441	0	2	Hexa
0	1.45182	0.871	0.288	0	2	P2ry6
0	1.44212	0.962	0.496	0	2	Unc93b1
0	1.43881	0.889	0.486	0	2	H2-Ab1
0	1.42141	0.633	0.065	0	2	Lilra5
0	1.40012	0.915	0.299	0	2	Cd63
0	1.37251	0.88	0.302	0	2	Adgre1
0	1.36686	0.747	0.221	0	2	Serpinb6a
0	1.35366	0.827	0.368	0	2	Glul
0	1.3353	0.923	0.445	0	2	Wfdc17
0	1.3314	0.915	0.355	0	2	Pid1
0	1.33034	0.706	0.185	0	2	Slamf9
0	1.32689	0.52	0.136	0	2	Clec10a
0	1.32374	0.703	0.082	0	2	Slco2b1
0	1.31177	0.743	0.246	0	2	Wwp1
0	1.31158	0.726	0.304	0	2	Pepd
0	1.30128	0.949	0.429	0	2	Grn
0	1.29644	0.743	0.342	0	2	Hspa1a
0	1.29319	0.924	0.39	0	2	Fcgr2b
0	1.28746	0.788	0.254	0	2	Camk1
0	1.27502	0.728	0.156	0	2	Lifr
0	1.27471	0.841	0.301	0	2	Dhrs3
0	1.25628	0.718	0.146	0	2	Smagp
0	1.25181	0.916	0.511	0	2	Man2b1
0	1.24915	0.916	0.329	0	2	Aif1
0	1.23477	0.892	0.375	0	2	Pld4
0	1.2118	0.994	0.569	0	2	Ctsb
0	1.20795	0.669	0.172	0	2	Tmem37
0	1.20275	0.774	0.28	0	2	Cd86
0	1.20237	0.609	0.277	0	2	Hspa1b
0	1.19873	0.64	0.13	0	2	Stard8
0	1.19062	0.956	0.478	0	2	Ctsh
0	1.18947	0.908	0.415	0	2	Ly86
0	1.17834	0.998	0.967	0	2	mt-Cytb
0	1.17677	0.723	0.234	0	2	Frmd4b
0	1.1759	0.901	0.516	0	2	Cltc
0	1.14461	0.784	0.365	0	2	Tent5a
0	1.13848	0.868	0.347	0	2	C5ar1
0	1.13817	0.621	0.076	0	2	Sult1a1
0	1.13265	0.808	0.492	0	2	Snx2
0	1.12753	0.912	0.433	0	2	Ccl6
0	1.12738	0.485	0.044	0	2	Timd4
0	1.11894	0.89	0.379	0	2	Cd68
0	1.1088	0.821	0.407	0	2	Klf4
0	1.10711	0.718	0.241	0	2	Nrp1
0	1.10487	0.513	0.094	0	2	Selenbp1
0	1.09919	0.726	0.241	0	2	Zfhx3
0	1.09738	0.379	0.084	0	2	Ednrb
0	1.08947	0.933	0.551	0	2	Ctsa
0	1.08934	0.861	0.366	0	2	Ccl9
0	1.08494	0.773	0.266	0	2	Cd302
0	1.08472	1	0.987	0	2	Ftl1
0	1.08354	0.995	0.939	0	2	mt-Nd2
0	1.08185	0.821	0.419	0	2	Aldh2
0	1.06954	0.96	0.622	0	2	Lamp1
0	1.06906	0.682	0.289	0	2	Tcn2
0	1.05808	0.781	0.401	0	2	Ap2a2
0	1.04974	0.72	0.244	0	2	Tnfsf12
0	1.03799	0.932	0.623	0	2	Rgs10
0	1.03228	0.783	0.325	0	2	Abhd12
0	1.03056	0.88	0.454	0	2	Kctd12
0	1.02629	0.824	0.414	0	2	Hexb
0	1.01945	0.545	0.085	0	2	Gpr34
0	1.0182	0.938	0.476	0	2	Zeb2
0	1.01383	0.698	0.234	0	2	Gas7
0	1.00791	0.738	0.248	0	2	Rab3il1
0	1.00753	0.635	0.257	0	2	Gm34455
0	1.00431	0.843	0.282	0	2	C3ar1
0	1.00403	0.913	0.526	0	2	Atpif1
0	0.998431	0.91	0.56	0	2	Snx5
0	0.994669	0.41	0.057	0	2	Colec12
0	0.986779	0.745	0.408	0	2	Bin1
0	0.984722	0.619	0.185	0	2	Lacc1
0	0.981629	0.901	0.535	0	2	Laptm4a
0	0.981512	0.596	0.134	0	2	Hpgds
0	0.980322	0.834	0.398	0	2	Asah1
0	0.978968	0.739	0.29	0	2	Pea15a
0	0.975669	0.772	0.339	0	2	Tmcc1
0	0.975029	0.692	0.307	0	2	H2-DMb1
0	0.968113	0.605	0.156	0	2	Gatm
0	0.967796	0.997	0.552	0	2	Fcer1g
0	0.959456	0.975	0.83	0	2	Crip1
0	0.957241	0.724	0.312	0	2	Comt
0	0.957193	0.695	0.268	0	2	Myo5a
0	0.953531	0.945	0.466	0	2	Marcks
0	0.951531	0.98	0.807	0	2	Ifi27l2a
0	0.946819	0.595	0.159	0	2	Itsn1
0	0.946163	0.777	0.308	0	2	Rassf4
0	0.945245	0.572	0.114	0	2	Abca9
0	0.933994	0.997	0.967	0	2	mt-Nd4
0	0.928758	0.885	0.373	0	2	Mef2c
0	0.927743	0.918	0.604	0	2	Rtn4
0	0.919492	0.72	0.297	0	2	Tmem106a
0	0.919236	0.816	0.25	0	2	Ms4a7
0	0.918972	0.76	0.381	0	2	Scamp2
0	0.910476	0.888	0.423	0	2	App
0	0.907005	0.903	0.67	0	2	Snx3
0	0.906788	0.591	0.141	0	2	Trim47
0	0.904545	0.823	0.344	0	2	Pla2g7
0	0.900168	0.975	0.513	0	2	Ifitm2
0	0.896417	0.657	0.211	0	2	Lyl1
0	0.896286	0.529	0.124	0	2	Ctla2b
0	0.896105	0.919	0.519	0	2	Anxa5
0	0.895588	0.535	0.082	0	2	Tanc2
0	0.893314	0.52	0.248	0	2	Cx3cr1
0	0.889577	0.462	0.067	0	2	Npl
0	0.885169	0.656	0.194	0	2	Rhoc
0	0.883102	0.895	0.405	0	2	Cybb
0	0.88286	0.537	0.164	0	2	Prxl2b
0	0.877652	0.841	0.438	0	2	Tm6sf1
0	0.877393	0.957	0.811	0	2	Clta
0	0.876404	0.659	0.224	0	2	Hfe
0	0.876171	0.571	0.126	0	2	Alox5
0	0.869619	0.758	0.283	0	2	Cxcl16
0	0.865768	0.849	0.482	0	2	Rnf130
0	0.86477	0.635	0.269	0	2	Idh2
0	0.86278	0.999	0.983	0	2	mt-Co3
0	0.859009	0.676	0.288	0	2	Adam15
0	0.855008	0.966	0.426	0	2	Lgmn
0	0.853839	0.902	0.533	0	2	Cyth4
0	0.853727	0.281	0.018	0	2	Pla2g2d
0	0.852085	0.777	0.515	0	2	Runx1
0	0.851385	0.942	0.757	0	2	Emp3
0	0.850088	0.907	0.494	0	2	Lamp2
0	0.848313	0.766	0.304	0	2	Clec4a1
0	0.843143	0.946	0.672	0	2	Atp6v0b
0	0.841124	0.775	0.465	0	2	H2-DMa
0	0.839165	0.489	0.107	0	2	Tns1
0	0.8389	0.789	0.332	0	2	Marcksl1
0	0.831872	0.762	0.322	0	2	Ckb
0	0.830086	0.642	0.241	0	2	Cmtm3
0	0.8271	0.677	0.308	0	2	Mtss1
0	0.825129	0.944	0.838	0	2	Jun
0	0.823559	0.61	0.221	0	2	Rin2
0	0.821288	0.933	0.699	0	2	mt-Nd3
0	0.820286	0.634	0.219	0	2	Tbxas1
0	0.816391	0.501	0.125	0	2	Ang
0	0.810634	0.554	0.163	0	2	Slc9a9
0	0.808748	0.515	0.118	0	2	Ophn1
0	0.808401	0.766	0.511	0	2	Ap2m1
0	0.80599	0.872	0.477	0	2	Rhob
0	0.805575	0.684	0.304	0	2	Scpep1
0	0.802476	0.48	0.184	0	2	Ccnd1
0	0.801437	0.76	0.358	0	2	Evi2a
0	0.800109	0.952	0.468	0	2	Alox5ap
0	0.79829	0.674	0.268	0	2	Lair1
0	0.79794	0.922	0.652	0	2	Atp2b1
0	0.797642	0.932	0.609	0	2	Rrbp1
0	0.797573	0.448	0.058	0	2	Serpinf1
0	0.797175	0.761	0.315	0	2	Clec4a2
0	0.796874	0.81	0.526	0	2	Gltp
0	0.790963	0.817	0.459	0	2	Il10rb
0	0.790076	0.406	0.077	0	2	Fgfr1
0	0.789873	0.923	0.652	0	2	Akr1a1
0	0.789236	0.614	0.208	0	2	St3gal6
0	0.789013	0.887	0.655	0	2	Zfp36l1
0	0.788688	0.572	0.178	0	2	Adap2
0	0.788626	0.487	0.1	0	2	Psd3
0	0.786153	0.796	0.362	0	2	Cyfip1
0	0.783871	0.75	0.333	0	2	Lrrc25
0	0.779467	0.67	0.332	0	2	Mpp1
0	0.777319	0.999	0.984	0	2	mt-Co2
0	0.776582	0.695	0.373	0	2	Snx6
0	0.776107	0.78	0.431	0	2	Aplp2
0	0.773267	0.633	0.293	0	2	Ap1b1
0	0.772978	0.676	0.328	0	2	Eps15
0	0.771975	0.753	0.36	0	2	Prcp
0	0.771149	0.734	0.369	0	2	Hmox2
0	0.771003	0.625	0.266	0	2	Ntpcr
0	0.76823	0.695	0.334	0	2	P2rx4
0	0.767099	0.62	0.255	0	2	Eps8
0	0.763706	0.693	0.322	0	2	Ccr5
0	0.759142	0.739	0.415	0	2	Clec2d
0	0.753167	0.658	0.269	0	2	Hacd4
0	0.752469	0.558	0.185	0	2	Slc29a1
0	0.75044	0.503	0.13	0	2	Serpinb8
0	0.74644	0.995	0.947	0	2	mt-Nd1
0	0.745075	0.214	0.03	0	2	Vsig4
0	0.740292	0.621	0.297	0	2	Cd83
0	0.739064	0.521	0.154	0	2	Rab11fip5
0	0.738941	0.804	0.419	0	2	Sh3bgrl
0	0.737207	0.908	0.558	0	2	Lgals1
0	0.73693	0.717	0.318	0	2	Lmo2
0	0.734745	0.675	0.3	0	2	Clec12a
0	0.73399	0.578	0.211	0	2	Dse
0	0.733683	0.669	0.298	0	2	Dusp6
0	0.732696	0.911	0.742	0	2	Tagln2
0	0.730581	0.561	0.187	0	2	Cmklr1
0	0.727419	0.95	0.555	0	2	Ctsz
0	0.724247	0.681	0.329	0	2	Tpp1
0	0.724149	0.632	0.24	0	2	Nenf
0	0.721702	0.593	0.233	0	2	Prdx4
0	0.718599	0.855	0.525	0	2	Cd48
0	0.71835	0.508	0.141	0	2	Sbf2
0	0.718174	0.924	0.387	0	2	Cd14
0	0.717125	0.504	0.147	0	2	Tmem141
0	0.716255	0.433	0.122	0	2	Ephx1
0	0.715218	0.421	0.108	0	2	Clec4b1
0	0.713814	0.806	0.424	0	2	Plekho1
0	0.713708	0.735	0.411	0	2	Tnfaip8l2
0	0.713351	0.98	0.506	0	2	Ifitm3
0	0.713129	0.853	0.544	0	2	Vsir
0	0.712378	0.503	0.14	0	2	Pros1
0	0.709261	0.457	0.08	0	2	Rac3
0	0.705777	0.676	0.297	0	2	Plxnb2
0	0.70395	0.561	0.206	0	2	S100a1
0	0.703486	0.63	0.254	0	2	Cebpa
0	0.703355	0.771	0.442	0	2	Fosb
0	0.701523	0.609	0.344	0	2	Cfp
0	0.701311	0.862	0.607	0	2	Mrfap1
0	0.699397	0.593	0.231	0	2	Gna12
0	0.698125	0.451	0.09	0	2	Prune2
0	0.697995	0.729	0.359	0	2	Dstn
0	0.69794	0.703	0.37	0	2	Fkbp2
0	0.694343	0.549	0.185	0	2	Pla2g15
0	0.692939	0.771	0.449	0	2	Itm2c
0	0.691288	0.334	0.063	0	2	G530011O06Rik
0	0.69072	0.563	0.211	0	2	Fgd2
0	0.684773	0.626	0.252	0	2	Sec14l1
0	0.683895	0.567	0.141	0	2	Selenom
0	0.677717	0.623	0.267	0	2	Ptprj
0	0.675151	0.526	0.176	0	2	Ptpro
0	0.673444	0.461	0.115	0	2	Cyp27a1
0	0.67214	0.768	0.376	0	2	Tcf4
0	0.671873	0.444	0.175	0	2	Tmcc3
0	0.671521	0.362	0.051	0	2	Cp
0	0.669934	0.835	0.45	0	2	Ptms
0	0.66845	0.538	0.23	0	2	Lrp6
0	0.667795	0.671	0.174	0	2	Cd36
0	0.665468	0.468	0.126	0	2	Ptgs1
0	0.66299	0.327	0.114	0	2	Rcn3
0	0.662469	0.639	0.313	0	2	9930111J21Rik2
0	0.662161	0.771	0.393	0	2	Igfbp4
0	0.661138	0.734	0.366	0	2	Gusb
0	0.658567	0.504	0.168	0	2	Man1c1
0	0.657178	0.364	0.041	0	2	Xlr
0	0.655357	0.663	0.282	0	2	Mcub
0	0.654942	0.748	0.338	0	2	Ifi207
0	0.653592	0.503	0.197	0	2	Tnfsf13
0	0.651366	0.786	0.543	0	2	Fkbp1a
0	0.64963	0.867	0.518	0	2	Ahnak
0	0.647838	0.627	0.316	0	2	Sdf2l1
0	0.643997	0.739	0.282	0	2	Trem2
0	0.641047	0.742	0.436	0	2	Eid1
0	0.640876	0.886	0.677	0	2	Pdia3
0	0.640654	0.85	0.58	0	2	Bsg
0	0.638471	0.355	0.033	0	2	Chp2
0	0.638077	0.717	0.313	0	2	Slc11a1
0	0.637431	0.455	0.18	0	2	Sulf2
0	0.636563	0.669	0.365	0	2	Fam89b
0	0.636457	0.761	0.429	0	2	Nrros
0	0.635931	0.648	0.345	0	2	2610507B11Rik
0	0.633854	0.698	0.32	0	2	Cd300ld
0	0.632575	0.51	0.189	0	2	Ly96
0	0.630814	0.817	0.642	0	2	Rnaset2a
0	0.630346	0.51	0.237	0	2	Ccl7
0	0.627433	0.765	0.39	0	2	Rbpj
0	0.626864	0.53	0.213	0	2	Spred1
0	0.626808	0.288	0.025	0	2	Adam33
0	0.625734	0.54	0.226	0	2	Fez2
0	0.623391	0.272	0.052	0	2	Ccn1
0	0.623128	0.784	0.485	0	2	Qk
0	0.621517	0.525	0.2	0	2	Nav1
0	0.621292	0.916	0.47	0	2	Spi1
0	0.620771	0.749	0.437	0	2	Tmem256
0	0.620688	0.354	0.028	0	2	Tmod1
0	0.619763	0.39	0.048	0	2	Ctsf
0	0.618606	0.789	0.531	0	2	Hsbp1
0	0.618487	0.468	0.138	0	2	Aoah
0	0.613716	0.534	0.211	0	2	Dnase1l1
0	0.612715	0.682	0.375	0	2	Fam174a
0	0.612373	0.751	0.494	0	2	Hprt
0	0.608629	0.651	0.335	0	2	Rnf13
0	0.608275	0.738	0.319	0	2	Clec4a3
0	0.606524	0.604	0.293	0	2	Stard3nl
0	0.605701	0.479	0.179	0	2	Zeb2os
0	0.604578	0.973	0.673	0	2	Gpx1
0	0.60366	0.444	0.135	0	2	P2rx7
0	0.603572	0.373	0.059	0	2	Mir99ahg
0	0.603552	0.516	0.204	0	2	B4galt6
0	0.603489	0.701	0.324	0	2	Ccl2
0	0.602326	0.571	0.23	0	2	Vkorc1
0	0.600328	0.689	0.367	0	2	Cndp2
0	0.597982	0.621	0.318	0	2	Nfic
0	0.597728	0.727	0.408	0	2	Gng2
0	0.596075	0.467	0.142	0	2	Ctnnd1
0	0.594866	0.863	0.581	0	2	Bst2
0	0.594036	0.854	0.713	0	2	Ndfip1
0	0.592861	0.582	0.202	0	2	Cd33
0	0.589614	0.891	0.647	0	2	Bri3
0	0.587873	0.405	0.11	0	2	Rnf150
0	0.58609	0.455	0.176	0	2	Mfsd11
0	0.585827	0.441	0.139	0	2	Batf3
0	0.581718	0.782	0.488	0	2	Arrb2
0	0.580427	0.605	0.256	0	2	Rab7b
0	0.57542	0.687	0.437	0	2	Mat2a
0	0.574764	0.472	0.179	0	2	Fam234a
0	0.574603	0.672	0.393	0	2	Ptpra
0	0.574275	0.794	0.504	0	2	Mef2a
0	0.573566	0.889	0.627	0	2	Vamp8
0	0.572689	0.396	0.07	0	2	Cracr2b
0	0.571128	0.748	0.462	0	2	Fuca1
0	0.569926	0.679	0.361	0	2	Gns
0	0.568036	0.515	0.208	0	2	Tifa
0	0.562992	0.483	0.199	0	2	Tmem86a
0	0.561383	0.574	0.286	0	2	Srgap2
0	0.56074	0.851	0.657	0	2	Tmem59
0	0.55928	0.23	0.059	0	2	Myl2
0	0.558986	0.55	0.244	0	2	BC028528
0	0.558163	0.297	0.035	0	2	Gm4951
0	0.557553	0.999	0.988	0	2	mt-Co1
0	0.557446	0.592	0.301	0	2	Ccdc50
0	0.557424	0.776	0.557	0	2	Nisch
0	0.554379	0.638	0.361	0	2	Glmp
0	0.553946	0.888	0.424	0	2	Ms4a6c
0	0.552736	0.441	0.166	0	2	Raph1
0	0.552032	0.419	0.172	0	2	Axl
0	0.548535	0.881	0.697	0	2	Wnk1
0	0.548038	0.505	0.207	0	2	Tspan3
0	0.547828	0.601	0.34	0	2	Dok2
0	0.545694	0.564	0.27	0	2	Bmyc
0	0.544097	0.418	0.137	0	2	Nfxl1
0	0.543821	0.33	0.051	0	2	Cdr2
0	0.538534	0.474	0.183	0	2	Rgl1
0	0.536709	0.386	0.093	0	2	P2ry12
0	0.533127	0.817	0.599	0	2	Ap2s1
0	0.533007	0.951	0.841	0	2	Ucp2
0	0.530391	0.698	0.446	0	2	Necap2
0	0.526352	0.349	0.061	0	2	Etv1
0	0.526248	0.406	0.128	0	2	Tspan4
0	0.526201	0.91	0.734	0	2	Gdi2
0	0.52527	0.571	0.279	0	2	Ctnna1
0	0.525131	0.466	0.185	0	2	Stom
0	0.524206	0.774	0.485	0	2	Ifnar2
0	0.523705	0.663	0.395	0	2	Rock2
0	0.521278	0.717	0.302	0	2	Fcgr1
0	0.519844	0.644	0.372	0	2	Rsu1
0	0.519666	0.577	0.288	0	2	Ftl1-ps1
0	0.518838	0.422	0.143	0	2	Tlr7
0	0.518832	0.625	0.352	0	2	Rassf2
0	0.51874	0.999	0.985	0	2	mt-Atp6
0	0.518739	0.759	0.336	0	2	Ms4a6d
0	0.517365	0.31	0.054	0	2	Cnrip1
0	0.517361	0.556	0.276	0	2	Tep1
0	0.51635	0.77	0.424	0	2	Creg1
0	0.516157	0.627	0.352	0	2	Ergic3
0	0.515723	0.926	0.733	0	2	Hsp90b1
0	0.514772	0.62	0.345	0	2	Cuedc2
0	0.513695	0.893	0.646	0	2	Erp29
0	0.512966	0.348	0.044	0	2	Wtip
0	0.511667	0.356	0.067	0	2	Smpdl3b
0	0.511448	0.582	0.326	0	2	Cenpb
0	0.511145	0.531	0.26	0	2	Gnaq
0	0.509529	0.467	0.195	0	2	Acvrl1
0	0.508613	0.982	0.727	0	2	Psap
0	0.508203	0.387	0.12	0	2	Shtn1
0	0.507386	0.57	0.291	0	2	Slc43a2
0	0.50681	0.774	0.419	0	2	Csf2ra
0	0.506534	0.602	0.313	0	2	Adrb2
0	0.506297	0.582	0.267	0	2	Itgb5
0	0.505804	0.994	0.566	0	2	Tyrobp
0	0.505755	0.467	0.188	0	2	Ptov1
0	0.505345	0.862	0.653	0	2	Uqcrb
0	0.503871	0.872	0.441	0	2	Lilrb4a
0	0.500906	0.551	0.271	0	2	Tmem109
0	0.500383	0.611	0.334	0	2	Tmed3
0	0.499125	0.838	0.629	0	2	Rab14
0	0.49902	0.336	0.077	0	2	Itga9
0	0.498803	0.635	0.308	0	2	Pkig
0	0.498467	0.397	0.126	0	2	Mertk
0	0.49775	0.311	0.031	0	2	2610203C22Rik
0	0.496652	0.471	0.211	0	2	Itpripl2
0	0.496518	0.435	0.165	0	2	Renbp
0	0.496505	0.396	0.143	0	2	Stard9
0	0.496013	0.436	0.174	0	2	Dcxr
0	0.495831	0.345	0.057	0	2	Gm10134
0	0.495599	0.502	0.237	0	2	Snx9
0	0.495109	0.464	0.198	0	2	Sash1
0	0.494964	0.833	0.411	0	2	Sirpa
0	0.493932	0.533	0.264	0	2	Abca1
0	0.493099	0.49	0.195	0	2	Clec5a
0	0.493034	0.646	0.398	0	2	Dmac1
0	0.492602	0.876	0.673	0	2	Tmed10
0	0.492073	0.149	0.02	0	2	Mmp13
0	0.491471	0.379	0.165	0	2	Cd38
0	0.48894	0.802	0.523	0	2	Lamtor4
0	0.488851	0.532	0.268	0	2	Dnase2a
0	0.487378	0.576	0.307	0	2	Lrpap1
0	0.486936	0.438	0.191	0	2	Cttnbp2nl
0	0.485156	0.556	0.291	0	2	Cnpy2
0	0.484732	0.987	0.972	0	2	Sh3bgrl3
0	0.484686	0.532	0.271	0	2	Fam129a
0	0.484273	0.615	0.362	0	2	Ech1
0	0.484018	0.621	0.355	0	2	Tubb2a
0	0.48393	0.413	0.161	0	2	Tnfrsf11a
0	0.483165	0.171	0.039	0	2	Ch25h
0	0.481227	0.503	0.228	0	2	Arhgap18
0	0.481213	0.913	0.775	0	2	Calm2
0	0.481059	0.385	0.114	0	2	Sept8
0	0.47979	0.657	0.369	0	2	Lipa
0	0.479758	0.857	0.61	0	2	Ywhae
0	0.478212	0.298	0.039	0	2	Plekhg5
0	0.478098	0.579	0.319	0	2	Lgals3bp
0	0.476798	0.409	0.16	0	2	Dclre1c
0	0.476218	0.215	0.035	0	2	Bmp2
0	0.47475	0.254	0.073	0	2	Mt2
0	0.474678	0.466	0.206	0	2	Cysltr1
0	0.474383	0.631	0.355	0	2	Sema4a
0	0.472596	0.714	0.451	0	2	Atp6ap1
0	0.471295	0.442	0.174	0	2	Slc31a2
0	0.470335	0.867	0.571	0	2	Dbi
0	0.469203	0.625	0.367	0	2	Leprot
0	0.46839	0.417	0.161	0	2	Dusp22
0	0.467323	0.359	0.1	0	2	Dst
0	0.465744	0.908	0.749	0	2	Tmbim6
0	0.465431	0.738	0.41	0	2	Metrnl
0	0.465117	0.311	0.052	0	2	Reps2
0	0.465061	0.985	0.682	0	2	Ctss
0	0.464916	0.515	0.265	0	2	Blvra
0	0.464562	0.441	0.18	0	2	Snx8
0	0.463852	0.52	0.262	0	2	Mgat1
0	0.463488	0.621	0.329	0	2	5031439G07Rik
0	0.463238	0.567	0.311	0	2	Cnpy3
0	0.460651	0.435	0.195	0	2	Pdcd2l
0	0.458941	0.483	0.203	0	2	Slc7a8
0	0.458561	0.637	0.362	0	2	Rnpep
0	0.45808	0.582	0.313	0	2	Ggh
0	0.457886	0.456	0.216	0	2	Uap1l1
0	0.453949	0.322	0.059	0	2	Aldh7a1
0	0.453384	0.445	0.19	0	2	Lpl
0	0.453103	0.311	0.044	0	2	B3galnt1
0	0.451861	0.451	0.206	0	2	Plbd2
0	0.451122	0.963	0.931	0	2	Rhoa
0	0.451092	0.305	0.045	0	2	Trpv4
0	0.450662	0.268	0.045	0	2	Tcim
0	0.450169	0.334	0.091	0	2	Gpr160
0	0.447767	0.433	0.189	0	2	Mid1ip1
0	0.447072	0.693	0.398	0	2	Tnfrsf1a
0	0.447068	0.586	0.338	0	2	Arl8a
0	0.446851	0.492	0.24	0	2	Tsen34
0	0.445668	0.467	0.213	0	2	Daglb
0	0.44536	0.918	0.43	0	2	Tgfbi
0	0.445281	0.404	0.165	0	2	Wdfy3
0	0.442546	0.598	0.331	0	2	Il10ra
0	0.441937	0.464	0.187	0	2	Blnk
0	0.441742	0.583	0.285	0	2	Lmna
0	0.437549	0.381	0.136	0	2	Mgat4b
0	0.436678	0.442	0.204	0	2	Tmbim1
0	0.43548	0.932	0.784	0	2	Gnb2
0	0.433721	0.777	0.465	0	2	Itgb1
0	0.433568	0.223	0.019	0	2	Tslp
0	0.432865	0.357	0.138	0	2	Pdgfb
0	0.431815	0.38	0.148	0	2	Lima1
0	0.431747	0.401	0.173	0	2	Nagk
0	0.431012	0.632	0.342	0	2	Irf5
0	0.430996	0.392	0.159	0	2	Tmem205
0	0.430867	0.697	0.327	0	2	Ifi204
0	0.430475	0.975	0.945	0	2	Gnai2
0	0.429723	0.362	0.129	0	2	Evi5
0	0.426835	0.176	0.038	0	2	Mb
0	0.426258	0.518	0.272	0	2	Tspan31
0	0.424349	0.463	0.234	0	2	Mknk1
0	0.421332	0.476	0.238	0	2	Vwa5a
0	0.414627	0.423	0.197	0	2	Cln8
0	0.411779	0.703	0.342	0	2	Cebpd
0	0.410878	0.293	0.056	0	2	Scamp5
0	0.410653	0.672	0.329	0	2	Sdc3
0	0.410585	0.414	0.187	0	2	Plod1
0	0.410173	0.468	0.183	0	2	Gstm1
0	0.409812	0.211	0.051	0	2	Col14a1
0	0.409044	0.445	0.219	0	2	Casp1
0	0.409	0.373	0.134	0	2	Nfatc2
0	0.408735	0.922	0.704	0	2	Prdx1
0	0.407335	0.425	0.201	0	2	Mesd
0	0.406927	0.471	0.231	0	2	Hip1
0	0.405099	0.574	0.28	0	2	Anxa3
0	0.399852	0.33	0.095	0	2	Tspan17
0	0.39902	0.365	0.139	0	2	Zcchc24
0	0.39787	0.966	0.898	0	2	Gng5
0	0.395972	0.318	0.102	0	2	Mctp1
0	0.395121	0.238	0.036	0	2	Adrb1
0	0.393143	0.725	0.35	0	2	Lrp1
0	0.392104	0.307	0.082	0	2	Myo7a
0	0.39179	0.732	0.401	0	2	Pirb
0	0.391591	0.369	0.161	0	2	Tns3
0	0.389447	0.271	0.063	0	2	Scn1b
0	0.385069	0.976	0.901	0	2	Laptm5
0	0.381884	0.359	0.108	0	2	Arhgef12
0	0.380381	0.293	0.061	0	2	Pxdc1
0	0.378979	0.382	0.169	0	2	Rell1
0	0.377185	0.275	0.093	0	2	Arhgap22
0	0.376988	0.433	0.209	0	2	Rit1
0	0.374133	0.385	0.164	0	2	Luzp1
0	0.372829	0.371	0.135	0	2	Cd151
0	0.371887	0.239	0.023	0	2	Ccdc106
0	0.371879	0.522	0.265	0	2	Swap70
0	0.370318	0.327	0.101	0	2	Tmem159
0	0.368406	0.46	0.215	0	2	Rras
0	0.368184	0.776	0.407	0	2	Lilr4b
0	0.367243	0.244	0.027	0	2	Maoa
0	0.361877	0.293	0.098	0	2	Kcnk13
0	0.361817	0.296	0.089	0	2	Vegfb
0	0.361014	0.263	0.069	0	2	Gkap1
0	0.357149	0.404	0.186	0	2	Orai3
0	0.356083	0.178	0.033	0	2	Cadm1
0	0.355215	0.392	0.161	0	2	Adam19
0	0.354486	0.298	0.091	0	2	Kifc3
0	0.353995	0.314	0.107	0	2	Nacc2
0	0.353446	0.431	0.176	0	2	Pdlim4
0	0.350384	0.286	0.078	0	2	Zfyve21
0	0.341773	0.23	0.03	0	2	Agmo
0	0.339833	0.274	0.079	0	2	Pon3
0	0.336996	0.301	0.102	0	2	Cpq
0	0.335263	0.289	0.101	0	2	Gamt
0	0.334035	0.369	0.135	0	2	Il11ra1
0	0.33358	0.281	0.076	0	2	Eef2k
0	0.332892	0.244	0.041	0	2	Rhobtb1
0	0.332881	0.274	0.09	0	2	Fads1
0	0.331215	0.408	0.168	0	2	Siglece
0	0.330118	0.265	0.065	0	2	Zdhhc14
0	0.32973	0.244	0.048	0	2	Fer
0	0.326119	0.62	0.314	0	2	Ptafr
0	0.325731	0.265	0.087	0	2	Ticam2
0	0.323092	0.204	0.014	0	2	Tnfrsf17
0	0.32252	0.3	0.086	0	2	Jup
0	0.322273	0.239	0.071	0	2	Clmp
0	0.320999	0.215	0.032	0	2	Cpne8
0	0.319886	0.198	0.049	0	2	Ccdc152
0	0.319793	0.27	0.068	0	2	P2ry13
0	0.318779	0.25	0.063	0	2	Snta1
0	0.317725	0.194	0.026	0	2	Tln2
0	0.316369	0.228	0.032	0	2	Sgce
0	0.315832	0.951	0.767	0	2	Atp6v0c
0	0.314647	0.253	0.071	0	2	Pbx3
0	0.313592	0.255	0.082	0	2	Zfp90
0	0.312221	0.231	0.067	0	2	Zfp704
0	0.311593	0.176	0.044	0	2	Igsf9
0	0.307782	0.246	0.07	0	2	Pld2
0	0.303187	0.222	0.064	0	2	Arl10
0	0.299809	0.274	0.093	0	2	Sord
0	0.299348	0.179	0.019	0	2	Ppp1r9a
0	0.298833	0.228	0.06	0	2	Spire1
0	0.293516	0.27	0.075	0	2	Rasgrp3
0	0.292968	0.239	0.075	0	2	Slc16a7
0	0.291629	0.751	0.319	0	2	Hmox1
0	0.290456	0.181	0.016	0	2	P3h2
0	0.288773	0.181	0.039	0	2	Il1rl1
0	0.281913	0.194	0.025	0	2	Adamtsl5
0	0.279097	0.219	0.045	0	2	Inka1
0	0.277473	0.189	0.026	0	2	Sema6d
0	0.27667	0.215	0.047	0	2	Hyal2
0	0.271644	1	0.998	0	2	Fth1
0	0.269705	0.175	0.01	0	2	Epor
0	0.266292	0.196	0.036	0	2	Pdgfc
0	0.265923	0.733	0.401	0	2	Irf8
0	0.26533	0.206	0.029	0	2	Afap1l1
0	0.252891	0.165	0.032	0	2	Myh10
0	0.251716	0.166	0.03	0	2	Plxna4
0	-0.403954	0.989	0.996	0	2	Eif1
0	-0.441866	0.932	0.946	0	2	Btf3
0	-0.483672	0.995	0.988	0	2	Rps12
0	-0.559279	0.997	0.999	0	2	Fau
0	-0.560687	0.945	0.935	0	2	Naca
0	-0.593965	0.994	0.997	0	2	Rps9
0	-0.60175	0.996	0.991	0	2	Rpl35a
0	-0.609725	0.048	0.305	0	2	Crybg1
0	-0.623395	0.697	0.812	0	2	Ywhaz
0	-0.630746	0.998	0.981	0	2	Eef1a1
0	-0.631904	0.993	0.974	0	2	Rpl26
0	-0.633381	0.984	0.966	0	2	Rpl7
0	-0.637759	0.008	0.254	0	2	Grap2
0	-0.640779	0.087	0.359	0	2	Slc44a2
0	-0.643691	0.824	0.903	0	2	Rbm3
0	-0.646687	0.985	0.959	0	2	Rpl6
0	-0.648241	0.99	0.997	0	2	Gm42418
0	-0.64954	0.631	0.768	0	2	Tomm20
0	-0.661212	0.98	0.954	0	2	Rpl22
0	-0.664625	0.005	0.267	0	2	Acap1
0	-0.66689	0.991	0.973	0	2	Rpl11
0	-0.669079	0.971	0.953	0	2	Rpl23a
0	-0.675063	0.546	0.73	0	2	Hnrnpdl
0	-0.679337	0.989	0.974	0	2	Rpl28
0	-0.679339	0.023	0.26	0	2	Fam189b
0	-0.680046	0.189	0.451	0	2	Pbxip1
0	-0.688097	0.071	0.328	0	2	Rasal3
0	-0.690546	0.036	0.32	0	2	Glipr2
0	-0.692832	0.718	0.848	0	2	Tra2b
0	-0.695775	0.897	0.947	0	2	Coro1a
0	-0.696235	0.988	0.954	0	2	Rps4x
0	-0.696617	0.766	0.839	0	2	Eef1g
0	-0.698183	0.968	0.939	0	2	Rpl14
0	-0.698301	0.962	0.988	0	2	Ddx5
0	-0.699557	0.98	0.981	0	2	Rps25
0	-0.705184	0.011	0.307	0	2	Cyfip2
0	-0.708095	0.932	0.925	0	2	Rpl31
0	-0.709185	0.79	0.879	0	2	Sub1
0	-0.728125	0.051	0.34	0	2	Traf3ip3
0	-0.729972	0.98	0.965	0	2	Rpl24
0	-0.732673	0.992	0.994	0	2	Rpl41
0	-0.743939	0.34	0.583	0	2	March7
0	-0.747453	0.066	0.338	0	2	Cblb
0	-0.75987	0.046	0.301	0	2	Fgr
0	-0.762009	0.988	0.959	0	2	Rpl36
0	-0.768868	0.99	0.988	0	2	Rpl37
0	-0.772421	0.014	0.267	0	2	Gimap9
0	-0.777279	0.99	0.978	0	2	Rpl38
0	-0.777945	0.899	0.891	0	2	Npm1
0	-0.780978	0.002	0.243	0	2	Thy1
0	-0.787616	0.042	0.355	0	2	Sept6
0	-0.789059	0.426	0.646	0	2	Ubald2
0	-0.795497	0.622	0.784	0	2	Hnrnpa1
0	-0.806929	0.985	0.964	0	2	Rps2
0	-0.807895	0.682	0.82	0	2	Jak1
0	-0.811963	0.889	0.956	0	2	Srsf5
0	-0.816844	0.327	0.601	0	2	Zc3hav1
0	-0.817245	0.482	0.677	0	2	Elf1
0	-0.818943	0.16	0.43	0	2	Rnf138
0	-0.825487	0.363	0.626	0	2	Snhg1
0	-0.833608	0.031	0.307	0	2	Cd69
0	-0.835114	0.992	0.974	0	2	Rps28
0	-0.836296	0.721	0.852	0	2	Hmgb2
0	-0.836446	0.113	0.452	0	2	Gpr132
0	-0.839488	0.986	0.962	0	2	Rps5
0	-0.840586	0.996	0.987	0	2	Rpl37a
0	-0.848746	0.181	0.482	0	2	Pde4b
0	-0.851441	0.985	0.971	0	2	Rpl21
0	-0.851969	0.995	0.989	0	2	Rpl23
0	-0.853759	0.001	0.281	0	2	Cd247
0	-0.857301	0.198	0.458	0	2	Cdkn2d
0	-0.857934	0.86	0.913	0	2	Ptprc
0	-0.858996	0.272	0.557	0	2	Cdkn1b
0	-0.863318	0.99	0.986	0	2	Rps14
0	-0.867473	0.08	0.362	0	2	Dgka
0	-0.86786	0.045	0.288	0	2	Sirpb1c
0	-0.86843	0.01	0.275	0	2	Rflnb
0	-0.870187	0.99	0.983	0	2	Rpl34
0	-0.885418	0.023	0.318	0	2	Pik3ip1
0	-0.887284	0.006	0.332	0	2	Tbc1d10c
0	-0.888203	0.985	0.978	0	2	Rpl27
0	-0.889608	0.91	0.936	0	2	Zfp36l2
0	-0.891992	0.97	0.939	0	2	Rpl35
0	-0.902598	0.994	0.97	0	2	Rpl32
0	-0.908308	0.026	0.278	0	2	Cd28
0	-0.912007	0.01	0.344	0	2	Ccdc88c
0	-0.912535	0.059	0.377	0	2	Actn1
0	-0.914833	0.968	0.936	0	2	Rpl3
0	-0.922197	0	0.289	0	2	Itk
0	-0.929031	0.001	0.29	0	2	Gm2682
0	-0.932088	0.994	0.987	0	2	Rpl27a
0	-0.932997	0.162	0.518	0	2	Il2rg
0	-0.93317	0.992	0.993	0	2	Rps27a
0	-0.935022	0.992	0.981	0	2	Rps23
0	-0.935562	0.968	0.956	0	2	Rps15
0	-0.94181	0.974	0.951	0	2	Rpl15
0	-0.948165	0.087	0.374	0	2	Sorl1
0	-0.949141	0.433	0.677	0	2	Rps27rt
0	-0.962332	0.993	0.98	0	2	Rps8
0	-0.96396	0.439	0.702	0	2	Vasp
0	-0.964644	0.129	0.425	0	2	Ripor2
0	-0.96982	0.139	0.426	0	2	Malt1
0	-0.969846	0	0.276	0	2	Bcl11b
0	-0.970043	0.909	0.983	0	2	Junb
0	-0.974334	0.998	0.999	0	2	Tpt1
0	-0.985111	0.917	0.912	0	2	Rpl4
0	-0.98636	0.19	0.536	0	2	Atp11b
0	-0.987498	0.054	0.384	0	2	Itgal
0	-0.993483	0.99	0.98	0	2	Rps13
0	-0.996288	0.989	0.987	0	2	Rpl18a
0	-0.998804	0.004	0.331	0	2	P2ry10
0	-1.00973	0.266	0.611	0	2	Bin2
0	-1.0118	0.99	0.982	0	2	Rpl30
0	-1.01476	0.18	0.508	0	2	Rasgrp2
0	-1.02332	0.987	0.988	0	2	Rpl9
0	-1.02739	0.981	0.972	0	2	Rps26
0	-1.0276	0.988	0.982	0	2	Rps21
0	-1.02768	0.955	0.923	0	2	Rpl36a
0	-1.03101	0.128	0.56	0	2	B4galnt1
0	-1.03227	0.968	0.95	0	2	Rack1
0	-1.03348	0.985	0.977	0	2	Rpl18
0	-1.03712	0.097	0.445	0	2	Acp5
0	-1.03771	0.876	0.908	0	2	Uba52
0	-1.04731	0.992	0.987	0	2	Rplp2
0	-1.04853	0.01	0.363	0	2	Gm47015
0	-1.04937	0.973	0.939	0	2	Rpl10a
0	-1.05911	0.779	0.894	0	2	Gm10076
0	-1.05942	0.995	0.981	0	2	Rpl13
0	-1.06225	0.028	0.312	0	2	Rgcc
0	-1.06331	0.811	0.946	0	2	Cd52
0	-1.07749	0.768	0.893	0	2	Rac2
0	-1.10083	0.047	0.478	0	2	4930523C07Rik
0	-1.1082	0.991	0.979	0	2	Rpl19
0	-1.1094	0.99	0.979	0	2	Rpl39
0	-1.11795	0.989	0.987	0	2	Rps10
0	-1.11851	0.777	0.902	0	2	Shisa5
0	-1.12474	0.988	0.98	0	2	Rps3a1
0	-1.12809	0.102	0.412	0	2	Slfn1
0	-1.12833	0.05	0.412	0	2	Dusp5
0	-1.13155	0.038	0.32	0	2	Dusp10
0	-1.13233	0.985	0.979	0	2	Rps3
0	-1.14108	0.013	0.36	0	2	Gimap1
0	-1.14352	0	0.319	0	2	Cd3e
0	-1.16017	0.038	0.471	0	2	Itgb7
0	-1.16379	0.23	0.651	0	2	Ezr
0	-1.17551	0.365	0.621	0	2	Hcst
0	-1.17771	0.143	0.626	0	2	Tpm3-rs7
0	-1.17884	0.003	0.347	0	2	Lck
0	-1.18411	0.087	0.507	0	2	Smad7
0	-1.18639	0.984	0.98	0	2	Rpl8
0	-1.19743	0.503	0.683	0	2	Crlf3
0	-1.20537	0.02	0.382	0	2	Cd2
0	-1.20704	0.469	0.739	0	2	Limd2
0	-1.20868	0.99	0.988	0	2	Rpl17
0	-1.21566	0.114	0.418	0	2	Plaur
0	-1.21606	0.049	0.345	0	2	Napsa
0	-1.21968	0.92	0.936	0	2	Eef1b2
0	-1.22752	0.196	0.438	0	2	Bcl2
0	-1.22789	0.001	0.351	0	2	Skap1
0	-1.23373	0.788	0.886	0	2	Stk17b
0	-1.23746	0.99	0.966	0	2	Rps19
0	-1.2386	0.995	0.985	0	2	Rps24
0	-1.2593	0.992	0.991	0	2	Rps16
0	-1.27243	0.337	0.704	0	2	Prdx6
0	-1.2762	0.993	0.958	0	2	Rps20
0	-1.27715	0.79	0.87	0	2	Rpl22l1
0	-1.28574	0.962	0.958	0	2	Rps6
0	-1.29519	0.005	0.36	0	2	Gimap5
0	-1.31442	0.985	0.951	0	2	Rps18
0	-1.3273	0.98	0.965	0	2	Rpl13a
0	-1.33836	0.407	0.677	0	2	H2-Q7
0	-1.35737	0.983	0.957	0	2	Rpsa
0	-1.36846	0.945	0.942	0	2	Rpl5
0	-1.37821	0.06	0.367	0	2	Ly6a
0	-1.38786	0.24	0.632	0	2	Tnfaip3
0	-1.39754	0.009	0.42	0	2	Ablim1
0	-1.40936	0.005	0.364	0	2	Lat
0	-1.41316	0.982	0.971	0	2	Rplp0
0	-1.41336	0.124	0.406	0	2	Gramd3
0	-1.42737	0.498	0.723	0	2	Pim1
0	-1.4277	0.143	0.433	0	2	Mxd1
0	-1.44455	0.001	0.341	0	2	Tcf7
0	-1.45112	0.988	0.967	0	2	Rps15a
0	-1.46853	0.013	0.431	0	2	Sept1
0	-1.49821	0.977	0.968	0	2	Rps7
0	-1.50468	0.174	0.623	0	2	Fam107b
0	-1.51503	0.007	0.416	0	2	Ptprcap
0	-1.53152	0.006	0.413	0	2	Gimap4
0	-1.55882	0.019	0.377	0	2	Txk
0	-1.56179	0.19	0.741	0	2	AY036118
0	-1.57293	0.925	0.956	0	2	Srgn
0	-1.58521	0.002	0.42	0	2	Gimap3
0	-1.5868	0.011	0.521	0	2	Sell
0	-1.66251	0.183	0.57	0	2	Pdcd4
0	-1.68281	0.007	0.383	0	2	Ccr7
0	-1.70251	0	0.363	0	2	Lef1
0	-1.72706	0.001	0.359	0	2	Trac
0	-1.75255	0.992	0.995	0	2	Rps27
0	-1.82022	0.011	0.524	0	2	Ltb
0	-1.83142	0.021	0.313	0	2	Ly6c2
0	-1.83176	0.972	0.938	0	2	Rpl12
0	-1.88578	0.672	0.754	0	2	S100a11
0	-1.91636	0.001	0.375	0	2	Cd3g
0	-1.98396	0.097	0.576	0	2	Dusp2
0	-1.99807	0.006	0.384	0	2	Cd3d
0	-2.03895	0.008	0.409	0	2	Il7r
0	-2.06611	0.011	0.473	0	2	Satb1
0	-2.07853	0.046	0.446	0	2	Gm8369
0	-2.10124	0.805	0.971	0	2	Btg1
0	-2.19153	0.001	0.301	0	2	Trbc1
0	-2.20211	0.174	0.777	0	2	Cytip
0	-2.20939	0.164	0.512	0	2	Gimap6
0	-2.22681	0.179	0.717	0	2	Emb
0	-2.23708	0.035	0.467	0	2	Ms4a4b
0	-2.34919	0.072	0.545	0	2	Ets1
0	-2.35619	0.16	0.635	0	2	Vps37b
0	-2.53892	0.053	0.433	0	2	Plac8
0	-2.87823	0.002	0.406	0	2	Trbc2
0	-3.61136	0.59	0.922	0	2	Tmsb10
0	-5.07784	0.183	0.477	0	2	S100a9
8.96236e-308	-0.734875	0.168	0.424	1.74148e-303	2	Fyn
9.93709e-308	-0.840096	0.159	0.42	1.93088e-303	2	Csrnp1
7.83101e-307	-0.65216	0.625	0.758	1.52164e-302	2	Eif3e
2.34346e-306	-0.85553	0.145	0.392	4.55359e-302	2	Gm20186
3.78078e-306	0.277248	0.216	0.065	7.34643e-302	2	Plau
3.67944e-305	-0.768467	0.516	0.694	7.14953e-301	2	Arhgef1
1.32515e-304	-0.534129	0.012	0.239	2.57489e-300	2	Ass1
1.68507e-304	-0.710299	0.043	0.278	3.27426e-300	2	Arap2
1.7146e-304	-0.646326	0.003	0.226	3.33164e-300	2	Tespa1
2.77451e-304	0.326882	0.301	0.117	5.39115e-300	2	Cryl1
3.31114e-304	0.3036	0.287	0.106	6.43387e-300	2	Itpripl1
6.51499e-304	-0.617185	0.013	0.239	1.26593e-299	2	Stat4
8.14844e-304	0.384564	0.636	0.362	1.58332e-299	2	Eif4ebp1
8.3883e-304	0.39272	0.453	0.227	1.62993e-299	2	Dram2
5.62673e-303	0.455112	0.673	0.41	1.09333e-298	2	Nckap1l
1.29115e-302	0.391802	0.983	0.874	2.50883e-298	2	Cyba
6.9231e-302	-0.948549	0.023	0.254	1.34523e-297	2	Cd300lf
5.37148e-301	0.37279	0.358	0.152	1.04373e-296	2	Fkbp5
2.38647e-300	0.284753	0.288	0.105	4.63714e-296	2	Rtl8a
5.30283e-300	-0.69426	0.15	0.401	1.03039e-295	2	Il17ra
4.51507e-299	0.384494	0.949	0.832	8.77324e-295	2	Gabarap
1.62263e-298	-0.633487	0.156	0.415	3.15293e-294	2	Slc38a1
1.84673e-298	0.400151	0.475	0.247	3.58839e-294	2	Fkbp15
4.1496e-298	0.442071	0.532	0.296	8.06309e-294	2	Stxbp3
5.89657e-298	0.405318	0.519	0.275	1.14576e-293	2	Atp13a2
9.87067e-298	0.491755	0.776	0.558	1.91797e-293	2	Txndc17
1.09416e-297	0.452222	0.608	0.369	2.12607e-293	2	Pip4p1
1.51634e-297	0.337941	0.301	0.114	2.94641e-293	2	Fam43a
5.94913e-297	-0.570642	0.824	0.866	1.15598e-292	2	Snrpg
1.60331e-295	-0.493318	0.021	0.246	3.11538e-291	2	Galnt6
1.6869e-295	-0.473624	0.855	0.919	3.27782e-291	2	Ube2d3
7.12294e-295	-0.735381	0.002	0.218	1.38406e-290	2	Trib2
1.21726e-294	0.322399	0.242	0.081	2.36526e-290	2	Siglec1
1.43354e-294	0.297382	0.555	0.289	2.78551e-290	2	Igsf6
2.56734e-293	-0.49188	0.025	0.253	4.9886e-289	2	Kcnn4
2.73764e-293	0.325381	0.299	0.117	5.3195e-289	2	Pcyox1
4.33926e-293	-0.693383	0.599	0.755	8.43161e-289	2	Klf13
1.38649e-292	0.340036	0.352	0.153	2.69409e-288	2	Mgst3
1.69998e-292	0.392336	0.439	0.221	3.30324e-288	2	Hsd17b4
5.27552e-292	0.448105	0.73	0.469	1.02509e-287	2	Tnfaip8
8.83952e-292	0.34193	0.385	0.18	1.71761e-287	2	Ubtd1
1.01546e-291	0.449062	0.724	0.463	1.97314e-287	2	Nptn
1.42771e-291	-1.24121	0.001	0.214	2.77418e-287	2	Dapl1
1.8401e-291	-0.616384	0.001	0.215	3.57549e-287	2	Sh2d1a
2.35464e-291	0.38683	0.914	0.725	4.5753e-287	2	Sat1
2.83294e-291	0.424403	0.434	0.219	5.50468e-287	2	Ncoa4
4.08742e-291	0.442953	0.921	0.809	7.94227e-287	2	Tpm3
5.8074e-291	0.407654	0.465	0.242	1.12844e-286	2	Tfe3
6.09532e-291	0.275246	0.237	0.078	1.18438e-286	2	Nme4
6.68989e-291	0.312182	0.32	0.13	1.29991e-286	2	Rnf169
1.84437e-290	-0.657067	0.02	0.241	3.58379e-286	2	Prkcq
3.80183e-290	0.315275	0.345	0.147	7.38733e-286	2	Tbc1d9b
2.02742e-289	0.48475	0.72	0.489	3.93949e-285	2	Tgfbr2
6.20231e-289	0.31231	0.328	0.136	1.20517e-284	2	Gna15
9.91754e-289	0.436959	0.866	0.652	1.92708e-284	2	Reep5
1.23335e-288	-0.666625	0.012	0.228	2.39653e-284	2	Klk8
2.02743e-288	0.42332	0.461	0.24	3.9395e-284	2	Gnpda1
3.95012e-287	-0.573646	0.035	0.263	7.67548e-283	2	Spata13
4.50366e-287	0.439908	0.861	0.582	8.75106e-283	2	Rps27l
8.9928e-287	0.49936	0.597	0.358	1.74739e-282	2	AC149090.1
1.1001e-286	-0.849283	0.247	0.487	2.1376e-282	2	Dennd4a
1.21834e-286	-0.682369	0.333	0.559	2.36735e-282	2	Evl
1.40641e-286	0.474302	0.772	0.571	2.73279e-282	2	Cyb5a
3.44667e-286	0.470603	0.861	0.721	6.69722e-282	2	Selenof
4.33145e-286	0.386705	0.643	0.367	8.41644e-282	2	Myadm
4.7858e-286	-0.755078	0.224	0.46	9.29928e-282	2	Birc2
4.82046e-286	-0.560012	0.741	0.84	9.36664e-282	2	H2afj
5.37014e-286	0.371923	0.433	0.22	1.04347e-281	2	Ormdl2
6.60461e-285	-1.06604	0.01	0.225	1.28334e-280	2	Pglyrp1
4.3529e-284	0.384968	0.42	0.204	8.45811e-280	2	Myof
5.18555e-284	0.525057	0.34	0.151	1.0076e-279	2	Creb5
5.19055e-284	0.371268	0.585	0.327	1.00858e-279	2	Fes
1.95988e-283	-0.599348	0.274	0.515	3.80825e-279	2	Ppdpf
2.19172e-282	0.306424	0.298	0.121	4.25873e-278	2	Crat
5.49707e-281	0.406147	0.62	0.363	1.06813e-276	2	Ppt1
6.85297e-281	-0.71506	0.591	0.719	1.3316e-276	2	Mif
3.64345e-280	0.364615	0.415	0.201	7.07959e-276	2	Acp2
4.0577e-280	-0.794836	0.904	0.939	7.88451e-276	2	Mcl1
1.60184e-279	0.330325	0.294	0.117	3.11254e-275	2	Ebi3
2.42892e-278	-0.655786	0.359	0.579	4.71964e-274	2	Stk4
6.41881e-278	0.485581	0.916	0.777	1.24724e-273	2	Hspa5
9.23749e-278	0.346458	0.358	0.159	1.79494e-273	2	Tpcn1
1.46614e-277	0.373477	0.511	0.278	2.84885e-273	2	Hsd17b11
9.66041e-277	0.26909	0.241	0.084	1.87711e-272	2	Cib2
1.39393e-276	-0.654081	0.37	0.584	2.70855e-272	2	Ikzf1
1.64836e-276	-0.881659	0.014	0.226	3.20292e-272	2	Cd24a
3.68059e-276	0.406734	0.588	0.349	7.15175e-272	2	Tm2d2
5.83951e-276	0.381039	0.491	0.262	1.13468e-271	2	Dusp3
8.42987e-276	0.444691	0.78	0.536	1.63801e-271	2	Cmtm7
9.36999e-275	-0.453869	0.008	0.216	1.82068e-270	2	Treml2
8.34473e-274	-1.05739	0.008	0.214	1.62146e-269	2	Klrd1
1.68804e-273	0.435076	0.582	0.353	3.28002e-269	2	Atraid
2.52341e-273	-0.659704	0.11	0.344	4.90323e-269	2	Ptpn22
2.99721e-273	0.42166	0.883	0.717	5.82388e-269	2	Sh3glb1
3.52471e-273	-1.58005	0.028	0.242	6.84886e-269	2	Hp
5.31977e-272	0.461593	0.711	0.485	1.03368e-267	2	Lamtor1
1.69645e-271	0.326533	0.714	0.407	3.29637e-267	2	Pnp
9.5231e-271	-0.919878	0.081	0.309	1.85043e-266	2	Lmnb1
3.72676e-270	0.318871	0.349	0.156	7.24146e-266	2	Mpv17
2.21921e-269	0.324617	0.397	0.192	4.31215e-265	2	Sqor
2.25897e-269	0.359241	0.512	0.278	4.38939e-265	2	Mcfd2
3.65007e-269	-0.605096	0.649	0.752	7.09245e-265	2	H2afy
4.67539e-269	0.332073	0.309	0.13	9.08476e-265	2	Nhlrc3
4.81873e-269	0.40746	0.508	0.281	9.36327e-265	2	Cebpg
6.26541e-269	0.422606	0.573	0.344	1.21743e-264	2	Nucb1
1.24287e-268	-0.859634	0.002	0.202	2.41502e-264	2	Ctsw
4.49777e-268	0.288686	0.252	0.093	8.73962e-264	2	Etv5
7.42673e-268	-0.366383	0.972	0.946	1.44309e-263	2	Rpl7a
1.04782e-267	0.316969	0.315	0.132	2.03602e-263	2	Calhm2
8.32683e-267	-0.507775	0.96	0.931	1.61799e-262	2	Rps17
9.14747e-267	0.356693	0.334	0.151	1.77744e-262	2	Sh3pxd2b
1.41034e-266	-0.655676	0.001	0.199	2.74042e-262	2	Sh2d2a
4.27685e-266	0.290933	0.362	0.165	8.31034e-262	2	Hlx
1.42978e-265	0.437422	0.632	0.37	2.7782e-261	2	Pou2f2
3.27455e-265	-0.56272	0.006	0.205	6.36277e-261	2	S1pr4
4.88234e-265	-4.61467	0.128	0.357	9.48688e-261	2	S100a8
7.97787e-265	-1.52407	0.086	0.306	1.55018e-260	2	Gm12840
1.85852e-264	0.446125	0.834	0.614	3.6113e-260	2	Uqcr11
2.19279e-264	-0.535522	0.026	0.236	4.26082e-260	2	Frat2
5.28231e-264	0.265038	0.477	0.243	1.02641e-259	2	Entpd1
9.10666e-264	0.301568	0.276	0.109	1.76951e-259	2	Dpp7
1.74852e-263	-0.539783	0.001	0.197	3.39755e-259	2	Fam169b
2.94748e-263	-0.490632	0.097	0.337	5.72725e-259	2	Sema4d
3.46262e-263	0.412938	0.519	0.291	6.72821e-259	2	Tceal9
3.2478e-262	-0.633597	0.016	0.219	6.31079e-258	2	Pecam1
4.06984e-262	0.31706	0.283	0.114	7.90812e-258	2	Abcc3
5.71433e-262	0.399448	0.565	0.335	1.11035e-257	2	Mrpl42
6.65852e-262	-0.420149	0.931	0.913	1.29382e-257	2	Rpl36al
7.04331e-262	0.402842	0.761	0.496	1.36859e-257	2	Slc6a6
4.04614e-261	0.43235	0.598	0.353	7.86206e-257	2	Dleu2
1.47864e-260	-0.708365	0.187	0.426	2.87314e-256	2	Tspan13
2.17388e-260	-0.566499	0.651	0.778	4.22407e-256	2	Tax1bp1
2.7709e-260	0.31872	0.348	0.159	5.38414e-256	2	Micu1
4.79043e-260	-0.539866	0.002	0.196	9.30829e-256	2	Gimap8
9.31439e-260	-0.744992	0.014	0.215	1.80988e-255	2	Gcnt2
9.92293e-260	-0.447727	0.014	0.215	1.92812e-255	2	Gramd4
1.57855e-259	0.327891	0.395	0.191	3.06728e-255	2	Arl11
2.54611e-259	-0.609049	0.173	0.402	4.94734e-255	2	Znrf1
3.00349e-259	-0.713237	0.135	0.361	5.83607e-255	2	Zfp281
4.93196e-259	-0.630797	0.894	0.914	9.5833e-255	2	Fxyd5
6.76207e-259	0.375537	0.553	0.318	1.31394e-254	2	Dennd5a
1.41871e-258	0.332648	0.471	0.247	2.75669e-254	2	March1
2.74472e-258	-0.591154	0.067	0.286	5.33327e-254	2	Arl5c
5.47404e-258	0.322636	0.352	0.163	1.06366e-253	2	Dbndd2
1.78566e-257	-0.689088	0.804	0.854	3.46972e-253	2	Gas5
6.10035e-257	-0.867989	0.307	0.502	1.18536e-252	2	Hif1a
7.41023e-257	0.267619	1	1	1.43988e-252	2	Tmsb4x
1.14826e-255	-0.596487	0.047	0.258	2.23119e-251	2	Mllt3
1.68563e-255	-0.71875	0.013	0.212	3.27534e-251	2	Mcemp1
4.35055e-255	0.268656	0.214	0.072	8.45356e-251	2	Deptor
2.76661e-254	-0.482066	0.852	0.906	5.3758e-250	2	Myl12b
1.70174e-253	-0.486637	0.024	0.226	3.30665e-249	2	Nup210
1.89141e-253	0.622551	0.936	0.824	3.6752e-249	2	Klf6
6.18737e-253	-1.16761	0.042	0.249	1.20227e-248	2	Clec4e
7.68182e-253	0.34906	0.524	0.296	1.49265e-248	2	Ralb
7.89324e-253	0.393557	0.883	0.738	1.53373e-248	2	Brk1
2.00446e-252	0.462116	0.896	0.721	3.89487e-248	2	Calr
3.42488e-252	0.257223	0.51	0.253	6.65489e-248	2	Msr1
7.37411e-252	0.413237	0.693	0.444	1.43286e-247	2	Mapkapk2
1.03367e-251	0.326046	0.358	0.168	2.00852e-247	2	Fam102b
1.85495e-251	-0.804605	0.039	0.245	3.60435e-247	2	Tgm2
9.4362e-251	0.437771	0.801	0.628	1.83355e-246	2	Wasf2
1.80665e-250	0.36718	0.467	0.256	3.51051e-246	2	Pacsin2
2.73377e-250	0.270736	0.243	0.09	5.312e-246	2	Slc38a6
3.31925e-250	-0.644164	0.509	0.672	6.44963e-246	2	Nsd3
1.62402e-249	-0.575423	0.001	0.189	3.15563e-245	2	Cd6
1.82519e-249	-0.51558	0	0.186	3.54652e-245	2	Nsg2
2.13626e-249	-0.531014	0.109	0.331	4.15096e-245	2	Tes
2.49909e-249	0.444937	0.772	0.548	4.85599e-245	2	Canx
2.57425e-249	0.432749	0.774	0.538	5.00202e-245	2	Ndufc2
3.85608e-249	-0.716452	0.037	0.242	7.49276e-245	2	Bhlhe40
4.04651e-249	0.338477	0.414	0.206	7.86277e-245	2	Jdp2
4.48584e-249	0.419751	0.749	0.5	8.71643e-245	2	Pdia6
6.29124e-249	0.5117	0.691	0.425	1.22245e-244	2	Egr1
8.04149e-249	0.374164	0.348	0.163	1.56254e-244	2	Ppfia4
7.93503e-248	-0.76284	0.049	0.256	1.54186e-243	2	Adam8
8.8411e-248	0.386859	0.558	0.326	1.71791e-243	2	Ehbp1l1
1.60089e-247	0.435833	0.939	0.772	3.11069e-243	2	Lcp1
5.6438e-247	0.427408	0.683	0.461	1.09665e-242	2	Epn1
6.97551e-247	-0.51432	0.068	0.28	1.35541e-242	2	Bzw2
1.1465e-246	0.346224	0.429	0.226	2.22776e-242	2	Naxe
2.43429e-246	0.339052	0.47	0.254	4.73007e-242	2	Borcs6
1.22004e-245	0.428822	0.637	0.415	2.37066e-241	2	Sft2d1
1.2456e-245	0.317887	0.327	0.146	2.42032e-241	2	Dapk1
4.24281e-245	0.329432	0.393	0.197	8.2442e-241	2	Idh1
5.22363e-245	-0.480981	0.004	0.191	1.015e-240	2	Gpr171
1.30177e-244	0.338064	0.357	0.166	2.52947e-240	2	Nrp2
4.83682e-244	0.311304	0.296	0.128	9.39843e-240	2	Tceal8
7.04374e-244	0.39737	0.458	0.249	1.36867e-239	2	Milr1
1.61924e-243	-0.609128	0.069	0.276	3.14634e-239	2	Arhgef18
2.19939e-242	-0.594415	0.002	0.185	4.27363e-238	2	Cd5
2.66217e-242	0.309608	0.3	0.132	5.17287e-238	2	Tom1
3.07168e-242	0.300454	0.267	0.108	5.96857e-238	2	Clcn5
3.37091e-241	0.410541	0.361	0.175	6.55002e-237	2	Hgsnat
4.23587e-241	0.326183	0.304	0.134	8.23072e-237	2	Il3ra
1.07343e-240	0.438805	0.829	0.567	2.08579e-236	2	Zfand5
1.36868e-240	-0.482995	0	0.181	2.65948e-236	2	Jakmip1
1.39312e-239	0.33619	0.357	0.172	2.70698e-235	2	Nucb2
3.97612e-239	0.298701	0.315	0.141	7.72601e-235	2	Plscr3
4.66484e-239	0.328134	0.333	0.157	9.06426e-235	2	Ctbp2
6.18944e-239	0.365802	0.453	0.251	1.20267e-234	2	Yif1b
7.63891e-239	0.309382	0.135	0.032	1.48432e-234	2	Myl3
1.15833e-238	0.35703	0.59	0.355	2.25074e-234	2	Mapk3
1.68105e-238	0.272636	0.251	0.098	3.26645e-234	2	Paox
4.4983e-238	0.296456	0.62	0.366	8.74065e-234	2	Ccl3
6.16398e-238	0.383532	0.155	0.042	1.19772e-233	2	Vcam1
7.66354e-238	0.332679	0.394	0.198	1.4891e-233	2	Osbpl11
8.25754e-238	-1.79524	0.004	0.185	1.60452e-233	2	Nkg7
1.09932e-237	-0.451626	0.975	0.953	2.13609e-233	2	Rpl29
8.20377e-237	0.278153	0.282	0.12	1.59407e-232	2	Cyp20a1
1.16176e-236	0.409996	0.616	0.401	2.25741e-232	2	Ilk
1.54475e-236	-1.8486	0.028	0.22	3.00161e-232	2	Slpi
4.92918e-236	0.315923	0.358	0.174	9.5779e-232	2	Arrb1
1.22749e-235	0.319936	0.354	0.171	2.38514e-231	2	Slc8b1
1.28639e-235	0.408923	0.638	0.417	2.49958e-231	2	Nr3c1
1.77166e-235	0.371569	0.429	0.229	3.44252e-231	2	Fh1
1.78471e-235	0.392969	0.604	0.373	3.46786e-231	2	Mxd4
2.50176e-235	-0.555909	0.095	0.305	4.86118e-231	2	Kif21b
1.08993e-234	-0.616461	0.129	0.346	2.11784e-230	2	Sik1
2.39361e-234	0.339554	0.463	0.253	4.65102e-230	2	Slc48a1
3.26262e-234	0.37655	0.89	0.77	6.33959e-230	2	Tmem50a
3.81058e-234	0.40096	0.532	0.315	7.40435e-230	2	Iqgap2
6.90905e-234	0.519656	0.374	0.189	1.3425e-229	2	Lpar6
1.62969e-233	-0.602602	0.536	0.694	3.16664e-229	2	Ddx6
2.71895e-233	0.323966	0.355	0.173	5.28319e-229	2	Rnf141
1.25574e-232	0.424546	0.707	0.497	2.44002e-228	2	Ralbp1
1.29633e-232	0.825444	0.729	0.534	2.5189e-228	2	Cited2
1.77615e-232	0.375825	0.62	0.4	3.45125e-228	2	Kdelr1
2.7075e-232	0.367733	0.143	0.037	5.26094e-228	2	Tnni3
6.42847e-232	0.353944	0.44	0.236	1.24912e-227	2	Dynll2
1.58829e-231	0.374239	0.374	0.187	3.0862e-227	2	Tifab
2.05916e-231	-0.662039	0.094	0.304	4.00116e-227	2	Lyst
2.54839e-231	0.299841	0.295	0.127	4.95178e-227	2	Akr1b10
1.10366e-230	-0.411085	0.005	0.182	2.14451e-226	2	Pkp3
1.53182e-230	0.265237	0.22	0.08	2.97649e-226	2	Stxbp6
2.35505e-230	0.37663	0.429	0.226	4.5761e-226	2	Nupr1
3.00911e-230	0.357283	0.413	0.218	5.847e-226	2	Dennd1a
4.80076e-230	0.380394	0.59	0.377	9.32835e-226	2	Snx17
1.10881e-229	-0.659334	0.433	0.603	2.15452e-225	2	Ccnd3
3.4567e-229	0.294387	0.277	0.119	6.71671e-225	2	Guca1a
4.50252e-229	-0.862161	0.398	0.562	8.74885e-225	2	Rapgef6
4.65156e-229	0.420875	0.701	0.484	9.03844e-225	2	Crlf2
5.60061e-229	0.341572	0.439	0.24	1.08826e-224	2	Spr
1.81252e-228	0.339401	0.42	0.225	3.5219e-224	2	Plekhb2
2.88354e-228	0.378012	0.521	0.302	5.60302e-224	2	Sgpp1
4.69166e-228	0.274716	0.265	0.111	9.11636e-224	2	Gas2l1
5.68256e-228	0.37467	0.443	0.239	1.10418e-223	2	Tubb6
5.98397e-228	0.411731	0.609	0.386	1.16275e-223	2	Dpysl2
8.90432e-228	-0.983422	0.517	0.656	1.7302e-223	2	Cct6a
1.29354e-227	-0.904966	0.222	0.44	2.51348e-223	2	Gngt2
1.52326e-227	0.427732	0.613	0.409	2.95985e-223	2	Sumo3
1.64918e-227	0.329816	0.362	0.183	3.20452e-223	2	Sigmar1
2.71968e-227	0.299127	0.311	0.141	5.28462e-223	2	Rgs18
2.83301e-227	0.377045	0.614	0.389	5.50481e-223	2	Tmco1
2.94486e-227	0.319459	0.387	0.195	5.72217e-223	2	Fgd4
1.57866e-226	-0.399366	0.024	0.21	3.06749e-222	2	Helz2
6.98506e-226	-1.68553	0.274	0.47	1.35727e-221	2	AW112010
2.75974e-225	-0.488001	0.994	0.975	5.36246e-221	2	Rps11
8.71665e-225	-0.413918	0.88	0.904	1.69373e-220	2	Pabpc1
1.45926e-224	0.33716	0.352	0.173	2.83549e-220	2	Agtrap
2.36462e-224	-0.655051	0.157	0.361	4.5947e-220	2	Tecpr1
2.42934e-224	-0.632037	0.381	0.569	4.72044e-220	2	Stk24
7.75261e-224	0.374705	0.554	0.341	1.50641e-219	2	Trim8
1.84423e-223	-0.686033	0.286	0.486	3.58351e-219	2	4932438A13Rik
2.01429e-223	-0.565145	0.998	0.997	3.91397e-219	2	Rps29
2.66819e-223	-0.603128	0.437	0.605	5.18455e-219	2	Gna13
2.8948e-223	0.399442	0.6	0.388	5.62488e-219	2	2610001J05Rik
3.81829e-223	0.382668	0.439	0.242	7.41932e-219	2	Eea1
3.84971e-223	0.401271	0.332	0.159	7.48037e-219	2	E230029C05Rik
4.24166e-223	-0.412008	0.036	0.226	8.24197e-219	2	Ikbke
1.06592e-222	0.302993	0.311	0.143	2.07119e-218	2	Phactr2
3.30284e-222	0.567457	0.503	0.294	6.41774e-218	2	Ecm1
7.93201e-222	0.400706	0.713	0.514	1.54127e-217	2	Cuta
1.10402e-221	0.340896	0.416	0.22	2.14522e-217	2	Smim10l1
1.13414e-221	-0.51484	0.083	0.285	2.20374e-217	2	Map4k2
2.58554e-221	0.40495	0.795	0.621	5.02395e-217	2	Lamtor2
6.61889e-221	0.356479	0.577	0.351	1.28612e-216	2	Arap1
8.31937e-221	-0.49713	0.041	0.231	1.61654e-216	2	Ipcef1
1.75453e-220	0.349812	0.614	0.38	3.40923e-216	2	Reep3
5.67057e-220	-0.610746	0.49	0.654	1.10185e-215	2	Smchd1
6.30104e-220	0.431575	0.784	0.569	1.22435e-215	2	Tuba1b
2.53004e-219	0.293753	0.306	0.14	4.91612e-215	2	Mob3c
5.12053e-219	-0.557679	0.055	0.247	9.9497e-215	2	Bach2
7.41442e-219	0.308309	0.195	0.067	1.4407e-214	2	Plxdc2
1.33769e-218	-0.619178	0.682	0.786	2.59927e-214	2	Prrc2c
1.39466e-218	0.369055	0.582	0.37	2.70996e-214	2	Anapc11
2.38851e-218	-0.553008	0.421	0.599	4.64112e-214	2	Ppp2r5a
2.90394e-218	-0.756862	0.997	0.988	5.64264e-214	2	Rplp1
9.54219e-218	0.341293	0.564	0.352	1.85414e-213	2	Pttg1ip
1.14442e-217	0.395885	0.453	0.258	2.22372e-213	2	Dnajb14
1.3755e-217	0.357939	0.599	0.385	2.67274e-213	2	Coa3
5.69726e-217	0.369609	0.593	0.377	1.10703e-212	2	Mapk14
1.59059e-216	-0.425641	0.002	0.167	3.09067e-212	2	Rnf125
3.92896e-216	-0.658257	0.103	0.304	7.63436e-212	2	Fam241a
6.07609e-216	0.379415	0.547	0.344	1.18064e-211	2	Sirt2
1.119e-215	-0.561706	0.523	0.679	2.17433e-211	2	Sp100
1.87121e-215	0.300867	0.397	0.209	3.63596e-211	2	Slc35b2
3.88327e-215	0.253083	0.235	0.095	7.54558e-211	2	Kcnk6
3.93383e-215	-0.587827	0.21	0.412	7.64382e-211	2	Tcp11l2
4.35125e-215	-0.541184	0.006	0.174	8.45491e-211	2	Mirt1
9.6947e-215	0.377279	0.883	0.745	1.88378e-210	2	Arhgdia
1.34196e-214	-0.430395	0.848	0.901	2.60755e-210	2	Hnrnpf
2.18214e-214	0.37176	0.866	0.677	4.24011e-210	2	Pomp
3.76502e-214	0.316948	0.33	0.163	7.31582e-210	2	Slc7a7
3.8537e-214	-0.653846	0.637	0.739	7.48813e-210	2	Atp1b3
3.89243e-214	0.386727	0.691	0.477	7.56338e-210	2	Il6ra
4.32058e-214	0.351976	0.642	0.429	8.39531e-210	2	Cmtm6
5.95312e-214	-0.639207	0.126	0.327	1.15675e-209	2	Traf1
1.18411e-213	0.292525	0.969	0.844	2.30085e-209	2	Npc2
1.245e-213	-0.434396	0.02	0.194	2.41917e-209	2	Fam102a
3.10193e-213	0.377584	0.855	0.679	6.02735e-209	2	Pitpna
4.52712e-213	-0.720313	0.026	0.203	8.79665e-209	2	Cd55
1.52411e-212	0.36905	0.621	0.416	2.96149e-208	2	Med28
2.02784e-212	0.34034	0.417	0.229	3.94029e-208	2	Cep170
1.38884e-211	-0.377729	0.036	0.22	2.69865e-207	2	Itpr1
1.68058e-211	0.387393	0.521	0.301	3.26554e-207	2	Apobec1
2.16752e-211	-0.482286	0.77	0.845	4.2117e-207	2	Sf3b1
2.19855e-211	0.417092	0.668	0.486	4.272e-207	2	Akr1b3
1.83779e-210	0.375827	0.532	0.329	3.571e-206	2	Pon2
2.20339e-210	-0.825516	0.015	0.185	4.2814e-206	2	Trem1
4.26845e-210	0.317645	0.398	0.212	8.29403e-206	2	Wls
4.40584e-210	0.304835	0.411	0.222	8.561e-206	2	Nudt9
4.87374e-210	0.380485	0.927	0.717	9.47016e-206	2	Fos
5.58819e-210	0.314401	0.443	0.247	1.08584e-205	2	Sh2b3
1.65594e-209	0.285571	0.293	0.136	3.21767e-205	2	Zfp385a
2.78965e-209	0.277595	0.337	0.162	5.42057e-205	2	Inpp4a
9.62317e-209	-0.47015	0.016	0.186	1.86988e-204	2	Ltb4r1
4.48926e-208	0.376363	0.603	0.394	8.72307e-204	2	Man1a
2.07756e-207	0.373924	0.734	0.535	4.0369e-203	2	Ndufs7
2.2145e-207	0.266307	0.267	0.117	4.303e-203	2	Ocrl
4.52307e-207	-0.517016	0.046	0.226	8.78877e-203	2	Slamf6
4.5404e-207	-0.536333	0.774	0.833	8.82245e-203	2	Cox7a2l
7.39291e-207	0.262075	0.23	0.091	1.43652e-202	2	Plxna4os1
1.03298e-206	-0.913236	0.002	0.162	2.00719e-202	2	Il2rb
1.07451e-206	0.289997	0.308	0.145	2.08788e-202	2	Heatr5a
1.22088e-206	0.295004	0.28	0.128	2.37229e-202	2	Inppl1
1.60724e-206	0.279055	0.279	0.122	3.12303e-202	2	Zfp395
1.87836e-206	0.256875	0.241	0.1	3.64983e-202	2	Dock1
2.1676e-206	0.321046	0.393	0.212	4.21186e-202	2	Adam9
3.35081e-206	-0.487069	0.016	0.184	6.51095e-202	2	Cd27
3.59783e-206	-0.430846	0.045	0.229	6.99094e-202	2	Tent5c
3.60465e-206	-0.688232	0.261	0.451	7.0042e-202	2	Chd3
4.18012e-206	0.356873	0.877	0.688	8.12239e-202	2	Capza2
1.1177e-205	0.29945	0.295	0.137	2.17181e-201	2	Crybg3
2.94149e-205	-0.530749	0.348	0.54	5.71562e-201	2	Pik3cd
4.15091e-205	0.400377	0.338	0.163	8.06564e-201	2	Pmepa1
7.69655e-205	0.378194	0.588	0.372	1.49552e-200	2	Herpud1
1.21122e-204	0.401868	0.712	0.535	2.35352e-200	2	Rnaset2b
1.23558e-204	0.282068	0.293	0.135	2.40085e-200	2	Glb1
1.43085e-204	0.324478	0.416	0.23	2.78028e-200	2	Lman1
1.07789e-203	-1.16764	0.013	0.177	2.09445e-199	2	Slc7a11
1.37799e-203	0.360975	0.508	0.283	2.67758e-199	2	Sdc4
3.72108e-203	-0.347455	0.008	0.17	7.23042e-199	2	Igf2r
4.94637e-203	0.368015	0.519	0.319	9.61129e-199	2	Fndc3a
5.45751e-203	0.342395	0.478	0.287	1.06045e-198	2	2210016F16Rik
6.19621e-203	0.279275	0.358	0.185	1.20399e-198	2	Ltbr
2.73213e-202	0.26067	1	1	5.30881e-198	2	Actb
6.29266e-202	-0.477412	0.018	0.184	1.22273e-197	2	Gm5150
1.27769e-201	0.343662	0.535	0.334	2.48268e-197	2	Hmgcl
1.73217e-201	0.376448	0.355	0.182	3.36577e-197	2	Scimp
1.90883e-201	0.308796	0.435	0.245	3.70905e-197	2	Rab31
3.46007e-201	-0.524033	0.793	0.88	6.72327e-197	2	Pnrc1
5.48448e-201	0.273166	0.301	0.144	1.06569e-196	2	Parvb
5.77406e-201	-0.462918	0.001	0.156	1.12196e-196	2	Gimap7
6.80564e-201	0.282589	0.361	0.187	1.3224e-196	2	St6galnac4
8.21043e-201	0.352319	0.985	0.998	1.59537e-196	2	Malat1
8.25617e-201	-0.553976	0.363	0.543	1.60426e-196	2	H2-T22
1.1859e-200	-2.08102	0.05	0.227	2.30432e-196	2	Ifitm1
2.32164e-200	0.310988	0.425	0.235	4.51119e-196	2	Cat
3.22348e-200	0.291049	0.302	0.143	6.26355e-196	2	Scoc
3.43002e-200	0.319539	0.634	0.397	6.66487e-196	2	Stx7
4.73098e-200	-3.51079	0.037	0.21	9.19277e-196	2	Ccl5
7.08278e-200	0.281128	0.334	0.169	1.37626e-195	2	Nagpa
1.36037e-199	-0.796775	0.385	0.543	2.64334e-195	2	Rhoh
1.46165e-199	-0.625001	0.445	0.607	2.84013e-195	2	Peli1
1.75775e-199	-0.537584	0.978	0.992	3.41548e-195	2	H3f3a
1.78683e-199	-0.996211	0.013	0.173	3.472e-195	2	Ly6c1
2.82016e-199	0.352623	0.539	0.339	5.47985e-195	2	Snapc5
2.15783e-198	0.330188	0.513	0.31	4.19287e-194	2	Mrpl51
2.60887e-198	-0.65341	0.387	0.565	5.06929e-194	2	Chd2
4.73649e-198	-0.467559	0.078	0.265	9.20347e-194	2	Rbm38
2.10866e-197	-0.581226	0.284	0.468	4.09735e-193	2	Gramd1a
9.82084e-197	0.277423	0.299	0.143	1.90829e-192	2	Gabarapl1
1.06745e-196	-0.513173	0.102	0.294	2.07416e-192	2	Socs1
1.12242e-196	-0.877495	0.288	0.466	2.18097e-192	2	Smc4
1.23553e-196	0.30227	0.539	0.316	2.40075e-192	2	Pik3ap1
1.2804e-196	-0.614053	0.368	0.545	2.48795e-192	2	Tnrc6b
3.36825e-196	0.258401	0.619	0.393	6.54485e-192	2	Snap23
4.14127e-196	-0.460587	0.063	0.244	8.04691e-192	2	Rasgrp1
8.47394e-196	0.363275	0.825	0.637	1.64657e-191	2	Rap1a
1.32424e-195	-0.442108	0.831	0.868	2.57312e-191	2	Eif3f
1.59145e-195	-0.554743	0.226	0.42	3.09236e-191	2	Ube2h
2.44508e-195	0.355338	0.552	0.34	4.75104e-191	2	Rpn1
2.60837e-195	0.301827	0.412	0.231	5.06832e-191	2	Pisd
3.2248e-195	-0.501481	0.218	0.415	6.2661e-191	2	Usp3
3.5011e-195	0.304684	0.521	0.31	6.80299e-191	2	Mfsd1
3.50262e-195	0.325248	0.49	0.291	6.80593e-191	2	Ap1s2
1.07546e-194	0.333552	0.408	0.228	2.08972e-190	2	Slc29a3
2.41396e-194	-0.474097	0.051	0.227	4.69057e-190	2	Atp2a3
3.21303e-194	0.27313	0.283	0.131	6.24323e-190	2	Zfp467
4.50531e-194	0.29058	0.401	0.22	8.75426e-190	2	Map3k11
7.83348e-194	-1.11576	0.042	0.213	1.52212e-189	2	Slfn4
8.52061e-194	-0.285658	0.007	0.162	1.65564e-189	2	Uck2
1.32066e-193	0.254775	0.231	0.095	2.56617e-189	2	Abcb1b
2.05499e-193	0.285966	0.375	0.196	3.99306e-189	2	Vat1
1.10519e-192	0.267897	0.416	0.226	2.1475e-188	2	AI467606
1.3763e-192	-0.422721	0.024	0.187	2.67429e-188	2	Pde4d
2.90003e-192	0.266797	0.407	0.222	5.63505e-188	2	Atp6v0a1
4.78324e-192	-1.16226	0.173	0.352	9.29431e-188	2	Gsr
4.94852e-192	0.303641	0.379	0.206	9.61547e-188	2	Mcee
6.66407e-192	-0.48301	0.55	0.71	1.2949e-187	2	Slc38a2
1.17413e-191	-0.575457	0.368	0.546	2.28145e-187	2	Phf20l1
1.26653e-191	0.338498	0.419	0.238	2.46099e-187	2	Dnajc13
8.93338e-191	-0.481464	0.049	0.219	1.73585e-186	2	Rab3ip
1.03492e-190	0.31766	0.446	0.262	2.01096e-186	2	Txndc15
1.17921e-190	0.357489	0.431	0.247	2.29133e-186	2	Chd9
4.40922e-190	-0.348172	0.001	0.149	8.56756e-186	2	Spint2
6.15848e-190	-0.42856	0.054	0.228	1.19665e-185	2	Hdac7
9.74768e-190	0.255367	0.309	0.151	1.89407e-185	2	Chst12
2.24541e-188	0.345795	0.56	0.363	4.36307e-184	2	Commd1
4.41529e-188	-0.497289	0.367	0.548	8.57936e-184	2	Gpbp1
6.81091e-188	0.310488	0.431	0.243	1.32343e-183	2	Ccdc88a
7.03469e-188	-0.502898	0.156	0.343	1.36691e-183	2	Zdhhc18
8.60984e-188	-0.488749	0.667	0.768	1.67298e-183	2	Supt4a
1.8454e-187	-1.77456	0.072	0.244	3.5858e-183	2	Thbs1
3.37206e-187	-0.378923	0.088	0.273	6.55225e-183	2	Ldlrap1
3.37624e-187	-1.28899	0.02	0.176	6.56036e-183	2	Hdc
3.51767e-187	-0.605626	0.19	0.374	6.83519e-183	2	Utrn
3.52236e-187	-0.488973	0.031	0.196	6.84429e-183	2	Sirpb1b
4.44568e-187	0.27018	0.312	0.155	8.63841e-183	2	Gipc1
4.73092e-187	0.288277	0.381	0.209	9.19265e-183	2	Dctn5
1.82826e-186	0.371355	0.641	0.437	3.5525e-182	2	Rab11a
4.18708e-186	0.313723	0.116	0.03	8.13591e-182	2	Nes
7.23357e-186	0.316697	0.4	0.228	1.40556e-181	2	Ptpmt1
1.8367e-185	0.271035	0.294	0.141	3.56889e-181	2	Galc
5.42958e-185	0.375568	0.5	0.317	1.05502e-180	2	Acat1
6.35934e-185	-0.523526	0.262	0.454	1.23568e-180	2	Arid5a
6.94237e-185	0.333881	0.51	0.314	1.34897e-180	2	Arhgef6
8.29265e-185	-0.605366	0.415	0.568	1.61134e-180	2	Arhgap15
9.43273e-185	0.268373	0.283	0.135	1.83287e-180	2	Tnip2
1.18884e-184	0.326467	0.443	0.257	2.31003e-180	2	Mpp6
2.97025e-184	0.356996	0.667	0.469	5.77149e-180	2	Ddost
2.2875e-183	0.37207	0.671	0.483	4.44484e-179	2	Rpn2
3.1192e-183	-0.385751	0.007	0.154	6.06092e-179	2	Plcxd2
3.52223e-183	0.267008	0.977	0.942	6.84404e-179	2	Calm1
2.88882e-182	0.33387	0.464	0.281	5.61326e-178	2	Dlgap4
5.89386e-182	0.366202	0.796	0.607	1.14524e-177	2	Ndufb8
1.85478e-181	0.343375	0.91	0.821	3.60403e-177	2	Hint1
2.71559e-181	0.30467	0.542	0.345	5.27666e-177	2	Ebp
2.77426e-181	0.443552	0.122	0.033	5.39066e-177	2	Tnnt2
2.9984e-181	0.274581	0.398	0.224	5.8262e-177	2	Tax1bp3
7.18987e-181	-0.368637	0.003	0.146	1.39706e-176	2	Zap70
7.49462e-181	-0.519536	0.44	0.596	1.45628e-176	2	Leprotl1
7.95817e-181	0.309209	0.384	0.215	1.54635e-176	2	Aldh9a1
1.48201e-180	0.265166	0.36	0.194	2.8797e-176	2	Fnta
2.32214e-180	-0.418513	0.058	0.228	4.51215e-176	2	D16Ertd472e
1.42067e-179	0.288503	0.134	0.04	2.7605e-175	2	Hist1h3d
3.15777e-179	-0.365961	0.001	0.141	6.13586e-175	2	Mgst2
4.84609e-179	-0.419314	0.057	0.227	9.41644e-175	2	Slc2a1
1.22404e-178	-0.516206	0.536	0.663	2.37843e-174	2	Gm11808
1.95917e-178	-0.317944	0.02	0.172	3.80687e-174	2	Map4k1
2.07707e-178	-0.425559	0.128	0.311	4.03596e-174	2	Arl2bp
2.09524e-178	-1.03325	0.146	0.322	4.07126e-174	2	Ms4a4c
2.32994e-178	0.315763	0.362	0.195	4.52731e-174	2	Hist3h2a
4.70329e-178	-0.738752	0.243	0.423	9.13896e-174	2	H2-Q6
1.38111e-177	-0.419119	0.002	0.141	2.68364e-173	2	Btla
1.75141e-177	-0.901207	0.001	0.139	3.40317e-173	2	Cd8b1
1.78064e-177	0.387655	0.633	0.438	3.45997e-173	2	Taok3
3.52486e-177	-0.517266	0.045	0.208	6.84915e-173	2	Pygl
7.97576e-177	-0.383003	0	0.138	1.54977e-172	2	Sidt1
1.65158e-176	-0.544089	0.258	0.435	3.20919e-172	2	Srpk1
2.30881e-176	-0.327761	0.006	0.147	4.48625e-172	2	Dpp4
2.4697e-176	0.320274	0.74	0.527	4.79888e-172	2	Tgfb1
3.12606e-176	0.467507	0.28	0.137	6.07424e-172	2	Fam71a
1.37629e-175	0.260399	0.292	0.144	2.67428e-171	2	Gaa
2.21537e-175	-0.39865	0.926	0.919	4.30468e-171	2	Eef2
2.495e-175	-0.427707	0.789	0.827	4.84803e-171	2	Eif3h
1.24815e-174	0.255406	0.891	0.676	2.42528e-170	2	Atox1
2.49354e-174	0.296912	0.37	0.205	4.84519e-170	2	Pik3cg
3.58714e-174	0.305717	0.453	0.275	6.97017e-170	2	Triap1
4.12721e-174	0.307143	0.452	0.271	8.01959e-170	2	Sft2d2
6.97447e-174	-0.498036	0.017	0.163	1.35521e-169	2	Atp1b1
8.31363e-174	-0.359983	0.015	0.16	1.61542e-169	2	Il27ra
8.362e-174	0.345817	0.828	0.611	1.62482e-169	2	Neat1
2.96113e-173	-0.526427	0.683	0.769	5.75376e-169	2	Arhgap45
3.08171e-173	0.32194	0.625	0.426	5.98808e-169	2	Akt1
4.30113e-173	-0.393351	0.739	0.793	8.35753e-169	2	Snrpe
5.1816e-173	-0.417391	0.821	0.873	1.00684e-168	2	Msn
5.78093e-173	-0.321598	0.03	0.185	1.12329e-168	2	Gpr35
7.97878e-173	-1.11043	0.008	0.147	1.55036e-168	2	Cxcr2
9.39712e-173	0.273418	0.368	0.202	1.82595e-168	2	Antxr2
3.36677e-172	0.326265	0.531	0.325	6.54198e-168	2	Clic4
3.91584e-172	0.299445	0.48	0.297	7.60887e-168	2	Cybc1
4.17416e-172	0.261653	0.257	0.121	8.1108e-168	2	Slc8a1
5.90098e-172	-0.49687	0.03	0.181	1.14662e-167	2	BE692007
7.78252e-172	0.272958	0.388	0.215	1.51222e-167	2	Phf20
1.21467e-171	0.322229	0.596	0.397	2.36022e-167	2	Fcho2
2.1759e-171	-0.317702	0.022	0.17	4.22799e-167	2	Fam117a
6.55609e-171	0.254242	0.323	0.161	1.27391e-166	2	Zbtb4
1.10741e-170	0.270584	0.391	0.222	2.1518e-166	2	Rnf5
2.26997e-170	0.522887	0.6	0.426	4.41077e-166	2	2810013P06Rik
2.97642e-170	-0.447962	0.7	0.758	5.78347e-166	2	Snrpf
3.6782e-170	-0.348443	0.003	0.139	7.1471e-166	2	Tnfrsf18
5.01288e-170	-0.541222	0.194	0.368	9.74053e-166	2	Psip1
5.66899e-170	-0.294325	0.009	0.149	1.10154e-165	2	Mefv
2.09587e-169	-0.387947	0.002	0.136	4.07249e-165	2	Ppp1r16b
9.0173e-169	-1.01606	0.023	0.169	1.75215e-164	2	Il1r2
1.26009e-168	0.297064	0.482	0.301	2.44849e-164	2	Spag7
2.1191e-168	0.275125	0.951	0.893	4.11761e-164	2	Ybx1
8.53429e-168	-0.463385	0.62	0.729	1.6583e-163	2	Ube2b
4.20113e-167	-0.511857	0.194	0.373	8.16321e-163	2	Bcl2l11
4.5489e-167	0.300082	0.9	0.829	8.83896e-163	2	Rabac1
4.59763e-167	0.267494	0.367	0.205	8.93366e-163	2	Dok1
9.74488e-167	-0.444566	0.065	0.224	1.89353e-162	2	Sesn3
1.09933e-166	-0.392864	0.018	0.159	2.1361e-162	2	Cep97
2.62312e-166	0.302171	0.236	0.106	5.09699e-162	2	Gm10138
3.16772e-166	-0.571844	0.096	0.264	6.1552e-162	2	Nfil3
4.94078e-166	0.393447	0.913	0.802	9.60042e-162	2	mt-Nd5
9.9437e-166	-0.342723	0	0.13	1.93216e-161	2	Themis
1.01435e-165	0.275874	0.442	0.268	1.97099e-161	2	Elovl1
2.11128e-165	0.283718	0.379	0.216	4.10242e-161	2	Rp2
2.17991e-165	0.388431	0.747	0.595	4.23578e-161	2	Tut7
5.20872e-165	-0.620741	0.398	0.541	1.01211e-160	2	Cirbp
1.89766e-164	0.283403	0.467	0.287	3.68734e-160	2	Cyb5r3
3.73001e-164	0.335613	0.545	0.351	7.24779e-160	2	Rap2b
5.65046e-164	-0.520249	0.008	0.142	1.09794e-159	2	Arg2
1.92938e-163	-0.313432	0.012	0.148	3.74898e-159	2	Rab27a
5.5742e-163	0.275755	0.365	0.205	1.08312e-158	2	Pacs2
7.52948e-163	0.333086	0.582	0.39	1.46305e-158	2	Etfb
1.80196e-162	0.342594	0.639	0.459	3.50139e-158	2	Ddrgk1
2.10392e-162	0.305698	0.332	0.178	4.08813e-158	2	H1f0
2.81415e-162	-0.464089	0.002	0.13	5.46818e-158	2	Cd7
6.59641e-162	-0.380236	0.028	0.175	1.28175e-157	2	Rab11fip1
1.52624e-161	-0.505886	0.28	0.445	2.96563e-157	2	Grk6
2.10734e-161	-0.392496	0.001	0.128	4.09476e-157	2	Ikzf3
2.15811e-161	0.280764	0.378	0.215	4.19342e-157	2	Tex264
2.63962e-161	0.308998	0.431	0.26	5.12905e-157	2	Mon2
3.23104e-161	-0.429563	0.749	0.836	6.27823e-157	2	Clk1
3.64582e-161	0.285877	0.914	0.787	7.08419e-157	2	Capzb
5.23823e-161	0.388466	0.733	0.565	1.01784e-156	2	Tacc1
7.33082e-161	-0.414488	0.088	0.25	1.42445e-156	2	Snhg9
1.10285e-160	-0.553111	0.556	0.67	2.14294e-156	2	1810026B05Rik
4.24519e-160	0.278801	0.946	0.885	8.24883e-156	2	Clic1
4.56919e-160	0.306599	0.601	0.407	8.87839e-156	2	Hcfc1r1
7.08835e-160	-0.721981	0.378	0.533	1.37734e-155	2	Cxcr4
1.37683e-159	0.256641	0.345	0.191	2.67532e-155	2	Txndc12
1.5862e-159	-0.332609	0.904	0.914	3.08214e-155	2	Uqcrh
6.74424e-159	-0.33577	0.001	0.126	1.31047e-154	2	Tnik
2.50161e-158	-0.447313	0.681	0.773	4.86087e-154	2	Eif4a2
2.65837e-158	-0.640488	0.084	0.245	5.16549e-154	2	Slc16a3
4.88894e-158	0.305775	0.56	0.38	9.49969e-154	2	Chmp3
9.46407e-158	0.270807	0.323	0.175	1.83896e-153	2	Igsf8
1.3155e-157	0.288331	0.437	0.264	2.55615e-153	2	Acer3
1.55002e-157	0.305181	0.956	0.878	3.01184e-153	2	Ptpn18
1.65268e-157	-0.312495	0.003	0.13	3.21133e-153	2	Phgdh
1.77077e-157	-0.381434	0.052	0.204	3.44078e-153	2	Zeb1
2.85428e-157	0.345318	0.385	0.22	5.54614e-153	2	Arrdc3
3.68995e-157	0.356929	0.652	0.465	7.16995e-153	2	Arhgap17
5.40715e-157	0.292009	0.386	0.224	1.05066e-152	2	Susd3
6.57075e-157	0.318197	0.627	0.44	1.27676e-152	2	Cenpx
9.62072e-157	0.2505	0.529	0.33	1.8694e-152	2	Xdh
1.35626e-156	-0.478024	0.012	0.145	2.63535e-152	2	Igfbp6
2.40544e-156	-0.558338	0.637	0.739	4.674e-152	2	Macf1
4.2336e-156	0.332775	0.558	0.384	8.22631e-152	2	0610010K14Rik
4.27019e-156	0.295115	0.473	0.293	8.2974e-152	2	Zswim6
5.05067e-156	-0.395768	0.027	0.167	9.81396e-152	2	Sh2d3c
5.13666e-156	0.270868	0.397	0.233	9.98104e-152	2	Htra2
6.1705e-156	-0.946732	0.159	0.329	1.19899e-151	2	Ccr2
1.52293e-155	0.272052	0.366	0.21	2.95921e-151	2	Dhrs1
1.73806e-155	0.284979	0.302	0.157	3.37723e-151	2	Ints6l
4.99977e-155	0.324855	0.438	0.272	9.71506e-151	2	Camk1d
7.23752e-155	0.268624	0.343	0.192	1.40632e-150	2	Abcd1
1.00894e-154	0.27226	0.38	0.224	1.96048e-150	2	Mrpl27
3.24894e-154	0.304514	0.483	0.31	6.31301e-150	2	Hsd17b12
3.73678e-154	0.258355	0.613	0.411	7.26094e-150	2	Orai1
3.85495e-154	-0.350278	0.004	0.128	7.49055e-150	2	1810041H14Rik
9.8491e-154	0.350707	0.279	0.143	1.91378e-149	2	Gm6377
1.10471e-153	-0.490387	0.202	0.366	2.14655e-149	2	Avl9
1.33375e-153	0.319016	0.414	0.247	2.59161e-149	2	Rnasel
1.9192e-153	-0.319249	0.002	0.125	3.72919e-149	2	Scml4
4.22603e-153	0.315094	0.651	0.456	8.21159e-149	2	Atp6ap2
4.59626e-153	0.314146	0.551	0.372	8.93099e-149	2	Gapvd1
4.68104e-153	-0.306777	0.01	0.138	9.09572e-149	2	Card11
6.95232e-153	-0.385078	0.046	0.193	1.3509e-148	2	Mir142hg
9.93449e-153	0.312823	0.622	0.437	1.93037e-148	2	Pura
1.04241e-152	-2.04738	0.004	0.127	2.0255e-148	2	Cd79a
1.52663e-152	-0.687697	0.405	0.543	2.9664e-148	2	Itga4
1.65371e-152	-0.494033	0.52	0.648	3.21332e-148	2	Xrn2
2.46553e-152	0.304375	0.431	0.262	4.79077e-148	2	Peak1
3.25158e-152	0.272022	0.481	0.298	6.31815e-148	2	Sgpl1
3.48647e-152	0.329207	0.59	0.418	6.77455e-148	2	Stub1
4.16184e-152	-0.540048	0.323	0.48	8.08687e-148	2	Per1
5.98069e-152	-1.15868	0.142	0.295	1.16211e-147	2	Clec4d
6.52599e-152	-0.400468	0.151	0.325	1.26807e-147	2	Abcg1
7.72635e-152	-1.68637	0.01	0.137	1.50131e-147	2	Ebf1
9.11409e-152	0.250572	0.335	0.186	1.77096e-147	2	Wdfy2
9.97713e-152	0.265689	0.388	0.228	1.93866e-147	2	Plod3
1.07736e-151	-0.337425	0.084	0.244	2.09342e-147	2	Tuba4a
1.64442e-151	0.261951	0.318	0.168	3.19527e-147	2	Ddx60
4.03682e-151	-0.401701	0.173	0.345	7.84395e-147	2	Pik3r5
6.69732e-151	-1.16848	0.018	0.148	1.30136e-146	2	Lrg1
7.17588e-151	0.293027	0.467	0.297	1.39435e-146	2	Mrpl28
1.48279e-150	-0.284005	0.004	0.127	2.88121e-146	2	Stk26
2.7525e-150	0.317697	0.81	0.623	5.34839e-146	2	BC005537
3.57963e-150	-0.337462	0.006	0.129	6.95558e-146	2	5830428M24Rik
7.73223e-150	0.354538	0.697	0.507	1.50245e-145	2	Manf
7.84522e-150	-0.268679	0.008	0.132	1.52441e-145	2	Abtb2
1.00639e-149	-0.404467	0.005	0.128	1.95552e-145	2	Trem3
1.25948e-149	-0.342295	0.056	0.206	2.4473e-145	2	Maff
1.40216e-149	0.297269	0.321	0.178	2.72453e-145	2	Rasa4
3.50937e-149	-0.461307	0.327	0.488	6.81907e-145	2	Coq10b
5.06191e-149	0.291122	0.599	0.394	9.83579e-145	2	Ptpre
5.55515e-149	0.281342	0.532	0.344	1.07942e-144	2	Colgalt1
6.13029e-149	-0.422464	0.726	0.773	1.19118e-144	2	Hspe1
1.01539e-148	0.313677	0.892	0.782	1.973e-144	2	Ndufa4
1.13217e-148	-0.554994	0.176	0.33	2.19992e-144	2	Tmem71
1.44362e-148	0.372617	0.383	0.227	2.8051e-144	2	Casp4
2.98026e-148	0.262666	0.408	0.245	5.79095e-144	2	Zfp710
3.6654e-148	-0.652955	0.478	0.583	7.12223e-144	2	Tut4
5.62097e-148	-1.27091	0.032	0.168	1.09221e-143	2	Chil3
6.02914e-148	-0.314717	0	0.117	1.17152e-143	2	Ubash3a
6.81873e-148	-0.446318	0.428	0.579	1.32495e-143	2	Rbbp6
8.63674e-148	-0.3577	0	0.117	1.6782e-143	2	Trat1
8.72403e-148	-1.82769	0.142	0.298	1.69517e-143	2	Fabp5
1.40669e-147	0.27348	0.509	0.332	2.73333e-143	2	Oat
1.60868e-147	-0.339794	0	0.117	3.12584e-143	2	Dtx1
1.95367e-147	-0.358718	0.008	0.13	3.79617e-143	2	Tesc
2.55156e-147	0.294901	0.539	0.363	4.95793e-143	2	Tm9sf2
2.84487e-147	-0.505184	0.025	0.158	5.52787e-143	2	Jaml
7.51873e-147	-0.359427	0.002	0.12	1.46096e-142	2	Hsd11b1
1.08901e-146	-0.494226	0.102	0.254	2.11606e-142	2	Rabgap1l
1.41426e-146	-0.401663	0.13	0.29	2.74805e-142	2	Btg3
1.80909e-146	-0.393315	0.056	0.205	3.51525e-142	2	Cdc42ep3
3.29385e-146	0.322754	0.56	0.379	6.40027e-142	2	Adcy7
4.6779e-146	-0.402521	0.877	0.887	9.08964e-142	2	Gnas
8.00648e-146	0.28591	0.772	0.597	1.55574e-141	2	S100a13
1.57596e-145	0.254079	0.893	0.737	3.06225e-141	2	Arpc4
1.57914e-145	0.303403	0.643	0.453	3.06842e-141	2	Pip4k2a
2.39291e-145	-0.623025	0.43	0.543	4.64966e-141	2	Pgk1
3.00364e-145	-0.433099	0.572	0.684	5.83637e-141	2	Syf2
3.67975e-145	-1.78498	0.401	0.486	7.15012e-141	2	Msrb1
3.68203e-145	-0.384234	0.027	0.159	7.15456e-141	2	Gm15472
3.82725e-145	-0.490934	0.126	0.28	7.43673e-141	2	Foxo1
4.55345e-145	-0.452368	0.016	0.143	8.84781e-141	2	Il18rap
9.77337e-145	-0.326436	0.012	0.136	1.89906e-140	2	Cd244a
1.0192e-144	0.289154	0.917	0.825	1.9804e-140	2	Ppib
1.83594e-144	-0.822181	0.024	0.155	3.56741e-140	2	AA467197
7.80585e-144	-0.443444	0.011	0.134	1.51676e-139	2	F10
2.40883e-143	-0.464064	0.203	0.365	4.68061e-139	2	Nfatc3
8.93973e-143	-0.473693	0.078	0.223	1.73708e-138	2	Inpp4b
1.43837e-142	0.281043	0.418	0.254	2.79489e-138	2	Trmt1
2.35122e-142	0.31708	0.603	0.432	4.56865e-138	2	Ppp1r12c
2.52357e-142	-0.461238	0.729	0.776	4.90355e-138	2	Ldha
2.72126e-142	-0.454653	0.422	0.564	5.28767e-138	2	Map4k4
3.3765e-142	-0.487752	0.001	0.114	6.56087e-138	2	Cd8a
4.48236e-142	0.292735	0.445	0.28	8.70966e-138	2	Mafg
1.04101e-141	0.259954	0.332	0.185	2.02278e-137	2	Tmem87b
1.29483e-141	-0.491631	0.5	0.653	2.51598e-137	2	Socs3
1.30646e-141	-0.750344	0.021	0.147	2.53859e-137	2	H2-Q10
1.42365e-141	-0.350113	0.022	0.148	2.7663e-137	2	Als2cl
1.70791e-141	-0.463934	0.231	0.411	3.31865e-137	2	Ccnd2
2.15046e-141	-0.359457	0.001	0.114	4.17855e-137	2	Gm19585
2.83938e-141	-0.29453	0.004	0.12	5.51721e-137	2	Rhof
3.80781e-141	-0.77009	0.446	0.57	7.39895e-137	2	Resf1
7.89075e-141	0.25869	0.386	0.231	1.53325e-136	2	Plin3
9.4982e-141	-0.301274	0.001	0.113	1.84559e-136	2	Gimap1os
1.001e-140	0.302015	0.549	0.38	1.94505e-136	2	Os9
1.42997e-140	0.420585	0.14	0.05	2.77858e-136	2	Lyz1
1.77931e-140	0.334929	0.622	0.448	3.45737e-136	2	Nars
3.72406e-140	-0.496827	0.347	0.503	7.23623e-136	2	Arid4b
4.0113e-140	-0.285344	0.738	0.851	7.79435e-136	2	Ier2
5.30089e-140	0.306264	0.607	0.427	1.03002e-135	2	Rex1bd
9.21817e-140	0.37722	0.843	0.707	1.79118e-135	2	mt-Nd4l
1.49072e-139	0.380226	0.334	0.194	2.89662e-135	2	Asph
1.60017e-139	0.250199	0.33	0.185	3.10928e-135	2	Abcc1
1.54616e-138	-0.399197	0.156	0.319	3.00434e-134	2	Mbp
1.89434e-138	-0.290799	0.991	0.965	3.68088e-134	2	Ptma
2.82187e-138	0.28722	0.626	0.438	5.48318e-134	2	Bnip2
9.41531e-138	-0.279704	0	0.11	1.82949e-133	2	Tdrp
1.26975e-137	0.287476	0.495	0.324	2.46724e-133	2	Pdia4
4.77417e-137	0.287168	0.892	0.771	9.27669e-133	2	Rac1
1.33761e-136	-0.354869	0.04	0.174	2.5991e-132	2	Mmp14
2.43492e-136	0.267619	0.458	0.297	4.73129e-132	2	Trappc3
2.65023e-136	0.349567	0.439	0.269	5.14966e-132	2	Cd72
2.97114e-136	-0.288268	0.015	0.135	5.77321e-132	2	Gpr18
3.18295e-136	-0.401884	0.564	0.663	6.18479e-132	2	Cct2
4.1354e-136	-0.398157	0.709	0.773	8.03549e-132	2	Set
5.27091e-136	0.295811	0.729	0.563	1.02419e-131	2	Sec62
5.84606e-136	-0.374734	0.062	0.199	1.13595e-131	2	Prkd2
1.12275e-135	0.28195	0.493	0.322	2.18161e-131	2	Coro1c
2.10875e-135	-0.449468	0.402	0.542	4.09752e-131	2	Lrrfip1
4.22182e-135	0.29358	0.546	0.372	8.20342e-131	2	Vps35
6.56774e-135	-1.98419	0.142	0.283	1.27618e-130	2	Fn1
7.80934e-135	-0.364221	0.01	0.125	1.51743e-130	2	Itm2a
9.99659e-135	0.27426	0.578	0.396	1.94244e-130	2	Mydgf
1.12909e-134	-0.627525	0.761	0.788	2.19394e-130	2	Pkm
1.62269e-134	-0.347299	0.139	0.297	3.15304e-130	2	Tnip1
2.14843e-134	-1.54296	0.027	0.151	4.17462e-130	2	Arg1
4.25764e-134	0.388801	0.357	0.216	8.27303e-130	2	Cdk6
5.73299e-134	-0.39795	0.373	0.539	1.11398e-129	2	Gm26917
8.59423e-134	-1.17917	0.145	0.288	1.66995e-129	2	Osm
2.01702e-133	-0.303131	0.053	0.19	3.91928e-129	2	Slco3a1
2.395e-133	-1.82941	0.029	0.154	4.65372e-129	2	G0s2
2.66321e-133	0.323718	0.613	0.448	5.17488e-129	2	0610012G03Rik
7.12937e-133	-0.285094	0.001	0.108	1.38531e-128	2	Faah
7.22188e-133	-0.414077	0.495	0.619	1.40328e-128	2	Dusp11
1.9067e-132	-0.306622	0	0.106	3.70492e-128	2	Tmem108
1.93337e-132	-0.876776	0.069	0.207	3.75673e-128	2	Il1rn
3.2976e-132	-1.37509	0.074	0.212	6.40757e-128	2	Ptgs2
3.03894e-131	-0.328604	0.907	0.935	5.90497e-127	2	Arhgdib
3.2661e-131	-0.328864	0.754	0.792	6.34637e-127	2	Psmb1
3.39736e-131	-0.651367	0.271	0.407	6.60141e-127	2	Gtf2i
5.85348e-131	0.319716	0.629	0.461	1.13739e-126	2	Fnbp1
7.86283e-131	0.251826	0.457	0.3	1.52783e-126	2	Clptm1
1.27977e-130	-0.599053	0.485	0.566	2.48671e-126	2	Aprt
1.90939e-130	-0.409701	0.497	0.617	3.71015e-126	2	Nop53
2.67374e-130	-0.455917	0.015	0.13	5.19535e-126	2	Vegfa
3.88364e-130	-0.81249	0.001	0.107	7.54631e-126	2	Prf1
4.50785e-130	-0.708591	0.203	0.349	8.7592e-126	2	Samsn1
9.10747e-130	0.272318	0.507	0.341	1.76967e-125	2	Rbfa
1.0293e-129	0.29248	0.585	0.419	2.00004e-125	2	Dctn2
1.83652e-129	0.331341	0.567	0.39	3.56855e-125	2	Tob2
2.63964e-129	0.466937	0.38	0.228	5.12908e-125	2	Tpm1
1.19896e-128	0.381622	0.243	0.125	2.3297e-124	2	Gm26802
1.48116e-128	0.285532	0.49	0.332	2.87805e-124	2	Sdhc
1.98312e-128	-0.281649	0.022	0.141	3.85341e-124	2	Ndrg1
2.49697e-128	-0.419056	0.328	0.478	4.85186e-124	2	Senp6
2.81489e-128	-0.41063	0.155	0.306	5.46962e-124	2	Jak2
3.25704e-128	0.293604	0.716	0.557	6.32875e-124	2	Swi5
1.05835e-127	-0.557002	0.075	0.214	2.05647e-123	2	Gadd45a
1.60074e-127	-0.401714	0.074	0.209	3.11039e-123	2	Dedd2
1.89712e-127	-0.303938	0.005	0.111	3.6863e-123	2	Rnf144a
1.95054e-127	-0.397155	0.564	0.663	3.79009e-123	2	Ube2s
2.2972e-127	0.253722	0.481	0.319	4.46369e-123	2	9530068E07Rik
2.91513e-127	-0.546657	0.545	0.644	5.66439e-123	2	H2-Q4
2.92928e-127	-0.521606	0.722	0.766	5.69189e-123	2	Samhd1
3.70655e-127	-0.256054	0.008	0.116	7.2022e-123	2	Tmem154
5.34486e-127	-0.294508	0.067	0.203	1.03856e-122	2	Orai2
9.39314e-127	0.268397	0.511	0.345	1.82518e-122	2	Dguok
1.23596e-126	-1.3273	0.002	0.106	2.40159e-122	2	Ly6d
1.24213e-126	-1.29239	0.003	0.106	2.41359e-122	2	Iglc2
1.7378e-126	0.359408	0.766	0.613	3.37672e-122	2	Slc3a2
2.10151e-126	0.349457	0.361	0.22	4.08344e-122	2	Tgfbr1
3.66144e-126	-0.413571	0.848	0.879	7.11455e-122	2	Srrm2
5.53383e-126	0.298687	0.651	0.49	1.07528e-121	2	Sptssa
1.68978e-125	-0.392353	0.99	0.996	3.28342e-121	2	H3f3b
2.72931e-125	0.276007	0.528	0.367	5.30333e-121	2	Spg21
3.20528e-125	-0.52805	0.013	0.123	6.22819e-121	2	Vcan
5.34717e-125	-0.422471	0.211	0.363	1.03901e-120	2	Rictor
7.63538e-125	0.277171	0.855	0.751	1.48363e-120	2	Ost4
1.11284e-124	0.260775	0.905	0.81	2.16236e-120	2	Cox6b1
1.4926e-124	0.355723	0.27	0.146	2.90026e-120	2	Egr2
4.41325e-124	-0.391739	0.512	0.624	8.57539e-120	2	Mbd2
5.83397e-124	-0.560998	0.16	0.307	1.1336e-119	2	2310001H17Rik
7.69985e-124	0.298857	0.638	0.489	1.49616e-119	2	Txn2
1.13028e-123	-0.266068	0.002	0.102	2.19626e-119	2	B3gnt5
1.38812e-123	-0.320712	0.042	0.165	2.69726e-119	2	Zrsr1
1.5731e-123	-0.750683	0.061	0.189	3.05669e-119	2	H2-Ob
2.49524e-123	-0.433677	0.473	0.585	4.8485e-119	2	Stat3
3.30557e-123	-0.375855	0.192	0.344	6.42306e-119	2	Snhg6
1.02655e-122	-0.301089	0.016	0.127	1.99469e-118	2	Gbp4
3.97454e-122	-0.366739	0.095	0.231	7.72292e-118	2	Pdk1
4.31383e-122	0.288371	0.477	0.321	8.38221e-118	2	Tmem219
4.89232e-122	-0.407612	0.652	0.742	9.50627e-118	2	Ncor1
6.21981e-122	0.352489	0.299	0.168	1.20857e-117	2	Tppp3
7.93881e-122	-0.304967	0.034	0.152	1.54259e-117	2	Rras2
1.52905e-121	-0.599008	0.724	0.752	2.97109e-117	2	Selplg
2.13114e-121	-0.401888	0.161	0.304	4.14102e-117	2	Prkch
4.90586e-121	-0.432784	0.123	0.267	9.53258e-117	2	Hopx
6.13354e-121	0.26681	0.707	0.498	1.19181e-116	2	Srsf9
1.50127e-120	-0.279355	0.006	0.107	2.91712e-116	2	Traf4
2.06911e-120	0.264913	0.451	0.296	4.02049e-116	2	Mindy2
2.39124e-120	0.282289	0.622	0.459	4.64641e-116	2	Uqcrc1
2.67349e-120	-0.393423	0.242	0.393	5.19486e-116	2	Mef2d
3.27996e-120	0.264302	0.463	0.308	6.37329e-116	2	Hook3
4.35572e-120	-0.676123	0.009	0.112	8.4636e-116	2	Acod1
1.22979e-119	-0.356706	0.136	0.281	2.3896e-115	2	Esyt2
1.53087e-119	-0.437026	0.091	0.229	2.97464e-115	2	Spn
2.19182e-119	0.281731	0.741	0.577	4.25893e-115	2	Rab5c
3.98364e-119	-0.471469	0.342	0.486	7.74061e-115	2	Stat1
4.17266e-119	-0.410815	0.411	0.547	8.1079e-115	2	Zfas1
4.43802e-119	0.27306	0.554	0.391	8.62351e-115	2	H2-M3
4.64299e-119	-0.318161	0.072	0.205	9.02179e-115	2	1600014C10Rik
1.00633e-118	-0.275265	0.018	0.127	1.9554e-114	2	Dennd2d
1.05457e-118	0.265931	0.536	0.373	2.04913e-114	2	Ski
3.17505e-118	-0.353162	0.127	0.27	6.16945e-114	2	Suco
4.95147e-118	0.406854	0.932	0.915	9.62119e-114	2	Klf2
1.26841e-117	-0.268863	0.017	0.125	2.46465e-113	2	Gpr141
1.34777e-117	0.254576	0.433	0.285	2.61886e-113	2	Rragc
1.93666e-117	-2.90353	0.145	0.279	3.76313e-113	2	Spp1
5.56698e-117	0.277	0.549	0.386	1.08172e-112	2	Anapc13
1.1142e-116	-0.326071	0.053	0.177	2.165e-112	2	Oas3
3.5e-116	0.250088	0.592	0.41	6.80085e-112	2	Tbcb
7.62222e-116	0.287967	0.763	0.622	1.48107e-111	2	Trmt112
1.32727e-115	-0.853972	0.363	0.504	2.57903e-111	2	Id2
1.49012e-115	-0.474601	0.337	0.503	2.89545e-111	2	Rgs1
5.08569e-115	-0.352614	0.617	0.7	9.882e-111	2	Hnrnpc
2.65243e-114	-0.357739	0.139	0.281	5.15394e-110	2	Snhg15
6.81874e-114	0.307769	0.444	0.301	1.32495e-109	2	Vma21
1.13437e-113	-0.291669	0.933	0.952	2.20419e-109	2	Rbm39
1.00202e-112	-0.38783	0.261	0.403	1.94703e-108	2	Srsf1
2.05812e-112	0.306084	0.686	0.552	3.99914e-108	2	Higd2a
2.2163e-112	0.263517	0.305	0.171	4.30649e-108	2	Ciita
3.0799e-112	-0.528184	0.053	0.171	5.98456e-108	2	Trim30b
3.20196e-112	0.283566	0.194	0.093	6.22172e-108	2	Hist1h4d
5.55474e-112	-0.415268	0.107	0.237	1.07934e-107	2	Pde2a
1.43152e-111	-0.389145	0.015	0.116	2.78159e-107	2	Il18r1
1.87112e-111	0.264397	0.582	0.424	3.63577e-107	2	Tex261
4.42972e-111	-0.978325	0.006	0.1	8.6074e-107	2	Iglc3
4.59947e-111	-0.81816	0.008	0.104	8.93723e-107	2	Klrk1
5.28932e-111	-0.42076	0.007	0.102	1.02777e-106	2	Siglecg
7.74476e-111	-0.383374	0.24	0.384	1.50488e-106	2	Akna
6.33042e-110	-0.400154	0.042	0.153	1.23006e-105	2	Cd4
7.08187e-110	-0.336012	0.008	0.103	1.37608e-105	2	H2-Oa
2.91039e-109	-0.42694	0.294	0.429	5.65517e-105	2	Chd7
3.03705e-109	0.251804	0.463	0.315	5.90129e-105	2	Mrps36
3.03892e-109	-0.417214	0.097	0.229	5.90493e-105	2	Ddit4
3.0936e-109	0.262591	0.518	0.362	6.01117e-105	2	Arhgef2
7.86367e-109	-0.336951	0.055	0.17	1.52799e-104	2	Ppp3cc
1.44296e-108	-0.63561	0.033	0.14	2.80381e-104	2	H2-DMb2
1.84008e-108	-0.270472	0.059	0.181	3.57546e-104	2	Mical1
2.17238e-108	0.26212	0.636	0.482	4.22114e-104	2	Rnf7
2.39677e-108	-0.385588	0.21	0.349	4.65716e-104	2	Rbm33
2.41188e-108	-0.312173	0.151	0.291	4.68652e-104	2	Pcgf5
2.44468e-108	0.35968	0.749	0.595	4.75026e-104	2	Brd2
4.0211e-108	-0.675544	0.332	0.452	7.8134e-104	2	Ifrd1
5.81855e-108	-0.298151	0.053	0.17	1.1306e-103	2	Clec2i
9.45406e-108	-0.367896	0.48	0.584	1.83702e-103	2	Sys1
9.6637e-108	0.29058	0.691	0.548	1.87775e-103	2	Mrpl23
1.41678e-107	-0.292654	0.027	0.133	2.75295e-103	2	Nr4a3
1.66814e-107	-0.275114	0.029	0.136	3.24137e-103	2	Icam2
5.62614e-107	-0.572774	0.008	0.1	1.09321e-102	2	Il1f9
1.09404e-106	0.25364	0.617	0.45	2.12582e-102	2	Vdac3
1.49492e-106	-0.35604	0.597	0.687	2.90479e-102	2	Pafah1b1
5.83398e-106	-0.307228	0.105	0.234	1.1336e-101	2	Lrrc8c
1.25684e-105	0.280148	0.612	0.45	2.44217e-101	2	Uqcc2
1.69959e-105	-0.396401	0.381	0.506	3.30247e-101	2	Sp110
1.76673e-105	-0.285091	0.033	0.138	3.43292e-101	2	Slc25a40
3.29316e-105	-0.294682	0.084	0.214	6.39893e-101	2	Coro2a
9.09609e-105	-0.260208	0.082	0.212	1.76746e-100	2	Abi3
1.69821e-104	-0.354233	0.139	0.267	3.29978e-100	2	Dnajc9
2.43453e-104	-0.307392	0.074	0.194	4.73054e-100	2	Dbf4
3.04416e-104	0.31681	0.265	0.152	5.9151e-100	2	Rnd3
4.21639e-104	-0.399151	0.427	0.546	8.19286e-100	2	Matr3
7.83033e-104	-0.297639	0.037	0.145	1.52151e-99	2	Itgax
1.03587e-103	0.263712	0.693	0.53	2.0128e-99	2	Mrps21
1.59284e-103	0.262619	0.468	0.325	3.09504e-99	2	Smim15
1.98986e-103	-0.390893	0.615	0.689	3.8665e-99	2	Apbb1ip
2.51106e-103	-0.258919	0.049	0.163	4.87925e-99	2	Ell2
4.07108e-103	0.39872	0.364	0.228	7.91051e-99	2	Emp1
7.25953e-103	0.257906	0.743	0.575	1.4106e-98	2	Prdx2
8.32636e-102	-0.363455	0.391	0.519	1.6179e-97	2	Ddx46
9.50736e-102	-0.964054	0.943	0.918	1.84738e-97	2	Txnip
1.87674e-101	0.25127	0.541	0.384	3.6467e-97	2	Ehd1
2.08934e-101	0.265061	0.575	0.425	4.0598e-97	2	Ndufa5
3.12308e-101	-0.321519	0.659	0.721	6.06846e-97	2	Csnk1a1
7.74879e-101	-0.311357	0.209	0.347	1.50567e-96	2	Adss
2.47799e-100	-0.411766	0.543	0.64	4.81498e-96	2	Arglu1
5.29477e-100	-0.318691	0.819	0.843	1.02883e-95	2	Serbp1
1.19081e-99	-0.308263	0.18	0.314	2.31386e-95	2	Yrdc
1.48007e-99	-0.411774	0.376	0.494	2.87593e-95	2	Arpc5l
2.71837e-99	-0.344331	0.06	0.168	5.28206e-95	2	Prkca
3.62233e-99	-0.332259	0.587	0.664	7.03855e-95	2	Eif3m
1.22868e-98	0.34237	0.429	0.294	2.38746e-94	2	Gpr65
2.91633e-98	-0.334478	0.861	0.858	5.66672e-94	2	Cd53
3.50721e-98	-0.37439	0.453	0.569	6.81486e-94	2	Hectd1
3.51909e-98	0.262637	0.571	0.425	6.83794e-94	2	Dnajc19
3.91213e-98	-0.397492	0.125	0.243	7.60166e-94	2	A930005H10Rik
1.41981e-97	0.264978	0.717	0.559	2.75884e-93	2	Psmb2
2.22616e-97	-0.339204	0.494	0.597	4.32566e-93	2	Tmem134
3.54836e-97	0.273884	0.642	0.481	6.89482e-93	2	Ndufc1
4.04191e-97	-0.313362	0.729	0.789	7.85384e-93	2	Myh9
1.32753e-96	-0.280403	0.797	0.834	2.57953e-92	2	Pcbp2
2.17481e-96	-0.322801	0.383	0.505	4.22587e-92	2	Magoh
3.73103e-96	-0.380509	0.017	0.108	7.24977e-92	2	Pi16
4.11398e-96	-0.326932	0.83	0.85	7.99387e-92	2	Cd47
1.00698e-95	-0.363171	0.289	0.419	1.95666e-91	2	Fip1l1
4.63554e-95	-0.2952	0.114	0.236	9.00731e-91	2	Cdk17
5.14422e-95	-0.331612	0.201	0.333	9.99574e-91	2	Pfkp
1.45811e-94	-0.431758	0.187	0.31	2.83325e-90	2	Tspan32
3.37667e-94	-0.286253	0.041	0.143	6.5612e-90	2	Cd274
7.36775e-94	-0.261285	0.041	0.141	1.43163e-89	2	Plcg1
7.4e-94	-0.681514	0.322	0.459	1.43789e-89	2	Cd9
7.85595e-94	-0.395226	0.8	0.8	1.52649e-89	2	Fam49b
1.02911e-93	-0.334095	0.051	0.155	1.99967e-89	2	Chchd10
2.41342e-93	-0.379725	0.731	0.791	4.68951e-89	2	Ankrd11
1.23435e-92	-0.375225	0.277	0.4	2.39847e-88	2	Sun2
1.38443e-92	0.250818	0.416	0.287	2.69008e-88	2	Ripk1
1.43431e-92	0.382336	0.744	0.62	2.787e-88	2	Ddx3x
3.81249e-92	-0.368507	0.565	0.642	7.40805e-88	2	Arl6ip5
4.0241e-92	-0.365167	0.18	0.311	7.81923e-88	2	Rin3
4.15284e-92	-0.262868	0.123	0.246	8.06938e-88	2	Me2
4.15861e-92	-1.06669	0.355	0.447	8.0806e-88	2	Nr4a1
8.3204e-92	-0.32589	0.583	0.656	1.61674e-87	2	Prkar1a
1.00799e-91	-0.26839	0.067	0.176	1.95862e-87	2	B430306N03Rik
3.23025e-91	-0.477163	0.067	0.176	6.2767e-87	2	C3
5.59313e-91	-0.374624	0.567	0.65	1.0868e-86	2	Dock2
9.51367e-91	-1.78604	0.018	0.105	1.8486e-86	2	Retnlg
1.04338e-90	-0.355742	0.284	0.411	2.02739e-86	2	Ago2
1.19049e-90	-0.725006	0.623	0.689	2.31325e-86	2	Cdk2ap2
7.87173e-90	-0.604551	0.295	0.402	1.52956e-85	2	Fosl2
9.85859e-90	-0.416615	0.248	0.365	1.91562e-85	2	Pitpnc1
1.54489e-89	-0.276555	0.712	0.757	3.00187e-85	2	Srp9
2.34285e-89	-0.409368	0.472	0.57	4.55238e-85	2	Stk38
2.38107e-89	-0.270512	0.087	0.198	4.62666e-85	2	Tmc6
4.2889e-89	-0.489373	0.078	0.184	8.33377e-85	2	Hvcn1
6.70132e-89	-0.331485	0.305	0.428	1.30213e-84	2	Esyt1
6.97944e-89	-0.426307	0.211	0.33	1.35618e-84	2	Rara
7.23529e-89	-0.356778	0.389	0.508	1.40589e-84	2	Birc6
1.06277e-88	-0.379938	0.434	0.543	2.06507e-84	2	Taf1d
1.49428e-88	-0.277275	0.141	0.263	2.90353e-84	2	Ly9
1.65727e-88	-0.36686	0.227	0.347	3.22024e-84	2	Vamp2
1.90516e-88	-0.363761	0.394	0.503	3.70192e-84	2	Mknk2
2.50505e-88	0.353847	0.569	0.387	4.86756e-84	2	Cdkn1a
2.68037e-88	-0.341626	0.237	0.363	5.20824e-84	2	Cyld
2.71774e-88	-0.329299	0.325	0.449	5.28085e-84	2	Ddx21
4.01671e-88	-0.296774	0.1	0.212	7.80488e-84	2	Haus3
5.39383e-88	-0.35558	0.619	0.694	1.04808e-83	2	Paip2
2.31938e-87	-0.372245	0.486	0.583	4.50679e-83	2	Cdk11b
5.64163e-87	-1.15421	0.075	0.18	1.09623e-82	2	Hcar2
2.78168e-86	-0.433192	0.491	0.583	5.40509e-82	2	Pnisr
3.193e-86	-0.282896	0.029	0.118	6.20432e-82	2	Ift80
5.72219e-86	-0.307771	0.879	0.898	1.11188e-81	2	Eif5a
2.03971e-85	-0.327654	0.164	0.282	3.96335e-81	2	Fryl
8.60162e-85	-0.404166	0.37	0.473	1.67138e-80	2	AB124611
1.24098e-84	-0.369377	0.265	0.385	2.41135e-80	2	Stk10
7.89103e-84	-0.330702	0.689	0.745	1.53331e-79	2	Rbm25
1.17896e-83	-0.349994	0.141	0.251	2.29084e-79	2	Fbxl12
1.21021e-83	-0.269321	0.046	0.14	2.35156e-79	2	Strbp
1.70823e-83	-0.318493	0.766	0.817	3.31926e-79	2	Akap13
2.35892e-83	-0.301866	0.198	0.319	4.58361e-79	2	Sms
6.98591e-83	-0.318734	0.367	0.482	1.35743e-78	2	Cisd2
7.18462e-83	-0.302462	0.519	0.596	1.39604e-78	2	Mrpl30
1.30376e-82	-0.356203	0.163	0.284	2.53334e-78	2	Itga6
8.98851e-82	-0.345478	0.216	0.338	1.74656e-77	2	Azin1
1.08537e-81	0.273824	0.673	0.547	2.10897e-77	2	Ppp1r14b
1.60227e-81	-0.286408	0.683	0.741	3.11338e-77	2	Csde1
1.89675e-81	-0.611796	0.137	0.248	3.68558e-77	2	Cks2
1.06473e-80	-0.339373	0.249	0.373	2.06888e-76	2	Ptk2b
8.30601e-80	-0.432479	0.109	0.214	1.61394e-75	2	Gm43305
8.91267e-80	-0.289175	0.319	0.435	1.73182e-75	2	Ube2j2
5.10658e-79	-0.336873	0.398	0.506	9.92259e-75	2	Wac
6.14753e-79	-0.258205	0.727	0.76	1.19453e-74	2	Psma2
1.49401e-78	-0.36285	0.375	0.483	2.90301e-74	2	Zfp292
4.93431e-78	-0.273672	0.235	0.369	9.58785e-74	2	Runx3
6.70372e-78	-0.336673	0.442	0.536	1.3026e-73	2	Riok3
7.08004e-78	-0.387846	0.129	0.239	1.37572e-73	2	Sntb2
1.75515e-77	-0.275328	0.09	0.189	3.41043e-73	2	Abhd8
2.4152e-77	-0.260693	0.169	0.288	4.69298e-73	2	Irf2bpl
2.97401e-77	-0.314135	0.32	0.433	5.7788e-73	2	Sf3b3
3.05836e-77	-0.25529	0.11	0.218	5.9427e-73	2	Mafk
3.90424e-77	-0.532425	0.06	0.155	7.58632e-73	2	Id1
3.91802e-77	-0.308655	0.257	0.371	7.61311e-73	2	Ccnt1
3.9364e-77	-0.406011	0.208	0.314	7.64881e-73	2	Sdhaf1
4.11407e-77	-0.274577	0.026	0.107	7.99405e-73	2	Trp53i11
4.73696e-77	-0.361497	0.67	0.72	9.20439e-73	2	Gpsm3
6.28107e-77	-0.276249	0.09	0.188	1.22047e-72	2	Zkscan14
1.15781e-76	-0.299943	0.132	0.239	2.24973e-72	2	Zyg11b
1.27125e-76	-0.393452	0.077	0.176	2.47016e-72	2	Isg20
1.28978e-76	-0.294096	0.559	0.634	2.50618e-72	2	Hnrnpd
2.4103e-76	-0.30581	0.222	0.336	4.68344e-72	2	Kmt2d
6.57399e-76	-0.280955	0.111	0.214	1.27739e-71	2	Crbn
1.95918e-75	-0.603024	0.352	0.458	3.80688e-71	2	Sptbn1
6.03554e-75	-0.376078	0.323	0.425	1.17277e-70	2	Lbr
7.62014e-75	-0.332681	0.434	0.535	1.48067e-70	2	Dock10
1.23993e-74	-0.349284	0.29	0.398	2.4093e-70	2	Vgll4
1.37291e-74	-0.431322	0.769	0.526	2.6677e-70	2	Cstb
3.01447e-74	-0.3592	0.265	0.375	5.85743e-70	2	Arid5b
3.92558e-74	-0.269268	0.074	0.167	7.6278e-70	2	Zfp1
4.17716e-74	-0.343004	0.387	0.486	8.11663e-70	2	Kpna4
4.94913e-74	-0.344589	0.329	0.434	9.61665e-70	2	Hipk1
8.71736e-74	-0.316937	0.298	0.409	1.69387e-69	2	Jarid2
1.18859e-73	-0.327748	0.439	0.533	2.30954e-69	2	Arf6
1.29278e-73	-0.330293	0.559	0.636	2.512e-69	2	Ythdc1
1.88282e-73	-0.409046	0.09	0.191	3.6585e-69	2	Nr4a2
1.88462e-73	-0.307913	0.122	0.224	3.66201e-69	2	Msi2
1.93054e-73	-0.311054	0.297	0.41	3.75124e-69	2	Rassf5
3.11089e-73	-0.347478	0.131	0.232	6.04477e-69	2	Pde7a
3.11897e-73	-0.305794	0.327	0.439	6.06047e-69	2	Huwe1
5.27123e-73	-0.30923	0.346	0.454	1.02425e-68	2	Smndc1
6.54372e-73	-0.371503	0.202	0.305	1.27151e-68	2	Klhdc2
7.55485e-73	-0.25819	0.487	0.573	1.46798e-68	2	Uqcrfs1
2.17266e-72	-0.306657	0.636	0.691	4.2217e-68	2	Eif2s2
2.74496e-72	-0.283183	0.263	0.376	5.33373e-68	2	Rnf4
2.7658e-72	-0.424976	0.64	0.665	5.37422e-68	2	Cox17
3.82358e-72	-0.289968	0.098	0.196	7.42959e-68	2	Trp53inp1
3.85866e-72	-0.305767	0.529	0.608	7.49776e-68	2	Emg1
4.72075e-72	-0.326532	0.323	0.427	9.17289e-68	2	Taf7
7.41056e-72	-0.307538	0.151	0.256	1.43995e-67	2	Nedd9
2.04089e-71	-0.344499	0.506	0.578	3.96566e-67	2	Diaph1
2.19353e-71	-0.266968	0.137	0.245	4.26224e-67	2	Rasa2
2.42674e-71	-0.917025	0.028	0.104	4.7154e-67	2	Ighd
5.17263e-71	-0.263695	0.095	0.191	1.00509e-66	2	Snhg20
1.27377e-70	-0.56533	0.35	0.442	2.47506e-66	2	Ugcg
1.27693e-70	-0.273059	0.177	0.285	2.48121e-66	2	Nup153
1.48663e-70	-0.301821	0.098	0.197	2.88867e-66	2	Gla
1.97821e-70	-0.284767	0.261	0.372	3.84386e-66	2	Sidt2
3.2759e-70	-0.393466	0.73	0.81	6.36541e-66	2	Lsp1
3.63528e-70	-0.29287	0.399	0.492	7.06371e-66	2	H13
4.07649e-70	-0.374944	0.261	0.368	7.92104e-66	2	Trim25
4.07861e-70	-0.32583	0.462	0.543	7.92514e-66	2	Rab8a
4.13493e-70	-0.314953	0.312	0.421	8.03458e-66	2	Twistnb
4.79313e-70	-0.321834	0.494	0.58	9.31354e-66	2	Thrap3
9.73959e-70	-0.448331	0.169	0.265	1.8925e-65	2	Ndrg3
1.63798e-69	-0.323782	0.365	0.47	3.18277e-65	2	Smg1
3.63551e-69	-0.267327	0.135	0.237	7.06416e-65	2	Lncpint
4.87164e-69	-0.330634	0.233	0.339	9.46608e-65	2	Itpr2
5.40383e-69	-0.259203	0.132	0.237	1.05002e-64	2	Stk40
5.85243e-69	-0.281254	0.208	0.316	1.13719e-64	2	Aebp2
8.82522e-68	-0.534707	0.268	0.369	1.71483e-63	2	Irf7
1.09895e-67	-0.30859	0.473	0.559	2.13537e-63	2	Sf1
1.9644e-67	-0.291053	0.337	0.441	3.81703e-63	2	Mob4
2.88024e-67	-0.256339	0.133	0.234	5.5966e-63	2	Rapgef1
3.59468e-67	-0.323411	0.32	0.429	6.98481e-63	2	Itpkb
3.78535e-67	-0.374937	0.331	0.427	7.35531e-63	2	Trim12a
3.81316e-67	0.2577	0.299	0.2	7.40935e-63	2	Acox3
4.15059e-67	-0.30035	0.316	0.417	8.06502e-63	2	Csnk1g2
1.22773e-66	-0.347327	0.543	0.617	2.3856e-62	2	Cnn2
3.08388e-66	-0.270284	0.152	0.26	5.99229e-62	2	Ifi206
3.45622e-66	-0.294757	0.201	0.305	6.71579e-62	2	Heca
4.26796e-66	-0.641597	0.74	0.716	8.29306e-62	2	Taldo1
4.6493e-66	-0.302437	0.251	0.356	9.03406e-62	2	Stt3b
2.14259e-65	-0.330664	0.43	0.526	4.16327e-61	2	Zcchc7
2.60131e-65	-0.287732	0.266	0.371	5.0546e-61	2	Crtc3
3.88511e-65	-0.306574	0.663	0.708	7.54915e-61	2	Grk2
7.83916e-65	-0.288415	0.486	0.556	1.52323e-60	2	Capza1
1.96926e-64	-0.352968	0.262	0.361	3.82648e-60	2	Rinl
2.08818e-64	-0.320733	0.269	0.366	4.05754e-60	2	Leng8
9.13511e-64	-0.26623	0.157	0.255	1.77504e-59	2	Def6
1.53975e-63	-0.355446	0.382	0.485	2.99188e-59	2	Kdm6b
2.08338e-63	-1.34165	0.198	0.284	4.04822e-59	2	Csf3r
2.2151e-63	-0.255508	0.289	0.394	4.30417e-59	2	Wdr89
6.19307e-63	-0.257831	0.039	0.115	1.20338e-58	2	Mmp19
8.23079e-63	-0.391396	0.034	0.106	1.59933e-58	2	Csf1
9.90901e-63	-0.678218	0.128	0.217	1.92542e-58	2	Apoc2
1.60649e-62	-0.319835	0.139	0.235	3.12158e-58	2	Sephs2
1.62994e-62	-0.282262	0.313	0.412	3.16713e-58	2	Cyth1
1.98759e-62	-0.263703	0.398	0.502	3.86208e-58	2	Ranbp2
1.22352e-61	-0.27537	0.825	0.844	2.37743e-57	2	Cnbp
1.58588e-61	-0.272033	0.364	0.457	3.08152e-57	2	Lsm5
1.60247e-61	-0.350179	0.492	0.554	3.11376e-57	2	Il4ra
2.38215e-61	-0.304459	0.335	0.432	4.62876e-57	2	Rlim
4.22758e-61	-0.370592	0.435	0.516	8.21462e-57	2	Smc6
4.96989e-61	-0.316971	0.82	0.836	9.65699e-57	2	Tle5
6.27526e-61	-0.282652	0.429	0.52	1.21935e-56	2	Fubp1
7.62616e-61	-0.295469	0.568	0.626	1.48184e-56	2	Dnajb6
7.909e-61	-0.309056	0.528	0.601	1.5368e-56	2	Rp9
8.02642e-61	-0.317701	0.429	0.515	1.55961e-56	2	Lnpep
1.14116e-60	-0.317128	0.331	0.424	2.21739e-56	2	Dhx9
2.04422e-60	-0.316288	0.52	0.59	3.97213e-56	2	Cdc42se1
2.87818e-60	-0.259912	0.64	0.695	5.59259e-56	2	Srrm1
3.35112e-60	-0.276737	0.206	0.304	6.51157e-56	2	Riok1
3.41722e-60	-0.250451	0.219	0.321	6.64001e-56	2	Mta3
7.67236e-60	-0.30634	0.037	0.109	1.49082e-55	2	Slc2a3
8.88923e-60	-0.2571	0.68	0.729	1.72727e-55	2	Ube2d2a
1.13181e-59	-0.256092	0.598	0.65	2.19921e-55	2	Hnrnpab
1.33749e-59	-0.501109	0.644	0.664	2.59888e-55	2	Saraf
2.89701e-59	-0.308983	0.331	0.422	5.62918e-55	2	Hbp1
8.70202e-59	-0.290007	0.278	0.376	1.69089e-54	2	Aff4
9.31874e-59	-0.356281	0.488	0.552	1.81073e-54	2	Kdm7a
1.086e-58	-0.297203	0.032	0.1	2.1102e-54	2	Ifi205
1.75091e-58	-0.269524	0.52	0.592	3.4022e-54	2	Dnaja2
2.20815e-58	-0.30856	0.226	0.319	4.29066e-54	2	Stat5b
4.52726e-58	-0.259839	0.436	0.521	8.79692e-54	2	Chic2
6.34133e-58	-0.284362	0.445	0.527	1.23218e-53	2	Atxn2l
6.35022e-58	-0.303816	0.405	0.488	1.23391e-53	2	Srsf10
1.20282e-57	-0.308932	0.309	0.4	2.33719e-53	2	Ttc7
1.577e-57	-0.291959	0.195	0.291	3.06427e-53	2	Txnrd1
2.53802e-57	-0.273976	0.19	0.287	4.93162e-53	2	Tbc1d15
2.60052e-57	-0.370267	0.492	0.557	5.05307e-53	2	Ankrd44
3.24271e-57	-0.272257	0.592	0.644	6.30091e-53	2	Hnrnpm
3.51179e-57	-0.263759	0.737	0.766	6.82376e-53	2	Ptbp3
6.48739e-57	-0.319991	0.68	0.675	1.26056e-52	2	Mrpl52
1.13527e-56	-0.806332	0.187	0.272	2.20595e-52	2	Tnfaip2
1.22024e-56	-0.435681	0.371	0.446	2.37106e-52	2	Ndel1
2.77065e-56	-1.10478	0.563	0.553	5.38364e-52	2	S100a6
4.51118e-56	-0.258068	0.296	0.397	8.76567e-52	2	Plec
1.52055e-54	-0.253714	0.2	0.294	2.95457e-50	2	Alkbh1
2.54773e-54	-0.55972	0.35	0.402	4.95049e-50	2	S1pr1
2.62386e-54	-0.262011	0.582	0.636	5.09842e-50	2	Gabarapl2
4.78247e-54	-0.26799	0.524	0.582	9.29282e-50	2	Pdcd10
4.88302e-54	-0.252149	0.297	0.394	9.48819e-50	2	Arih1
5.0607e-54	-0.325669	0.472	0.548	9.83345e-50	2	Ppp1r12a
6.2898e-54	-0.261617	0.428	0.521	1.22217e-49	2	Skil
1.72694e-53	-0.29341	0.399	0.474	3.35562e-49	2	Higd1a
2.10021e-53	-0.275223	0.291	0.384	4.08093e-49	2	Atf1
3.93367e-53	-0.863027	0.557	0.524	7.64351e-49	2	Anxa2
4.70198e-53	-0.262984	0.234	0.33	9.13642e-49	2	Rlf
7.30343e-53	-0.270889	0.451	0.533	1.41913e-48	2	Ccnl2
7.40931e-53	-3.35359	0.172	0.247	1.4397e-48	2	Igkc
8.19346e-53	-0.328484	0.36	0.439	1.59207e-48	2	Rasa3
8.43045e-53	-0.285905	0.124	0.207	1.63812e-48	2	Fas
1.39384e-52	-0.268268	0.571	0.631	2.70836e-48	2	Dnajc8
4.55261e-52	-0.286211	0.292	0.378	8.84617e-48	2	Ubac2
4.83783e-52	-0.411882	0.149	0.234	9.40039e-48	2	Hist1h1e
1.10111e-51	-0.317531	0.463	0.532	2.13956e-47	2	Rsbn1l
1.33828e-51	-0.284945	0.466	0.533	2.60042e-47	2	Arl4c
2.48735e-51	-0.347802	0.351	0.425	4.83317e-47	2	Herc4
6.31579e-51	-0.264977	0.264	0.351	1.22722e-46	2	Ldb1
8.33206e-51	-0.319139	0.339	0.424	1.619e-46	2	Birc3
8.92793e-51	-0.271394	0.345	0.427	1.73479e-46	2	Sept9
1.18085e-50	-0.341159	0.418	0.493	2.2945e-46	2	Kmt2a
1.80664e-50	-0.322282	0.381	0.452	3.51048e-46	2	Baz1a
2.09838e-50	-0.275679	0.235	0.328	4.07737e-46	2	Odc1
2.26048e-50	-0.840814	0.487	0.493	4.39235e-46	2	Cd44
3.7547e-50	-0.257552	0.67	0.686	7.29576e-46	2	Chmp4b
4.21801e-50	-0.392069	0.379	0.446	8.19601e-46	2	Ppp1r2
1.4789e-49	-0.255202	0.266	0.354	2.87366e-45	2	Nub1
1.5833e-49	-0.278065	0.196	0.284	3.07652e-45	2	Pag1
2.65981e-49	-0.27029	0.663	0.679	5.16827e-45	2	Ppp2ca
3.93124e-49	-0.326376	0.526	0.567	7.63878e-45	2	Ifngr2
4.68958e-49	-0.259135	0.188	0.274	9.11232e-45	2	Setx
4.80793e-49	-0.262234	0.292	0.378	9.34229e-45	2	Med30
5.71753e-49	-0.271246	0.395	0.474	1.11097e-44	2	Mettl23
5.91838e-49	-0.252396	0.717	0.751	1.15e-44	2	Hnrnpa0
6.41472e-49	-0.267683	0.259	0.346	1.24644e-44	2	Epc1
6.71426e-49	-1.25664	0.616	0.424	1.30465e-44	2	Gsn
7.18596e-49	-0.301592	0.319	0.396	1.3963e-44	2	Tmpo
7.27876e-49	-0.272293	0.458	0.528	1.41434e-44	2	Sh3kbp1
1.33597e-48	-0.321645	0.224	0.312	2.59592e-44	2	Plp2
3.70694e-48	-0.291677	0.353	0.434	7.20296e-44	2	Lbh
4.10813e-48	-0.412378	0.326	0.39	7.98252e-44	2	Klhl6
4.52887e-48	-0.294302	0.424	0.499	8.80005e-44	2	Ttc14
7.4766e-48	-0.384324	0.332	0.405	1.45278e-43	2	Ifi209
1.2401e-47	-0.362967	0.355	0.437	2.40965e-43	2	Rel
2.23852e-47	-0.261921	0.3	0.388	4.34966e-43	2	Kdm5a
2.90725e-47	-0.255161	0.206	0.291	5.64908e-43	2	Elk4
3.62509e-47	-0.275327	0.297	0.378	7.04391e-43	2	Mdm4
6.77221e-47	-0.261033	0.358	0.433	1.31591e-42	2	Etf1
1.06284e-46	-0.317023	0.187	0.271	2.06521e-42	2	Pim3
1.10538e-46	-0.265389	0.333	0.415	2.14787e-42	2	Oga
3.4088e-46	-2.2354	0.366	0.404	6.62365e-42	2	Il1b
1.25201e-45	-0.327624	0.68	0.705	2.43277e-41	2	Ssh2
1.38427e-45	-0.259911	0.515	0.578	2.68977e-41	2	Brd4
2.14381e-45	-0.362753	0.36	0.433	4.16563e-41	2	Smpdl3a
4.23838e-45	0.281151	0.695	0.59	8.2356e-41	2	Nfkbiz
7.15262e-45	-0.306052	0.352	0.431	1.38983e-40	2	Retreg1
6.53997e-44	-0.26885	0.404	0.476	1.27078e-39	2	Eif4ebp2
1.30857e-43	-0.304267	0.441	0.506	2.54268e-39	2	Pnn
1.80157e-43	-0.255973	0.126	0.203	3.50062e-39	2	Olfm1
2.89639e-43	-0.254509	0.511	0.576	5.62798e-39	2	Arid1a
6.42989e-43	-0.355047	0.608	0.448	1.24939e-38	2	Grina
9.05232e-43	-0.275297	0.343	0.419	1.75896e-38	2	Pstpip1
3.01537e-42	-0.261779	0.501	0.557	5.85916e-38	2	Clint1
1.1454e-41	-0.296639	0.655	0.678	2.22562e-37	2	Tpm4
2.82174e-41	-0.310976	0.344	0.419	5.48293e-37	2	Hmgn2
6.87878e-41	-0.287377	0.482	0.537	1.33662e-36	2	Fkbp3
7.21569e-40	-0.499396	0.302	0.364	1.40208e-35	2	Cyp4f18
1.31695e-39	-0.29954	0.231	0.305	2.55896e-35	2	Bbc3
1.63878e-39	-1.23168	0.111	0.06	3.18432e-35	2	Mgp
4.89821e-39	-0.267181	0.241	0.317	9.51772e-35	2	Midn
7.16872e-39	-0.456607	0.723	0.73	1.39295e-34	2	Foxp1
8.49741e-39	-0.283888	0.544	0.568	1.65113e-34	2	Cycs
2.2807e-38	-0.254876	0.377	0.446	4.43163e-34	2	Cnot6l
1.41003e-37	-0.25264	0.599	0.628	2.73982e-33	2	Mdh2
1.67465e-37	-0.261132	0.44	0.495	3.25401e-33	2	Nsmce4a
7.88735e-37	-0.270975	0.337	0.405	1.53259e-32	2	Camk2d
1.45147e-36	-0.530495	0.795	0.821	2.82036e-32	2	Nfkbia
1.77213e-36	-0.285321	0.404	0.462	3.44343e-32	2	Top2b
3.91166e-36	-0.328744	0.104	0.167	7.60074e-32	2	Hilpda
4.50217e-36	-1.66344	0.108	0.06	8.74817e-32	2	Dcn
5.02087e-36	-0.263672	0.376	0.441	9.75606e-32	2	Ddx3y
1.25371e-34	-0.267111	0.513	0.564	2.43608e-30	2	Mier1
1.61425e-34	-0.251935	0.28	0.351	3.13664e-30	2	Etnk1
2.48687e-34	-0.283764	0.885	0.744	4.83223e-30	2	Dusp1
3.173e-34	-0.252375	0.512	0.562	6.16545e-30	2	Phf3
1.10182e-33	-0.254218	0.438	0.494	2.14094e-29	2	Tmod3
1.42097e-33	-0.292167	0.493	0.539	2.76108e-29	2	Smap2
[truncated: 49 more rows]

## Sheet: 3
p_val	avg_log2FC	pct.1	pct.2	p_val_adj	cluster	gene
0	2.70194	0.978	0.049	0	3	Cd8b1
0	2.05973	0.833	0.132	0	3	Dapl1
0	2.02543	0.921	0.224	0	3	Fam241a
0	1.93097	0.88	0.034	0	3	Cd8a
0	1.63814	0.993	0.279	0	3	Cd3d
0	1.60106	0.941	0.282	0	3	Ccr7
0	1.5895	0.961	0.305	0	3	Il7r
0	1.53068	0.991	0.27	0	3	Cd3g
0	1.48701	0.993	0.299	0	3	Trbc2
0	1.36699	1	0.938	0	3	Rpl12
0	1.35813	0.963	0.261	0	3	Lef1
0	1.34474	0.847	0.351	0	3	Gtf2i
0	1.33279	0.885	0.366	0	3	Bcl2
0	1.32791	0.678	0.226	0	3	Trbc1
0	1.30705	0.771	0.152	0	3	Klk8
0	1.30651	0.988	0.617	0	3	Emb
0	1.29187	0.999	0.928	0	3	Eef1b2
0	1.28418	1	0.968	0	3	Rps15a
0	1.27296	0.902	0.224	0	3	Cd3e
0	1.25931	1	0.952	0	3	Rps18
0	1.24884	1	0.957	0	3	Rpsa
0	1.23192	1	0.967	0	3	Rps7
0	1.21525	1	0.988	0	3	Rplp1
0	1.20444	1	0.96	0	3	Rps20
0	1.20113	0.998	0.848	0	3	Rpl22l1
0	1.19804	1	0.971	0	3	Rplp0
0	1.18674	1	0.985	0	3	Rps24
0	1.18418	1	0.868	0	3	Tmsb10
0	1.17264	0.999	0.922	0	3	Rpl36a
0	1.15295	0.767	0.164	0	3	Thy1
0	1.13962	0.895	0.282	0	3	Txk
0	1.13962	0.989	0.612	0	3	H2-Q7
0	1.13657	1	0.978	0	3	Rps3
0	1.1285	0.999	0.938	0	3	Rpl5
0	1.12831	0.891	0.325	0	3	Gramd3
0	1.12767	0.917	0.244	0	3	Tcf7
0	1.12588	0.979	0.362	0	3	Ms4a4b
0	1.1174	1	0.935	0	3	Rpl3
0	1.11698	0.843	0.269	0	3	Gimap5
0	1.11149	0.759	0.184	0	3	Fam189b
0	1.09793	1	0.987	0	3	Rps10
0	1.09788	1	0.971	0	3	Rpl32
0	1.09579	0.924	0.266	0	3	Lat
0	1.09474	1	0.98	0	3	Rps3a1
0	1.09295	0.925	0.26	0	3	Trac
0	1.09163	1	0.987	0	3	Rpl17
0	1.08761	1	0.939	0	3	Rpl10a
0	1.08495	0.973	0.538	0	3	Vps37b
0	1.08394	1	0.995	0	3	Rps27
0	1.08333	0.999	0.962	0	3	Rps5
0	1.07634	1	0.981	0	3	Rpl13
0	1.07535	1	0.955	0	3	Rps6
0	1.06583	0.877	0.253	0	3	Lck
0	1.05712	1	0.987	0	3	Rplp2
0	1.05651	1	0.979	0	3	Rpl39
0	1.0465	1	0.989	0	3	Rpl23
0	1.04285	1	0.966	0	3	Rps19
0	1.03922	0.797	0.205	0	3	Itk
0	1.03698	1	0.949	0	3	Rack1
0	1.03521	0.999	0.906	0	3	Rpl4
0	1.03213	1	0.991	0	3	Rps16
0	1.02501	1	0.964	0	3	Rpl13a
0	1.02463	1	0.981	0	3	Rps21
0	1.02064	0.742	0.128	0	3	Ctsw
0	1.01903	1	0.977	0	3	Rpl18
0	1.01879	1	0.982	0	3	Rpl30
0	1.01595	0.867	0.501	0	3	Dnajc15
0	1.01361	1	0.979	0	3	Rpl8
0	1.01231	1	0.98	0	3	Rps13
0	1.00808	0.859	0.36	0	3	Acp5
0	1.00685	0.962	0.482	0	3	Pdcd4
0	0.998811	1	0.981	0	3	Rps23
0	0.992193	0.999	0.964	0	3	Rps2
0	0.991812	1	0.974	0	3	Rps28
0	0.990741	1	0.95	0	3	Rpl15
0	0.981766	0.999	0.938	0	3	Rpl35
0	0.979609	1	0.986	0	3	Rpl18a
0	0.970748	0.999	0.896	0	3	Uba52
0	0.968835	1	0.97	0	3	Rpl21
0	0.967465	0.975	0.424	0	3	Gimap6
0	0.964701	0.996	0.835	0	3	Gas5
0	0.964263	0.998	0.883	0	3	Npm1
0	0.962667	0.862	0.258	0	3	Skap1
0	0.961007	1	0.979	0	3	Rpl19
0	0.960583	1	0.987	0	3	Rpl27a
0	0.959167	1	0.987	0	3	Rpl9
0	0.95657	0.956	0.637	0	3	Saraf
0	0.954584	1	0.938	0	3	Rpl14
0	0.94805	1	0.955	0	3	Rps4x
0	0.944331	0.881	0.617	0	3	Cct6a
0	0.943789	1	0.98	0	3	Rps8
0	0.942868	0.557	0.084	0	3	Sidt1
0	0.938437	0.799	0.323	0	3	Gm20186
0	0.936378	0.885	0.322	0	3	Ablim1
0	0.924572	0.594	0.163	0	3	Rab3ip
0	0.918066	1	0.985	0	3	Rps14
0	0.91042	0.999	0.96	0	3	Rpl36
0	0.909514	1	0.999	0	3	Tpt1
0	0.897426	0.951	0.346	0	3	Gm8369
0	0.888955	1	0.982	0	3	Eef1a1
0	0.883123	1	0.983	0	3	Rpl34
0	0.882001	1	0.987	0	3	Rpl37a
0	0.876715	1	0.988	0	3	Rpl37
0	0.873462	1	0.973	0	3	Rpl11
0	0.86464	1	0.978	0	3	Rpl38
0	0.849647	0.9	0.32	0	3	Gimap3
0	0.849191	1	0.971	0	3	Rps26
0	0.844487	0.418	0.015	0	3	Lcn4
0	0.842022	0.999	0.952	0	3	Rpl23a
0	0.837811	0.995	0.869	0	3	Gm10076
0	0.834306	0.729	0.278	0	3	Ptpn22
0	0.832767	0.654	0.185	0	3	Grap2
0	0.830739	1	0.993	0	3	Rps27a
0	0.827012	0.999	0.954	0	3	Rps15
0	0.826436	0.952	0.366	0	3	Satb1
0	0.82275	0.732	0.211	0	3	Gm2682
0	0.822698	1	0.988	0	3	Rps12
0	0.822253	0.77	0.362	0	3	Rnf138
0	0.821103	1	0.96	0	3	Rpl6
0	0.820611	1	0.996	0	3	Rps29
0	0.818259	0.987	0.44	0	3	Ets1
0	0.814217	1	0.991	0	3	Rpl35a
0	0.810805	0.868	0.562	0	3	Peli1
0	0.799862	0.889	0.1	0	3	Nkg7
0	0.794965	0.935	0.558	0	3	Hcst
0	0.792213	0.85	0.495	0	3	Rhoh
0	0.791992	1	0.974	0	3	Rpl28
0	0.789495	1	0.966	0	3	Rpl7
0	0.78574	0.917	0.417	0	3	Ltb
0	0.783765	0.726	0.241	0	3	Pik3ip1
0	0.782027	0.885	0.332	0	3	Sept1
0	0.781499	1	0.975	0	3	Rpl26
0	0.780116	0.983	0.816	0	3	Eef1g
0	0.778634	0.89	0.511	0	3	Rapgef6
0	0.772986	0.795	0.494	0	3	Gm26917
0	0.757998	1	0.977	0	3	Rpl27
0	0.749448	0.928	0.621	0	3	Rps27rt
0	0.747195	1	0.954	0	3	Rpl22
0	0.746407	0.842	0.573	0	3	Epsti1
0	0.74072	0.696	0.355	0	3	Klhl6
0	0.737774	0.948	0.635	0	3	Crlf3
0	0.733812	0.971	0.681	0	3	Limd2
0	0.733661	0.816	0.463	0	3	Atp11b
0	0.731416	1	0.964	0	3	Rpl24
0	0.726701	0.723	0.237	0	3	Ly6c2
0	0.726575	0.741	0.29	0	3	Dgka
0	0.725589	1	0.979	0	3	Rps25
0	0.724936	0.712	0.303	0	3	Actn1
0	0.718876	0.998	0.929	0	3	Rps17
0	0.717419	0.98	0.812	0	3	Cox7a2l
0	0.717242	0.813	0.477	0	3	B4galnt1
0	0.711604	0.617	0.178	0	3	Prkcq
0	0.708265	0.682	0.203	0	3	Bcl11b
0	0.708109	0.339	0.004	0	3	Gm43698
0	0.700864	1	0.976	0	3	Rps11
0	0.700039	0.893	0.631	0	3	Elf1
0	0.697043	0.987	0.85	0	3	Snrpg
0	0.696354	0.77	0.364	0	3	S1pr1
0	0.694389	0.999	0.92	0	3	Rpl31
0	0.693165	0.757	0.416	0	3	Smc4
0	0.692615	0.949	0.751	0	3	Hspe1
0	0.689109	0.453	0.084	0	3	Themis
0	0.688851	0.542	0.174	0	3	Slamf6
0	0.688528	0.721	0.282	0	3	Gm47015
0	0.685993	1	0.952	0	3	Rpl29
0	0.684678	0.412	0.068	0	3	Racgap1
0	0.684322	0.998	0.931	0	3	Naca
0	0.682809	0.704	0.144	0	3	Klrd1
0	0.676226	0.676	0.207	0	3	Cd247
0	0.675521	0.853	0.569	0	3	Snhg1
0	0.673922	0.682	0.322	0	3	Utrn
0	0.670741	0.888	0.626	0	3	Gm11808
0	0.670627	0.652	0.274	0	3	Cmah
0	0.669259	0.572	0.198	0	3	A930005H10Rik
0	0.660004	0.819	0.504	0	3	Evl
0	0.658772	0.788	0.366	0	3	H2-Q6
0	0.648361	1	0.993	0	3	Rpl41
0	0.641441	0.411	0.069	0	3	Tdrp
0	0.639331	0.873	0.635	0	3	Snhg8
0	0.636674	0.845	0.321	0	3	Ptprcap
0	0.63522	0.769	0.383	0	3	Itgb7
0	0.629815	0.938	0.724	0	3	Eif3e
0	0.624628	0.524	0.134	0	3	Cd6
0	0.624189	0.998	0.913	0	3	Eef2
0	0.62384	0.384	0.065	0	3	Cd226
0	0.623026	0.429	0.103	0	3	Dpp4
0	0.621001	0.935	0.758	0	3	Prrc2c
0	0.61955	0.76	0.447	0	3	Il2rg
0	0.61646	0.472	0.114	0	3	Gm15472
0	0.616183	0.88	0.61	0	3	H2-Q4
0	0.603759	0.52	0.142	0	3	Fam169b
0	0.599375	1	0.996	0	3	Rps9
0	0.598124	0.638	0.265	0	3	Rasal3
0	0.593845	0.927	0.708	0	3	Atp1b3
0	0.59162	0.412	0.088	0	3	Cd7
0	0.590665	0.694	0.388	0	3	Srpk1
0	0.590183	0.973	0.809	0	3	Eif3h
0	0.583778	0.432	0.11	0	3	Plcxd2
0	0.579315	0.496	0.134	0	3	Nsg2
0	0.57214	0.404	0.066	0	3	Tmem108
0	0.567513	0.622	0.275	0	3	Traf3ip3
0	0.566636	0.263	0.011	0	3	Itgae
0	0.560401	0.641	0.286	0	3	Sept6
0	0.55855	1	0.975	0	3	Rpl10
0	0.548461	0.432	0.117	0	3	Il27ra
0	0.546584	0.993	0.876	0	3	Shisa5
0	0.542978	0.371	0.079	0	3	Dtx1
0	0.538034	0.397	0.115	0	3	Rras2
0	0.537346	0.999	0.945	0	3	Rpl7a
0	0.536653	0.828	0.422	0	3	Sell
0	0.53357	0.749	0.299	0	3	Cd2
0	0.532939	0.649	0.258	0	3	P2ry10
0	0.528285	0.408	0.108	0	3	Als2cl
0	0.527838	0.493	0.182	0	3	Ipcef1
0	0.505899	0.448	0.138	0	3	Cd27
0	0.504052	0.618	0.255	0	3	Dusp10
0	0.498637	0.55	0.214	0	3	Rflnb
0	0.496527	0.795	0.323	0	3	Gimap4
0	0.493371	0.624	0.261	0	3	Tbc1d10c
0	0.487518	0.872	0.482	0	3	Dusp2
0	0.482105	0.401	0.119	0	3	Cep97
0	0.47817	0.999	0.999	0	3	Fau
0	0.469692	0.546	0.207	0	3	Gimap9
0	0.468013	0.499	0.185	0	3	Stat4
0	0.463546	0.455	0.136	0	3	Cd5
0	0.46247	0.478	0.181	0	3	Inpp4b
0	0.459797	0.359	0.105	0	3	Slc25a40
0	0.459373	0.23	0.013	0	3	Ggt1
0	0.453021	0.303	0.076	0	3	Usp28
0	0.447512	0.398	0.124	0	3	Rnf125
0	0.446276	0.365	0.102	0	3	Mgst2
0	0.441345	0.318	0.065	0	3	Cd96
0	0.428897	0.379	0.106	0	3	Zap70
0	0.428225	0.301	0.07	0	3	Klhdc1
0	0.416519	0.209	0.014	0	3	Actn2
0	0.40318	0.318	0.083	0	3	Ubash3a
0	0.396719	0.285	0.074	0	3	Igflr1
0	0.392301	0.266	0.05	0	3	Gm30054
0	0.39195	0.171	0.006	0	3	Ccr9
0	0.387743	0.24	0.051	0	3	Bend4
0	0.373343	0.251	0.057	0	3	Pim2
0	0.369317	0.277	0.066	0	3	Ehd3
0	0.318066	0.183	0.024	0	3	Art2b
0	0.313489	0.511	0.109	0	3	Il2rb
0	0.308783	0.199	0.039	0	3	Gm26771
0	0.270406	0.11	0.004	0	3	Slc6a19
0	-0.63409	0.986	0.978	0	3	Cfl1
0	-0.655222	0.924	0.936	0	3	Rhoa
0	-0.673391	0.995	0.987	0	3	Pfn1
0	-0.682102	0.001	0.34	0	3	Ptprj
0	-0.729332	0.014	0.359	0	3	Mcub
0	-0.739127	0.953	0.95	0	3	Arpc2
0	-0.743656	0.026	0.396	0	3	5031439G07Rik
0	-0.746102	0.997	0.989	0	3	H3f3a
0	-0.749528	0.872	0.895	0	3	Clic1
0	-0.755856	0.016	0.383	0	3	Scpep1
0	-0.764465	0.015	0.379	0	3	Pkig
0	-0.785709	0.033	0.394	0	3	Il10ra
0	-0.791097	0.002	0.347	0	3	Hacd4
0	-0.791098	0.066	0.426	0	3	Eif4ebp1
0	-0.791727	0.004	0.374	0	3	Pik3ap1
0	-0.801671	0.718	0.811	0	3	Gnb2
0	-0.80717	0.006	0.39	0	3	Fes
0	-0.816606	0.063	0.459	0	3	Stx7
0	-0.819134	0	0.339	0	3	Rab3il1
0	-0.822338	0.003	0.351	0	3	Igsf6
0	-0.827621	0.413	0.679	0	3	Grb2
0	-0.828108	0.688	0.814	0	3	Capzb
0	-0.831168	0.005	0.367	0	3	Adam15
0	-0.83658	0.001	0.376	0	3	Plxnb2
0	-0.83964	0.017	0.389	0	3	Dok3
0	-0.840059	0.017	0.378	0	3	Lat2
0	-0.846375	0	0.352	0	3	Camk1
0	-0.847728	0.599	0.784	0	3	Tmbim6
0	-0.857855	0.098	0.466	0	3	Tnfrsf1a
0	-0.860788	0.001	0.361	0	3	Cd302
0	-0.862154	0.001	0.345	0	3	Anxa3
0	-0.866052	0.939	0.931	0	3	Arpc1b
0	-0.868579	0.045	0.433	0	3	Gns
0	-0.871292	0.036	0.422	0	3	Plekho2
0	-0.87599	0.006	0.401	0	3	Lmo2
0	-0.876723	0.085	0.443	0	3	Gusb
0	-0.880229	0.2	0.552	0	3	Qk
0	-0.890729	0.526	0.716	0	3	Snx3
0	-0.891399	0.006	0.412	0	3	Irf5
0	-0.891452	0.617	0.769	0	3	Arpc4
0	-0.899103	0.979	0.974	0	3	Sh3bgrl3
0	-0.915955	0.883	0.903	0	3	Sem1
0	-0.930094	0.007	0.403	0	3	Hck
0	-0.935467	0.225	0.569	0	3	Mef2a
0	-0.936093	0.526	0.756	0	3	Sh3glb1
0	-0.946128	0.205	0.562	0	3	Prr13
0	-0.954797	0.925	0.951	0	3	Gnai2
0	-0.959433	0.006	0.382	0	3	Tmem106a
0	-0.959937	0.051	0.442	0	3	Evi2a
0	-0.972526	0.034	0.439	0	3	Dstn
0	-0.974603	0.43	0.701	0	3	Reep5
0	-0.985364	0.89	0.933	0	3	Cdc42
0	-0.994703	0.002	0.421	0	3	Lrrc25
0	-1.0017	0.998	0.995	0	3	H3f3b
0	-1.00799	0.205	0.579	0	3	Runx1
0	-1.0085	0.78	0.835	0	3	Clta
0	-1.01185	0.915	0.911	0	3	Gapdh
0	-1.01195	0.613	0.808	0	3	Calm2
0	-1.014	0.854	0.911	0	3	Gng5
0	-1.01965	0.003	0.401	0	3	Rassf4
0	-1.02443	0.007	0.39	0	3	Cd300a
0	-1.02937	0.106	0.467	0	3	Rbpj
0	-1.03174	0.508	0.73	0	3	Capza2
0	-1.03325	0.784	0.862	0	3	Ucp2
0	-1.04007	0.003	0.397	0	3	Slc11a1
0	-1.04305	0.388	0.668	0	3	Rtn4
0	-1.04455	0.005	0.376	0	3	Emilin2
0	-1.04747	0.644	0.801	0	3	Iqgap1
0	-1.05045	0.338	0.629	0	3	Snx5
0	-1.05182	0.1	0.504	0	3	Nrros
0	-1.05573	0	0.396	0	3	P2ry6
0	-1.0597	0.276	0.609	0	3	Laptm4a
0	-1.0613	0.425	0.695	0	3	Picalm
0	-1.06318	0.559	0.717	0	3	Atox1
0	-1.07658	0.022	0.428	0	3	Nfam1
0	-1.07715	0.228	0.56	0	3	Snx2
0	-1.0787	0.127	0.534	0	3	Prkcd
0	-1.0833	0.003	0.395	0	3	Clec4a1
0	-1.08356	0.043	0.484	0	3	Skap2
0	-1.09133	0.445	0.698	0	3	Erp29
0	-1.09621	0.94	0.947	0	3	Calm1
0	-1.10079	0.002	0.401	0	3	Cd300ld
0	-1.10207	0.126	0.499	0	3	Creg1
0	-1.11065	0.003	0.379	0	3	Clec12a
0	-1.11689	0.449	0.708	0	3	Atp2b1
0	-1.11783	0.008	0.437	0	3	Myadm
0	-1.12014	0.003	0.406	0	3	Sdc3
0	-1.12092	0.002	0.384	0	3	Ptafr
0	-1.12261	0.003	0.404	0	3	Dhrs3
0	-1.13406	0.35	0.688	0	3	Vamp8
0	-1.13599	0.059	0.489	0	3	Asah1
0	-1.13718	0.306	0.6	0	3	Atpif1
0	-1.13755	0.09	0.502	0	3	Sh3bgrl
0	-1.14439	0.007	0.454	0	3	Cyfip1
0	-1.14494	0.014	0.385	0	3	Cyp4f18
0	-1.14741	1	1	0	3	Tmsb4x
0	-1.15281	0.006	0.351	0	3	Lmna
0	-1.15517	0.006	0.402	0	3	Ccr5
0	-1.15855	0.001	0.406	0	3	Clec4a2
0	-1.1627	0.004	0.405	0	3	Clec4a3
0	-1.1676	0.369	0.64	0	3	Rps27l
0	-1.17294	0.258	0.591	0	3	Man2b1
0	-1.18192	0.142	0.563	0	3	Rnf130
0	-1.18312	0.011	0.368	0	3	Cd83
0	-1.18937	0.116	0.539	0	3	Itgb1
0	-1.19041	0.39	0.703	0	3	Bri3
0	-1.19083	0.871	0.891	0	3	Ly6e
0	-1.21414	0.022	0.494	0	3	Syk
0	-1.21821	0	0.356	0	3	Rnase4
0	-1.23985	0	0.387	0	3	Fcgr1
0	-1.25173	0	0.375	0	3	Cxcl16
0	-1.26396	0.018	0.462	0	3	Tcf4
0	-1.26771	0.072	0.48	0	3	Pnp
0	-1.26846	0.004	0.377	0	3	Plbd1
0	-1.27431	1	1	0	3	Actb
0	-1.27509	0.332	0.624	0	3	Ctsa
0	-1.2857	0.062	0.448	0	3	Blvrb
0	-1.28808	0.226	0.596	0	3	Cltc
0	-1.29516	0.126	0.497	0	3	Hexb
0	-1.29653	0.001	0.425	0	3	Ifi207
0	-1.30259	0.014	0.481	0	3	Pirb
0	-1.30547	0.719	0.858	0	3	Gabarap
0	-1.31525	0.003	0.407	0	3	Ifi204
0	-1.33249	0.032	0.432	0	3	Trib1
0	-1.33286	0.002	0.433	0	3	Lrp1
0	-1.33339	0.013	0.511	0	3	Aldh2
0	-1.33417	0	0.386	0	3	C3ar1
0	-1.34066	0.38	0.675	0	3	Rrbp1
0	-1.34723	0.44	0.731	0	3	Atp6v0b
0	-1.35032	0.023	0.41	0	3	Ckb
0	-1.35372	0.043	0.502	0	3	Csf2ra
0	-1.35572	0.964	0.958	0	3	Actg1
0	-1.37458	0.521	0.769	0	3	Sat1
0	-1.37905	0.008	0.387	0	3	Gda
0	-1.40032	0.644	0.807	0	3	Lcp1
0	-1.40863	0.004	0.422	0	3	Cebpd
0	-1.40986	0.027	0.48	0	3	Irf8
0	-1.40994	0.587	0.754	0	3	Txn1
0	-1.41296	0.022	0.5	0	3	Litaf
0	-1.41379	0.014	0.41	0	3	Cfp
0	-1.43409	0.002	0.41	0	3	Adgre1
0	-1.43777	0.016	0.434	0	3	Anxa1
0	-1.44025	0.033	0.479	0	3	Ehd4
0	-1.4497	0.048	0.421	0	3	Ms4a6d
0	-1.452	0.015	0.548	0	3	Lyn
0	-1.46292	0.01	0.387	0	3	H2-DMb1
0	-1.48816	0.012	0.49	0	3	Metrnl
0	-1.49342	0.253	0.631	0	3	Zfand5
0	-1.49954	0.227	0.615	0	3	Efhd2
0	-1.5058	0.124	0.463	0	3	Ninj1
0	-1.51451	0	0.371	0	3	Trem2
0	-1.52796	0.04	0.539	0	3	Ptms
0	-1.52834	0.257	0.598	0	3	Anxa5
0	-1.54119	0.412	0.702	0	3	Prdx5
0	-1.54444	0.011	0.48	0	3	Pld4
0	-1.5472	0.01	0.425	0	3	Marcksl1
0	-1.56039	0.122	0.537	0	3	Hexa
0	-1.5613	0.024	0.455	0	3	Plin2
0	-1.56201	0.047	0.522	0	3	App
0	-1.56931	0.08	0.547	0	3	Kctd12
0	-1.5752	0.008	0.441	0	3	Pla2g7
0	-1.57954	0.003	0.465	0	3	Pid1
0	-1.58588	0.338	0.665	0	3	Neat1
0	-1.59603	0.012	0.477	0	3	Mef2c
0	-1.59707	0.398	0.717	0	3	Sdcbp
0	-1.59962	0.018	0.54	0	3	Ncf2
0	-1.6059	0.007	0.467	0	3	Cd300c2
0	-1.61626	0.068	0.52	0	3	Capg
0	-1.62112	0.006	0.505	0	3	Sirpa
0	-1.62378	0.004	0.451	0	3	C5ar1
0	-1.6364	0.09	0.587	0	3	Lamp2
0	-1.65676	0.133	0.577	0	3	Tpd52
0	-1.6583	0.017	0.514	0	3	Plek
0	-1.67846	0.012	0.504	0	3	Itgam
0	-1.68431	0.007	0.374	0	3	Tmem176a
0	-1.70364	0.608	0.807	0	3	Atp6v0c
0	-1.70762	0.001	0.394	0	3	Stab1
0	-1.73045	0.008	0.464	0	3	Mpeg1
0	-1.73873	0.021	0.483	0	3	Cd68
0	-1.77629	0.056	0.529	0	3	Cd44
0	-1.79837	0.209	0.594	0	3	Ahnak
0	-1.80351	0.101	0.477	0	3	Ctsl
0	-1.80882	0.006	0.52	0	3	Ly86
0	-1.81839	0.002	0.441	0	3	Aif1
0	-1.82039	0.022	0.492	0	3	Lilr4b
0	-1.82382	0.022	0.444	0	3	Cdkn1a
0	-1.82887	0.013	0.448	0	3	Mt1
0	-1.84263	0.007	0.499	0	3	Fcgr2b
0	-1.84773	0.381	0.69	0	3	Lamp1
0	-1.85851	0	0.352	0	3	Ms4a7
0	-1.86111	0.771	0.898	0	3	Cyba
0	-1.86624	0.003	0.347	0	3	Hspa1b
0	-1.87782	0.023	0.389	0	3	Pltp
0	-1.89677	0.092	0.463	0	3	Nr4a1
0	-1.9139	0.229	0.586	0	3	Cstb
0	-1.93544	0.018	0.418	0	3	Cd81
0	-1.93999	0.003	0.413	0	3	Cd63
0	-1.94644	0.002	0.408	0	3	Hmox1
0	-1.9562	0	0.439	0	3	Dab2
0	-1.96657	0.268	0.69	0	3	Rgs2
0	-1.96662	0.757	0.836	0	3	Ifi27l2a
0	-1.99632	0.945	0.966	0	3	Itm2b
0	-2.0053	0.008	0.573	0	3	Spi1
0	-2.01942	0.728	0.856	0	3	Zfp36
0	-2.02064	0	0.393	0	3	Mrc1
0	-2.03451	0.608	0.768	0	3	Vim
0	-2.06236	0.088	0.567	0	3	Rhob
0	-2.06366	0.032	0.602	0	3	Unc93b1
0	-2.07071	0.017	0.538	0	3	Lilrb4a
0	-2.07622	0.008	0.508	0	3	Cybb
0	-2.07899	0.009	0.438	0	3	Maf
0	-2.10137	0.01	0.52	0	3	Fcgr3
0	-2.11559	0.002	0.431	0	3	Trf
0	-2.12296	0.161	0.501	0	3	Msrb1
0	-2.12344	0.066	0.541	0	3	Ifi30
0	-2.15094	0.157	0.645	0	3	Ctsz
0	-2.15192	0.083	0.52	0	3	Ms4a6c
0	-2.21177	0.011	0.581	0	3	Zeb2
0	-2.21791	0.344	0.771	0	3	Serinc3
0	-2.23738	0.043	0.569	0	3	Anxa2
0	-2.25595	0.006	0.411	0	3	Tmem176b
0	-2.25706	0.016	0.585	0	3	Ctsh
0	-2.26706	0.004	0.499	0	3	Csf1r
0	-2.29567	0.05	0.537	0	3	Lst1
0	-2.30681	0.067	0.481	0	3	Gsn
0	-2.33863	0.242	0.635	0	3	Lgals1
0	-2.35661	0.002	0.396	0	3	F13a1
0	-2.37088	0.006	0.574	0	3	Marcks
0	-2.39897	0.004	0.428	0	3	Hspa1a
0	-2.40519	0.022	0.499	0	3	Klf4
0	-2.41401	0.233	0.574	0	3	Ctsc
0	-2.46413	0.017	0.538	0	3	Grn
0	-2.46974	0.004	0.467	0	3	Ccl9
0	-2.50456	0.553	0.77	0	3	Cebpb
0	-2.54102	0.01	0.496	0	3	Cd14
0	-2.56013	0.004	0.535	0	3	Tgfbi
0	-2.56538	0.44	0.735	0	3	Gpx1
0	-2.6282	0.082	0.492	0	3	Egr1
0	-2.68174	0.002	0.466	0	3	Mafb
0	-2.702	0.578	0.776	0	3	Psap
0	-2.70856	0.021	0.575	0	3	Alox5ap
0	-2.74319	0.997	0.998	0	3	Fth1
0	-2.7556	0.045	0.523	0	3	Fosb
0	-2.77305	0.491	0.742	0	3	Ctss
0	-2.77371	0.986	0.989	0	3	Ftl1
0	-2.79776	0.348	0.65	0	3	Selenop
0	-2.81215	0.009	0.432	0	3	Ccl3
0	-2.83155	0.013	0.478	0	3	Ier3
0	-2.84247	0	0.405	0	3	Ccl2
0	-2.86421	0.015	0.435	0	3	S100a4
0	-2.88524	0.011	0.539	0	3	Lgmn
0	-2.95342	0.014	0.516	0	3	Lgals3
0	-3.02808	0.006	0.496	0	3	Atf3
0	-3.15138	0.019	0.536	0	3	Ccl6
0	-3.28582	0.483	0.786	0	3	Dusp1
0	-3.29031	0.035	0.453	0	3	Ccl4
0	-3.31057	0.582	0.759	0	3	Fos
0	-3.32914	0.049	0.618	0	3	Ifitm2
0	-3.39387	0.035	0.548	0	3	Wfdc17
0	-3.59577	0.225	0.659	0	3	Ctsb
0	-3.65268	0.066	0.595	0	3	S100a6
0	-3.83428	0.363	0.757	0	3	Cst3
0	-3.87115	0.043	0.429	0	3	Il1b
0	-3.91523	0.041	0.613	0	3	Ifitm3
0	-3.93162	0	0.424	0	3	C1qc
0	-3.96754	0.002	0.436	0	3	Pf4
0	-4.07686	0.078	0.668	0	3	Tyrobp
0	-4.08759	0.066	0.656	0	3	Fcer1g
0	-4.33327	0.096	0.534	0	3	H2-Eb1
0	-4.37781	0.143	0.573	0	3	H2-Ab1
0	-4.42318	0.089	0.528	0	3	H2-Aa
0	-4.42488	0.001	0.458	0	3	C1qb
0	-4.43875	0	0.441	0	3	C1qa
0	-4.7354	0.055	0.492	0	3	Cxcl2
0	-5.51783	0.226	0.669	0	3	Cd74
0	-5.88012	0.124	0.636	0	3	Lyz2
0	-6.48362	0.054	0.636	0	3	Apoe
4.73558e-308	0.472068	0.628	0.273	9.20171e-304	3	Ccdc88c
5.10469e-308	-0.87217	0.09	0.449	9.91893e-304	3	Ptpre
5.36884e-308	-1.22428	0.837	0.889	1.04322e-303	3	Btg2
6.63843e-308	-1.44413	0.089	0.433	1.28991e-303	3	Bcl2a1b
3.17566e-307	-0.831951	0.022	0.368	6.17063e-303	3	Tcn2
3.38085e-307	-0.789725	0.597	0.756	6.56933e-303	3	Atp6v0e
5.34151e-307	-0.839366	0.09	0.451	1.03791e-302	3	Snap23
9.71638e-307	-1.23344	0.07	0.421	1.88799e-302	3	Slfn5
1.05106e-306	-0.97231	0.002	0.339	2.04231e-302	3	Sdc4
8.14535e-306	-0.798388	0.083	0.439	1.58272e-301	3	Prcp
1.56511e-305	0.620641	0.844	0.613	3.04117e-301	3	Xrn2
1.93616e-305	-0.975533	0.23	0.556	3.76215e-301	3	Slc6a6
2.64352e-304	0.41053	0.412	0.136	5.13662e-300	3	Jakmip1
2.33947e-303	-1.33145	0.005	0.341	4.54582e-299	3	Ccr1
1.56432e-302	-0.7964	0.001	0.335	3.03963e-298	3	Itgb5
3.4531e-302	-0.808085	0.001	0.335	6.70972e-298	3	Slc15a3
4.39392e-302	-0.801156	0.612	0.769	8.53782e-298	3	Gdi2
5.58592e-302	-0.794283	0.943	0.909	1.0854e-297	3	Laptm5
6.07936e-302	0.386701	0.318	0.091	1.18128e-297	3	Scml4
6.08066e-302	-1.13931	0.01	0.347	1.18153e-297	3	Fgl2
5.96399e-301	-0.873992	0.111	0.463	1.15886e-296	3	Syngr2
6.42778e-301	-0.869946	0.003	0.337	1.24898e-296	3	Csf2rb
1.22368e-300	0.389916	0.309	0.089	2.37774e-296	3	Pced1b
1.48442e-300	-1.73597	0.102	0.444	2.88437e-296	3	Gadd45b
5.76523e-300	-1.0801	0.644	0.769	1.12024e-295	3	Hsp90b1
5.97152e-300	-0.67587	0.024	0.366	1.16033e-295	3	Sypl
1.09291e-299	-0.83377	0.009	0.344	2.12364e-295	3	Naaa
5.21422e-299	-0.731031	0.001	0.333	1.01317e-294	3	Tnfsf12
2.23134e-298	0.567267	0.941	0.748	4.33571e-294	3	Hnrnpa1
2.50712e-298	-0.990796	0.151	0.491	4.87158e-294	3	Tpi1
2.48648e-296	-0.724956	0.001	0.329	4.83149e-292	3	Cebpa
4.1331e-296	-0.84166	0.038	0.378	8.03102e-292	3	Clic4
3.05907e-295	-0.735884	0.001	0.329	5.94407e-291	3	Eps8
1.67859e-294	-0.744125	0.02	0.356	3.26166e-290	3	Apobec1
4.30044e-294	-0.773761	0.001	0.328	8.35618e-290	3	Rab7b
4.36388e-294	-1.77961	0.005	0.332	8.47945e-290	3	Ccr2
3.04728e-293	0.359722	0.22	0.049	5.92117e-289	3	Gm14085
3.08036e-293	0.538497	0.859	0.539	5.98545e-289	3	Fam107b
4.68884e-293	-0.888749	0.003	0.329	9.11089e-289	3	Nrp1
3.32851e-292	-2.08565	0.648	0.746	6.46763e-288	3	Ctsd
4.92008e-292	0.574711	0.738	0.436	9.56021e-288	3	4932438A13Rik
2.71412e-291	-1.08415	0.707	0.802	5.2738e-287	3	Hspa5
7.33343e-291	-0.794441	0.437	0.68	1.42496e-286	3	Rap1a
6.74668e-290	0.366036	0.285	0.078	1.31095e-285	3	Faah
1.33262e-289	-0.885417	0.203	0.531	2.58941e-285	3	Il10rb
1.33716e-289	-0.932818	0.162	0.496	2.59823e-285	3	Rnh1
1.60513e-289	-0.724697	0.09	0.439	3.11893e-285	3	Cnih4
1.75194e-289	-0.774131	0.014	0.344	3.4042e-285	3	Ogfrl1
1.06236e-288	0.514569	0.433	0.176	2.06427e-284	3	Dph5
1.99344e-288	-1.02732	0.562	0.699	3.87346e-284	3	Akr1a1
3.9383e-288	-0.911425	0.185	0.517	7.65252e-284	3	Tm6sf1
2.20558e-287	-0.800979	0.189	0.524	4.28566e-283	3	Nptn
3.52727e-286	-0.786348	0.623	0.773	6.85384e-282	3	Atp6v1g1
9.71273e-286	-0.793279	0.007	0.33	1.88728e-281	3	Zfhx3
4.75129e-285	-0.867689	0.321	0.615	9.23223e-281	3	Rhog
1.83931e-284	-1.04438	0.414	0.626	3.57395e-280	3	Dbi
3.74753e-284	-0.795393	0.166	0.503	7.28182e-280	3	Mapkapk2
4.36441e-283	-0.915563	0.01	0.332	8.48048e-279	3	Gm34455
6.06941e-283	-0.895351	0.169	0.504	1.17935e-278	3	Aplp2
6.53494e-283	-0.656131	0.04	0.375	1.2698e-278	3	Dennd5a
3.59841e-282	-0.695554	0.071	0.413	6.99208e-278	3	Mapk3
3.66456e-282	-0.725017	0.002	0.32	7.1206e-278	3	Gas7
4.76434e-282	0.420557	0.402	0.141	9.25759e-278	3	BE692007
3.58082e-281	-0.650815	0.001	0.317	6.95789e-277	3	Dusp3
8.75083e-281	-0.83559	0.016	0.338	1.70037e-276	3	Tlr2
1.38586e-280	0.57581	0.807	0.544	2.69287e-276	3	Zc3hav1
1.53549e-280	-1.41628	0.079	0.404	2.9836e-276	3	Basp1
2.65431e-280	-0.602954	0.024	0.351	5.15759e-276	3	Ralb
5.47202e-280	0.474836	0.948	0.79	1.06327e-275	3	Jak1
1.56948e-279	-0.930857	0.113	0.45	3.04966e-275	3	Ncf1
2.74554e-279	-1.11126	0.563	0.732	5.33485e-275	3	Taldo1
8.38595e-279	0.474694	0.475	0.198	1.62947e-274	3	Pde2a
1.23872e-278	0.49332	0.552	0.251	2.40696e-274	3	Rgcc
1.28195e-278	-1.0094	0.549	0.71	2.49095e-274	3	Dynll1
1.8553e-277	-0.810099	0.025	0.347	3.60503e-273	3	Lair1
2.01462e-277	-0.695867	0.053	0.386	3.91461e-273	3	Trps1
2.0694e-276	-0.600545	0.005	0.319	4.02106e-272	3	Cmtm3
4.0423e-276	0.37371	0.314	0.096	7.8546e-272	3	Dennd2d
7.26238e-276	-0.866177	0	0.311	1.41115e-271	3	Msr1
4.61532e-275	0.353532	0.457	0.164	8.96803e-271	3	Sh2d1a
2.02913e-274	-1.63159	0.01	0.323	3.9428e-270	3	Ccrl2
2.05329e-274	0.511222	0.892	0.652	3.98974e-270	3	Arhgef1
4.33094e-274	-1.21387	0.164	0.494	8.41545e-270	3	Grina
4.74646e-273	-1.2389	0.016	0.329	9.22285e-269	3	Napsa
4.97504e-273	-0.724017	0.072	0.408	9.667e-269	3	Myo1f
3.22294e-272	0.549855	0.588	0.306	6.26249e-268	3	Epb41l4aos
6.35381e-272	0.297395	0.204	0.046	1.23461e-267	3	Gm10125
8.03958e-272	-0.838004	0.048	0.372	1.56217e-267	3	Dusp6
1.3445e-271	-0.850329	0.449	0.659	2.61249e-267	3	Ywhae
1.40701e-271	-0.64138	0.052	0.382	2.73395e-267	3	Ehbp1l1
5.90057e-271	-0.937122	0.005	0.314	1.14654e-266	3	Pilra
1.12248e-270	-1.49298	0	0.307	2.18109e-266	3	Cfh
1.58215e-270	-1.01952	0.13	0.453	3.07427e-266	3	Glul
1.17462e-269	0.639681	0.552	0.254	2.2824e-265	3	Gm12840
1.99331e-268	-0.63884	0.012	0.323	3.8732e-264	3	Swap70
2.41785e-267	-0.675853	0.001	0.305	4.69813e-263	3	Hfe
6.71578e-267	-1.20405	0.003	0.307	1.30494e-262	3	Cx3cr1
8.44728e-267	0.374245	0.659	0.285	1.64139e-262	3	Gimap1
4.08563e-266	-0.678654	0.018	0.33	7.93878e-262	3	Fam129a
4.37988e-266	-0.600753	0.004	0.308	8.51054e-262	3	BC028528
1.84488e-265	0.340612	0.313	0.096	3.58479e-261	3	Phgdh
2.53333e-265	-1.19677	0.657	0.739	4.92252e-261	3	Prdx1
8.47549e-265	-0.614565	0.027	0.342	1.64687e-260	3	Ctnna1
9.38649e-265	-0.796135	0.088	0.41	1.82389e-260	3	Abhd12
1.20039e-264	-0.826567	0.13	0.453	2.33248e-260	3	Pgd
2.06035e-264	0.55472	0.544	0.247	4.00346e-260	3	Cd69
3.02579e-264	-0.790676	0.052	0.37	5.87941e-260	3	Cd86
4.72581e-264	-0.653645	0.033	0.349	9.18273e-260	3	Myo5a
7.63839e-264	0.29273	0.246	0.066	1.48422e-259	3	Cst7
9.90144e-264	-1.2071	0	0.301	1.92395e-259	3	Clec4n
1.16798e-263	0.521681	0.824	0.548	2.2695e-259	3	Tut4
2.02927e-263	-0.882494	0.191	0.506	3.94308e-259	3	Card19
2.20662e-263	-0.857649	0.56	0.717	4.28768e-259	3	Pdia3
3.9347e-263	-0.709303	0.068	0.391	7.64552e-259	3	Comt
7.54068e-263	-0.684811	0.855	0.885	1.46523e-258	3	Actr3
7.02717e-261	0.338749	0.423	0.152	1.36545e-256	3	Sh2d2a
2.43686e-260	0.453943	0.465	0.198	4.73507e-256	3	Pde7a
3.86395e-260	-0.609387	0.003	0.302	7.50805e-256	3	Anxa4
1.44756e-259	-0.60805	0	0.297	2.81276e-255	3	Tbxas1
1.54429e-259	-0.602193	0.002	0.299	3.0007e-255	3	March1
6.23818e-259	-0.788619	0.062	0.381	1.21214e-254	3	Xdh
7.37168e-259	-2.21064	0	0.296	1.43239e-254	3	Ccl7
3.36564e-258	-0.813931	0.305	0.581	6.53978e-254	3	Lamtor4
1.75873e-257	0.272858	0.198	0.045	3.41739e-253	3	Rapgef4
3.26551e-257	-0.621527	0	0.295	6.3452e-253	3	Rin2
9.68575e-257	-0.628943	0.024	0.332	1.88204e-252	3	Sap30
1.09605e-256	-0.712268	0.103	0.424	2.12973e-252	3	Rnpep
1.66926e-256	-0.853622	0.174	0.487	3.24353e-252	3	Ncf4
4.6333e-256	0.357541	0.541	0.22	9.00297e-252	3	Cd28
1.18079e-255	-0.980777	0.681	0.793	2.29439e-251	3	Pkm
9.42961e-255	-0.866958	0	0.293	1.83227e-250	3	Ifi211
2.67706e-254	-0.6883	0.099	0.422	5.2018e-250	3	Ppt1
2.82325e-254	-0.825666	0.566	0.714	5.48586e-250	3	Pitpna
3.28493e-254	0.531653	0.704	0.397	6.38294e-250	3	4930523C07Rik
3.75199e-254	-0.681492	0.005	0.3	7.29049e-250	3	Lpcat2
2.85262e-253	0.503403	0.957	0.643	5.54293e-249	3	AY036118
4.18208e-253	0.424934	0.991	0.863	8.1262e-249	3	Stk17b
7.34368e-253	-0.724111	0.135	0.456	1.42695e-248	3	Scamp2
9.66729e-253	0.48382	0.583	0.287	1.87845e-248	3	Tmem71
1.12143e-252	-0.667346	0.01	0.306	2.17906e-248	3	Themis2
1.77999e-252	-0.736998	0.412	0.655	3.45869e-248	3	Chmp2a
1.86562e-252	-0.712889	0.155	0.475	3.62508e-248	3	Gng2
2.31231e-252	-0.872403	0.105	0.421	4.49305e-248	3	Tmcc1
3.20444e-252	-0.942262	0.241	0.537	6.22655e-248	3	Nfe2l2
3.44948e-252	0.524023	0.701	0.423	6.70269e-248	3	Gramd1a
1.03394e-251	0.476305	0.536	0.264	2.00905e-247	3	Prkch
2.85263e-251	0.257439	0.175	0.037	5.54294e-247	3	F2rl1
3.11727e-251	-0.931777	0.374	0.6	6.05717e-247	3	Cyth4
4.84143e-251	-0.675663	0.005	0.296	9.40739e-247	3	Entpd1
5.26525e-251	-1.38437	0.006	0.297	1.02309e-246	3	Clec4d
6.45604e-251	0.519573	0.95	0.799	1.25447e-246	3	Nsa2
9.40185e-251	-0.868002	0.025	0.325	1.82687e-246	3	Oasl2
3.44833e-250	-0.59239	0	0.288	6.70045e-246	3	Tubb6
4.69466e-250	0.501826	0.924	0.736	9.12219e-246	3	Snrpf
2.21809e-249	-1.37261	0.7	0.827	4.30998e-245	3	Nfkbia
2.61025e-249	-0.720557	0.2	0.51	5.07197e-245	3	Atp6ap1
1.38069e-248	0.454539	0.498	0.23	2.68282e-244	3	Dnajc9
2.01757e-248	-0.775843	0.254	0.546	3.92035e-244	3	Ifnar2
2.60669e-248	-0.586749	0.059	0.373	5.06506e-244	3	Ggh
1.43936e-247	-0.613566	0.004	0.292	2.79682e-243	3	Lyl1
2.93713e-247	-0.538374	0.004	0.292	5.70714e-243	3	Rab31
9.0592e-247	-0.866276	0.383	0.64	1.76029e-242	3	Ptpn6
1.01891e-246	-0.907552	0.016	0.308	1.97985e-242	3	Plk2
1.06016e-246	-0.954064	0.046	0.345	2.05999e-242	3	Ecm1
2.19501e-246	-0.751502	0.226	0.535	4.26513e-242	3	Inpp5d
2.41121e-246	-0.741869	0.081	0.393	4.68522e-242	3	Tnfrsf1b
1.21887e-245	-0.598845	0.054	0.363	2.36839e-241	3	Ccdc50
1.58756e-245	0.460562	0.866	0.556	3.08479e-241	3	Tnfaip3
9.34598e-245	-0.669116	0.782	0.844	1.81602e-240	3	Arpc5
1.01901e-244	-0.592582	0.004	0.29	1.98003e-240	3	Ccdc88a
1.11921e-244	-0.987765	0.004	0.289	2.17473e-240	3	Nlrp3
1.4659e-244	-0.716074	0.128	0.438	2.84838e-240	3	Fkbp2
7.59817e-244	0.415466	0.386	0.154	1.4764e-239	3	Slco3a1
9.39968e-243	-0.658112	0.663	0.772	1.82645e-238	3	Arhgdia
1.50923e-242	0.436926	0.999	0.945	2.93259e-238	3	Btg1
1.54393e-242	0.323565	0.3	0.094	3.00002e-238	3	Tnik
1.62401e-242	-3.23299	0.001	0.282	3.15561e-238	3	Spp1
3.70521e-242	-0.903975	0.289	0.554	7.19959e-238	3	Pdia6
4.90123e-242	0.459021	0.971	0.867	9.52357e-238	3	Srrm2
1.26093e-241	0.528361	0.744	0.495	2.45012e-237	3	Pik3cd
1.28503e-240	-2.41577	0.005	0.286	2.49694e-236	3	Fn1
2.01974e-240	-1.41638	0.178	0.463	3.92457e-236	3	Cd9
2.4175e-240	-0.536439	0.003	0.285	4.69745e-236	3	Hip1
2.79858e-240	0.51432	0.488	0.238	5.43793e-236	3	Pde3b
5.85879e-240	0.397305	0.996	0.943	1.13842e-235	3	Srsf5
8.26515e-240	-0.945218	0.243	0.526	1.606e-235	3	Pgam1
1.08739e-239	-0.60963	0.062	0.368	2.1129e-235	3	Bmp2k
1.13101e-239	-1.82566	0	0.279	2.19766e-235	3	Ccl12
1.29083e-239	-0.672692	0.799	0.862	2.50821e-235	3	Rap1b
2.94334e-237	-0.618017	0.133	0.452	5.7192e-233	3	Tmbim4
5.0169e-237	0.407949	0.988	0.873	9.74833e-233	3	Tsc22d3
6.88022e-237	-0.828267	0.837	0.845	1.3369e-232	3	Tspo
7.87739e-237	-0.786345	0.001	0.278	1.53066e-232	3	Fcgr4
3.09879e-236	-0.6861	0.307	0.587	6.02127e-232	3	Hsbp1
4.07508e-236	-0.7034	0.181	0.488	7.9183e-232	3	Rab11a
5.00655e-236	-1.3637	0.521	0.708	9.72824e-232	3	Pim1
1.11591e-235	-0.953373	0	0.275	2.16833e-231	3	Slamf9
1.42282e-235	-0.740892	0.438	0.664	2.76469e-231	3	Rab7
2.17875e-235	-0.669578	0.134	0.441	4.23353e-231	3	Hmox2
2.57553e-235	-0.746177	0.411	0.632	5.00451e-231	3	Bsg
4.58418e-235	-0.704898	0.112	0.419	8.90752e-231	3	Atp6v1b2
1.32164e-234	0.50752	0.849	0.638	2.56808e-230	3	1810026B05Rik
2.64749e-234	-0.790816	0.01	0.289	5.14435e-230	3	Fgr
3.4792e-234	-0.603391	0.797	0.825	6.76043e-230	3	Cox6b1
7.63183e-234	-0.541613	0.028	0.318	1.48294e-229	3	Gnaq
1.1127e-233	0.543769	0.593	0.331	2.16208e-229	3	Runx3
2.58633e-233	0.483916	0.928	0.782	5.02551e-229	3	Eef1d
3.59644e-233	-0.647139	0.096	0.405	6.98825e-229	3	Arap1
9.22355e-233	-0.786602	0.203	0.503	1.79223e-228	3	Xbp1
4.30738e-232	-0.712347	0.003	0.277	8.36966e-228	3	Rhoc
8.62851e-232	0.381086	0.356	0.131	1.67661e-227	3	Zrsr1
1.27674e-231	0.395959	0.433	0.179	2.48084e-227	3	Nup210
3.29369e-231	-1.26387	0	0.271	6.39997e-227	3	Gas6
4.18782e-231	-0.56808	0.005	0.279	8.13735e-227	3	Fgd2
4.33736e-231	-0.631161	0.002	0.274	8.42793e-227	3	Nupr1
1.03975e-230	-0.907118	0.005	0.277	2.02034e-226	3	Sirpb1c
7.94391e-230	-1.0256	0.109	0.403	1.54358e-225	3	Ets2
1.5789e-228	0.450889	0.599	0.311	3.06796e-224	3	Tecpr1
1.81065e-228	0.401101	0.437	0.183	3.51827e-224	3	Sesn3
1.88225e-228	0.367305	0.41	0.159	3.6574e-224	3	S1pr4
4.35683e-228	-0.649478	0.079	0.379	8.46575e-224	3	Tcirg1
1.45576e-227	-0.468407	0.001	0.269	2.82868e-223	3	Tifa
1.61481e-226	-0.659752	0.129	0.435	3.13774e-222	3	Reep3
5.97537e-226	-1.13442	0.01	0.281	1.16107e-221	3	Tnfaip2
6.37452e-226	-0.549771	0.913	0.915	1.23863e-221	3	Arpc3
1.31275e-225	-0.544299	0.003	0.271	2.5508e-221	3	Il13ra1
2.75953e-225	-0.91093	0.747	0.785	5.36204e-221	3	Emp3
6.97231e-225	-0.611626	0.058	0.349	1.35479e-220	3	Ftl1-ps1
1.73737e-224	-0.502817	0.001	0.266	3.37588e-220	3	B4galt6
3.98069e-224	-0.919127	0.001	0.266	7.73488e-220	3	Emp1
4.26437e-224	-0.656326	0.487	0.686	8.2861e-220	3	Gnb1
6.17824e-224	-0.673552	0.001	0.266	1.20049e-219	3	Gm34084
6.30682e-224	-1.03814	0.052	0.336	1.22548e-219	3	Gadd45g
2.23006e-223	-0.521951	0.006	0.274	4.33324e-219	3	S100a1
2.48833e-223	-1.96805	0.684	0.748	4.83506e-219	3	S100a11
4.44584e-223	-0.540488	0.042	0.327	8.63872e-219	3	Snx10
2.6702e-222	-0.51629	0.003	0.267	5.18847e-218	3	Atp6v0a1
3.55696e-222	-0.842937	0.47	0.675	6.91152e-218	3	Serp1
3.95707e-222	-0.447289	0.992	0.971	7.68898e-218	3	Serf2
1.06416e-221	-0.914294	0.921	0.936	2.06777e-217	3	Mcl1
1.12528e-221	-0.516329	0.025	0.302	2.18652e-217	3	Prdx4
2.78456e-221	-0.565225	0.001	0.263	5.41068e-217	3	Lacc1
2.81155e-221	0.460591	0.915	0.736	5.46312e-217	3	Tomm20
4.26172e-221	-0.671842	0.228	0.522	8.28094e-217	3	Fuca1
5.59789e-221	-0.649602	0.107	0.405	1.08773e-216	3	P2rx4
6.37613e-221	0.430579	0.452	0.201	1.23895e-216	3	Rasgrp1
1.32384e-220	-0.486855	0.003	0.265	2.57235e-216	3	Itpripl2
1.88252e-220	-0.73546	0.452	0.643	3.65792e-216	3	Ap2s1
2.96414e-220	-0.526345	0	0.261	5.75963e-216	3	Slc7a8
3.12396e-220	-0.720026	0.008	0.273	6.07016e-216	3	Cd33
8.13146e-220	-0.532079	0.018	0.289	1.58002e-215	3	Eea1
1.14815e-219	-0.498687	0	0.261	2.23097e-215	3	Cysltr1
1.38836e-219	-0.609322	0.709	0.794	2.69772e-215	3	Rac1
1.46749e-219	0.297975	0.225	0.065	2.85149e-215	3	Slc17a9
2.52916e-219	-0.481699	0.007	0.272	4.91442e-215	3	Plcg2
3.01965e-219	-0.537073	0.002	0.263	5.86749e-215	3	Nav1
3.69156e-219	-0.470207	0.003	0.264	7.17308e-215	3	Aldh3b1
4.19748e-219	-0.665298	0.103	0.4	8.15612e-215	3	Fam111a
6.21824e-219	-0.760364	0.146	0.431	1.20827e-214	3	Cndp2
7.91026e-219	-0.556178	0.005	0.268	1.53704e-214	3	Casp4
8.57318e-219	0.496707	0.521	0.272	1.66585e-214	3	Klhdc2
1.21909e-218	0.439458	0.959	0.82	2.36882e-214	3	Tra2b
2.02401e-218	-0.57917	0.1	0.4	3.93286e-214	3	Rnf13
2.41446e-218	-0.565159	0.054	0.34	4.69154e-214	3	Ap1s2
1.19153e-217	-1.61123	0	0.258	2.31527e-213	3	Cbr2
2.31519e-217	-0.733345	0.001	0.259	4.49864e-213	3	Cd93
5.85778e-217	-0.593252	0.106	0.406	1.13823e-212	3	Map7d1
1.27417e-216	-0.466361	0.005	0.265	2.47585e-212	3	Mdfic
1.64516e-216	-1.20323	0.002	0.259	3.19671e-212	3	Cd36
1.95193e-216	-0.735896	0.313	0.576	3.79279e-212	3	Tgfb1
2.81008e-216	0.492583	0.829	0.636	5.46026e-212	3	Nsd3
4.03169e-216	-0.60378	0.161	0.457	7.83398e-212	3	Tbcb
5.49434e-216	0.449473	0.799	0.545	1.06761e-211	3	Bin2
1.53356e-215	-0.573271	0.002	0.26	2.97986e-211	3	Bst1
5.46432e-215	0.369778	0.475	0.21	1.06177e-210	3	Mllt3
6.13396e-215	-0.532781	0.001	0.257	1.19189e-210	3	Tnfsf13
6.45782e-215	0.323421	1	0.996	1.25482e-210	3	Gm42418
1.03089e-214	-0.449063	0.008	0.269	2.00312e-210	3	Casp1
1.26108e-214	-1.45463	0.969	0.95	2.45041e-210	3	Srgn
1.44659e-214	-0.504541	0.003	0.26	2.81088e-210	3	Hhex
4.01731e-214	-0.472151	0.001	0.256	7.80604e-210	3	Cmklr1
5.25547e-213	-0.518333	0.072	0.361	1.02119e-208	3	Mvp
6.10841e-213	-0.776325	0.249	0.533	1.18692e-208	3	Snx20
1.54034e-212	-0.628082	0.003	0.257	2.99304e-208	3	Tmem37
2.31667e-212	-0.498111	0	0.253	4.50153e-208	3	Sash1
2.78757e-212	0.414202	0.975	0.854	5.41653e-208	3	Eif3f
3.08272e-212	0.416119	0.38	0.16	5.99004e-208	3	Bcl9l
8.28058e-212	-0.606071	0.07	0.352	1.609e-207	3	Soat1
1.45937e-211	0.299469	0.256	0.08	2.8357e-207	3	Gstp3
1.89134e-211	-0.648686	0.572	0.711	3.67507e-207	3	Tmed10
2.31366e-211	-0.54076	0.061	0.344	4.49568e-207	3	Sgpl1
3.49949e-211	-0.569797	0.001	0.254	6.79987e-207	3	Clec5a
4.74469e-211	0.426241	0.423	0.187	9.21941e-207	3	Hdac7
5.64328e-211	-0.444567	0	0.252	1.09654e-206	3	Myof
7.4072e-211	0.475996	0.575	0.324	1.43929e-206	3	Rictor
7.94466e-211	-0.615057	0.091	0.38	1.54373e-206	3	Nfic
1.6189e-210	0.470145	0.793	0.553	3.14569e-206	3	Pnisr
1.96527e-210	0.344853	0.984	0.867	3.81871e-206	3	Rac2
3.10622e-210	-0.683162	0.244	0.525	6.0357e-206	3	Tnfaip8
3.6212e-210	-0.596905	0	0.251	7.03635e-206	3	Lifr
6.34751e-210	-0.57643	0.077	0.36	1.23339e-205	3	Mfsd1
6.63119e-210	-1.47727	0.06	0.33	1.28851e-205	3	Isg15
6.71271e-210	0.475797	0.68	0.408	1.30435e-205	3	Birc2
1.24792e-209	-0.633254	0.088	0.374	2.42482e-205	3	Atp6v1a
2.56181e-209	-0.501391	0.03	0.297	4.97785e-205	3	Milr1
3.29983e-209	-0.438808	0.003	0.255	6.4119e-205	3	Tmbim1
1.92727e-208	-0.452509	0	0.249	3.74488e-204	3	Adap2
6.85923e-208	-0.558343	0.002	0.253	1.33282e-203	3	Jdp2
1.00091e-207	0.331498	0.311	0.113	1.94486e-203	3	Plcg1
2.28577e-207	0.415065	0.56	0.281	4.44149e-203	3	Cblb
4.05533e-207	-0.509694	0.008	0.261	7.87992e-203	3	Rab32
4.20364e-207	0.415615	0.361	0.15	8.16809e-203	3	Fam78a
4.63752e-207	-0.617235	0.194	0.486	9.01117e-203	3	Bnip2
5.18367e-207	-0.885954	0.161	0.442	1.00724e-202	3	Tent5a
5.63434e-207	-0.837397	0.033	0.297	1.09481e-202	3	Hist1h2bc
5.91466e-207	0.426716	0.738	0.441	1.14928e-202	3	Rasgrp2
1.16734e-206	-0.654332	0.339	0.602	2.26826e-202	3	Ubl3
1.25274e-206	-0.739368	0.434	0.637	2.4342e-202	3	Timm10b
1.39085e-206	-0.469956	0.003	0.253	2.70257e-202	3	Pla2g15
1.58063e-206	0.460477	0.816	0.617	3.07133e-202	3	Arl6ip5
1.84831e-206	-0.461914	0.027	0.292	3.59145e-202	3	Snx9
3.68861e-206	-0.529109	0.009	0.262	7.16733e-202	3	Rasgrp4
4.62452e-206	0.520098	0.676	0.429	8.98591e-202	3	Gm47283
6.06981e-206	-1.22204	0.838	0.839	1.17943e-201	3	Klf6
8.40894e-206	-0.694822	0.399	0.629	1.63394e-201	3	Hcls1
1.15957e-205	-1.66866	0	0.247	2.25316e-201	3	Folr2
1.23447e-205	-1.98236	0.037	0.297	2.39871e-201	3	Fabp5
1.83485e-205	-0.645933	0.287	0.546	3.5653e-201	3	Srsf9
1.87129e-205	-0.440911	0.003	0.251	3.63611e-201	3	Ly96
8.5923e-205	-0.647266	0.38	0.608	1.66957e-200	3	Capns1
2.65843e-204	0.399466	0.378	0.161	5.16559e-200	3	Dbf4
2.70028e-204	0.432683	0.968	0.85	5.24692e-200	3	Mbnl1
4.14001e-204	-0.453507	0.999	0.996	8.04445e-200	3	Malat1
6.41328e-204	-0.493296	0.04	0.308	1.24616e-199	3	Acer3
1.10595e-203	-0.454197	0.051	0.325	2.14897e-199	3	Tspan31
2.44461e-203	-0.492035	0.003	0.25	4.75012e-199	3	Adssl1
3.33807e-203	0.398915	0.479	0.232	6.4862e-199	3	Bzw2
5.55375e-203	-1.01878	0	0.244	1.07915e-198	3	Fcrls
1.63021e-202	-0.447776	0.016	0.271	3.16766e-198	3	Myo1c
2.24034e-202	-0.673835	0.239	0.513	4.3532e-198	3	Itm2c
4.81755e-202	0.31511	0.433	0.176	9.36098e-198	3	Tespa1
9.31984e-202	0.453517	0.9	0.711	1.81094e-197	3	Tubb5
1.00512e-201	-1.10037	0.17	0.431	1.95305e-197	3	Gngt2
2.69542e-201	-1.10017	0	0.243	5.23747e-197	3	Lpl
3.03811e-201	-0.549439	0.134	0.424	5.90336e-197	3	Leprot
3.50791e-201	0.372323	0.99	0.906	6.81622e-197	3	Uqcrh
5.47782e-201	-0.748978	0.071	0.342	1.0644e-196	3	Rnf149
6.76991e-201	-0.414797	0	0.243	1.31546e-196	3	Cttnbp2nl
8.72014e-201	-0.534985	0.047	0.313	1.69441e-196	3	Nenf
1.1449e-200	0.50601	0.756	0.523	2.22465e-196	3	Chd2
1.38204e-200	-0.704612	0.151	0.428	2.68545e-196	3	Lipa
1.63743e-200	-0.532048	0.058	0.328	3.1817e-196	3	Atp13a2
2.13263e-200	-0.538194	0.058	0.33	4.14391e-196	3	Mcfd2
4.03165e-200	-1.56966	0.036	0.292	7.83391e-196	3	Csf3r
4.10659e-200	-0.646294	0.121	0.398	7.97952e-196	3	Mpp1
4.88543e-200	-0.640188	0.462	0.656	9.49288e-196	3	Mrfap1
1.91917e-199	0.251234	0.158	0.037	3.72913e-195	3	Hdgfl3
3.12087e-199	-0.418246	0	0.241	6.06415e-195	3	Stom
3.28187e-199	0.279326	0.331	0.119	6.37701e-195	3	Gimap7
6.75749e-199	-0.701735	0.357	0.586	1.31305e-194	3	Cmtm7
3.03897e-198	0.425877	0.676	0.405	5.90503e-194	3	Chd3
3.70989e-198	-0.501224	0.001	0.24	7.20869e-194	3	Rgl1
9.94671e-198	0.30029	0.285	0.097	1.93274e-193	3	1810041H14Rik
1.11801e-197	-1.48413	0.885	0.849	2.1724e-193	3	Jun
1.9059e-197	-0.619331	0.471	0.672	3.70335e-193	3	Rab14
4.32809e-197	-0.446601	0.001	0.241	8.40991e-193	3	Ptpro
8.60194e-197	-1.35223	0.037	0.288	1.67144e-192	3	Osm
3.12364e-196	-0.904792	0.026	0.275	6.06954e-192	3	Phlda1
3.82393e-196	-0.645951	0.265	0.533	7.43028e-192	3	Crlf2
1.28937e-195	-0.454189	0.023	0.275	2.50537e-191	3	Spred1
1.74185e-195	0.380476	0.385	0.172	3.38459e-191	3	Aven
5.81787e-195	-0.437055	0	0.236	1.13047e-190	3	Arl11
8.56945e-195	-1.54264	0	0.236	1.66513e-190	3	Mgl2
9.5759e-195	-0.437953	0.013	0.257	1.86069e-190	3	Rnf216
1.04583e-194	0.44315	0.395	0.19	2.03214e-190	3	Slc12a7
1.12608e-194	-0.437936	0.042	0.304	2.18808e-190	3	Pacsin2
1.4238e-194	0.380483	0.414	0.187	2.76658e-190	3	Kbtbd11
1.92424e-194	-0.846845	0	0.236	3.73898e-190	3	Tgm2
1.98237e-194	-0.85907	0	0.236	3.85195e-190	3	Igf1
1.98247e-194	-0.514379	0.003	0.241	3.85215e-190	3	Gm21188
3.13055e-194	-0.396097	0.001	0.237	6.08297e-190	3	Zeb2os
9.73978e-194	-0.461706	0.002	0.239	1.89254e-189	3	Fgd4
3.40708e-193	-0.506807	0.042	0.299	6.6203e-189	3	Gna12
4.10804e-193	0.495559	0.599	0.366	7.98233e-189	3	Vgll4
5.49043e-193	-0.601795	0.123	0.397	1.06685e-188	3	Tpp1
5.64241e-193	-0.44756	0.034	0.289	1.09638e-188	3	Vwa5a
6.15155e-193	-0.506355	0.067	0.334	1.19531e-188	3	Tep1
6.78447e-193	-1.05024	0.29	0.531	1.31829e-188	3	Cxcr4
8.85532e-193	-0.600856	0	0.234	1.72068e-188	3	Gatm
1.5587e-192	0.396796	0.858	0.639	3.0287e-188	3	Prdx6
1.99626e-192	-0.841034	0.005	0.242	3.87894e-188	3	Ccnd1
2.21723e-192	-0.57258	0.004	0.24	4.3083e-188	3	Smagp
4.35302e-192	0.299977	0.198	0.06	8.45836e-188	3	Adgrg5
6.62476e-192	-0.529796	0.71	0.793	1.28726e-187	3	Arf1
7.56685e-192	0.390211	0.954	0.824	1.47031e-187	3	Tle5
1.29862e-191	-0.405691	0.013	0.255	2.52334e-187	3	Adam9
1.43132e-191	-0.417747	0.001	0.234	2.78121e-187	3	Rbm47
1.63901e-191	-0.420943	0.018	0.263	3.18475e-187	3	Atf6
2.73943e-191	-0.488759	0.006	0.242	5.32299e-187	3	Blnk
2.87891e-191	-0.422743	0.02	0.266	5.59402e-187	3	Daglb
9.42064e-191	0.421185	0.778	0.529	1.83052e-186	3	Arhgap15
1.06464e-190	-0.497268	0.014	0.255	2.0687e-186	3	Tmem86a
1.30092e-190	-0.528874	0.059	0.322	2.52781e-186	3	Sec14l1
5.43212e-190	-0.671049	0.112	0.378	1.05552e-185	3	Sdf2l1
7.88295e-190	-0.559527	0.674	0.764	1.53174e-185	3	Brk1
8.31951e-190	-0.63024	0.263	0.533	1.61656e-185	3	Tor1aip1
8.35402e-190	-0.707451	0.204	0.472	1.62327e-185	3	Ap2a2
1.35548e-189	-0.433474	0.011	0.249	2.63383e-185	3	Acvrl1
1.57853e-189	-0.4637	0.002	0.235	3.06724e-185	3	Sulf2
1.82602e-189	-0.740423	0.251	0.494	3.54814e-185	3	Plekho1
1.85417e-189	-0.75008	0.007	0.242	3.60285e-185	3	Slc16a3
2.29343e-189	-0.80992	0.011	0.247	4.45636e-185	3	Adam8
5.71844e-189	-0.637424	0.408	0.62	1.11115e-184	3	Calm3
6.26136e-189	0.400241	0.421	0.199	1.21664e-184	3	Galnt6
1.30382e-188	-0.477575	0.001	0.232	2.53345e-184	3	Alcam
3.43049e-188	-0.41764	0	0.229	6.66578e-184	3	Tifab
4.98847e-188	-0.55455	0.096	0.367	9.69309e-184	3	Bach1
1.0995e-187	0.390948	0.416	0.196	2.13645e-183	3	Pdk1
2.43669e-187	-0.452193	0.019	0.26	4.73473e-183	3	Carhsp1
3.80283e-187	-0.477497	0.004	0.235	7.38928e-183	3	Itsn1
5.84227e-187	-0.45656	0.035	0.286	1.13521e-182	3	Gng12
7.25369e-187	-0.471619	0.98	0.964	1.40946e-182	3	Myl6
9.33386e-187	-0.593338	0.002	0.232	1.81366e-182	3	Cbfa2t3
2.72197e-186	0.390775	0.704	0.43	5.28906e-182	3	Smad7
5.18321e-186	-0.551486	0.045	0.297	1.00715e-181	3	Unc119
5.57231e-186	-0.803173	0	0.227	1.08275e-181	3	Pmp22
7.82353e-186	-0.514813	0.063	0.323	1.52019e-181	3	Dnase2a
1.17976e-185	-0.623309	0.227	0.491	2.29239e-181	3	Rab1a
1.20269e-185	-0.45478	0.008	0.24	2.33695e-181	3	Hk2
1.30154e-185	-0.405825	0.008	0.241	2.52903e-181	3	Idh1
1.46762e-185	-0.812434	0.493	0.661	2.85174e-181	3	BC005537
1.50258e-185	0.263533	0.231	0.073	2.91966e-181	3	Tnfsf8
1.57364e-185	-0.51118	0.116	0.392	3.05774e-181	3	Arl8a
2.75105e-185	-0.477996	0.002	0.23	5.34556e-181	3	Pira2
4.94184e-185	-0.683645	0.014	0.248	9.60248e-181	3	Tnf
9.80648e-185	-0.42354	0.005	0.235	1.9055e-180	3	Fndc3b
1.10851e-184	-0.394261	0.007	0.238	2.15395e-180	3	Btk
1.11524e-184	-0.581443	0.147	0.421	2.16703e-180	3	Rab8b
1.59315e-184	-0.399389	0.011	0.245	3.09565e-180	3	Cln8
1.98498e-184	-0.517033	0.002	0.228	3.85701e-180	3	Tmcc3
7.60892e-184	-0.58032	0.008	0.238	1.47849e-179	3	Gstm1
9.94089e-184	-0.456779	0.008	0.238	1.93161e-179	3	Tctex1d2
1.05917e-183	-0.499973	0.035	0.281	2.05808e-179	3	Zfp703
2.58836e-183	0.353417	0.37	0.16	5.02944e-179	3	Abhd8
2.78544e-183	-1.8565	0.01	0.239	5.41239e-179	3	Thbs1
2.96169e-183	-0.348619	0.001	0.226	5.75487e-179	3	Ltbr
4.68075e-183	-0.451406	0.002	0.228	9.09516e-179	3	Ckap4
4.89495e-183	-0.762425	0.05	0.297	9.51138e-179	3	Nfkbid
1.03228e-182	-0.442617	0.004	0.231	2.00582e-178	3	Asph
1.16351e-182	-0.401073	0.026	0.268	2.26082e-178	3	Plod3
1.22062e-182	-0.404193	0.005	0.232	2.37178e-178	3	Snx8
1.27368e-182	-0.814646	0.094	0.349	2.4749e-178	3	Rtp4
3.58103e-182	0.349385	0.502	0.264	6.95831e-178	3	Glipr2
4.43765e-182	-0.6109	0.241	0.502	8.6228e-178	3	Atp6ap2
5.3676e-182	-0.725304	0.412	0.621	1.04298e-177	3	Ptpn1
5.96401e-182	-1.05748	0	0.224	1.15887e-177	3	Hpgd
7.07268e-182	-0.606795	0.109	0.373	1.37429e-177	3	Tuba1c
7.08996e-182	-0.391768	0.005	0.231	1.37765e-177	3	Zbtb7b
9.20526e-182	0.273159	0.224	0.073	1.78867e-177	3	Nt5e
1.0452e-181	-0.584534	0.243	0.51	2.03094e-177	3	Atp6v0d1
1.84835e-181	-0.878859	0.578	0.719	3.59152e-177	3	Slfn2
2.05703e-181	0.377969	0.38	0.172	3.99702e-177	3	Gramd4
3.12489e-181	-0.702263	0.263	0.525	6.07198e-177	3	Wsb1
1.02925e-180	-1.18516	0.012	0.239	1.99993e-176	3	Clec4e
2.01865e-180	-0.932461	0.013	0.241	3.92245e-176	3	Cd300lf
6.0711e-180	0.264381	0.199	0.059	1.17967e-175	3	Ifi214
7.86033e-180	0.332389	0.359	0.15	1.52734e-175	3	Gpr171
1.2564e-179	-0.507946	0.114	0.379	2.44131e-175	3	Ywhag
1.46937e-179	-0.927573	0.385	0.581	2.85514e-175	3	Gm2a
2.09448e-179	0.402168	0.674	0.447	4.06979e-175	3	Slc25a4
1.53787e-178	-0.659531	0.26	0.497	2.98823e-174	3	Tmem256
2.65433e-178	-0.633479	0.243	0.496	5.15762e-174	3	Eid1
3.97137e-178	-0.508085	0.002	0.222	7.71678e-174	3	Scimp
8.13849e-178	-0.392751	0.001	0.22	1.58139e-173	3	Rab11fip5
8.83725e-178	-0.40389	0.032	0.272	1.71717e-173	3	Dnase1l1
9.26239e-178	-0.897941	0.002	0.222	1.79977e-173	3	Apoc2
1.12552e-177	0.370988	0.64	0.366	2.18699e-173	3	Ccnd2
1.19634e-177	0.431399	0.88	0.712	2.32462e-173	3	Macf1
1.36065e-177	-0.595621	0.141	0.411	2.64387e-173	3	Tubb2a
1.794e-177	-0.589148	0.478	0.645	3.48591e-173	3	Ndufb8
3.32115e-177	-0.887969	0.01	0.233	6.45332e-173	3	Ifitm6
5.24829e-177	-0.846588	0.098	0.349	1.0198e-172	3	Samsn1
5.98731e-177	-0.431224	0.042	0.286	1.16339e-172	3	Zfp710
6.24413e-177	-0.657459	0.454	0.646	1.2133e-172	3	Ywhah
1.86195e-176	0.432326	0.72	0.502	3.61796e-172	3	H2-T22
2.75289e-176	-0.608724	0.981	0.976	5.34915e-172	3	Ubc
2.92565e-176	0.267085	0.21	0.066	5.68483e-172	3	Gbp8
3.25328e-176	-0.378332	0.005	0.226	6.32145e-172	3	Dcxr
3.7241e-176	-1.38483	0.246	0.457	7.2363e-172	3	Timp2
3.8159e-176	-0.569955	0.003	0.222	7.41467e-172	3	Axl
6.37819e-176	-0.377349	0.007	0.229	1.23935e-171	3	Sh3bp2
4.66662e-175	-0.559626	0.175	0.446	9.06772e-171	3	Zmiz1
6.0125e-175	-0.442468	0.001	0.218	1.16829e-170	3	Trim47
9.96801e-175	0.373298	0.368	0.17	1.93688e-170	3	Orai2
1.00435e-174	-0.565975	0.126	0.389	1.95155e-170	3	Rpn1
1.15361e-174	-0.599795	0.143	0.406	2.24157e-170	3	Dleu2
1.47937e-174	-0.528218	0.053	0.297	2.87457e-170	3	Glrx
1.86228e-174	-0.412736	0.006	0.226	3.61859e-170	3	Wdfy4
3.44255e-174	0.460946	0.493	0.285	6.68922e-170	3	Ppm1h
8.50998e-174	-0.5812	0.112	0.369	1.65357e-169	3	Pea15a
2.92365e-173	-0.416688	0.001	0.216	5.68095e-169	3	Plxnd1
4.98429e-173	-0.510339	0	0.214	9.68497e-169	3	Stard8
5.52748e-173	-0.564473	0.11	0.372	1.07405e-168	3	N4bp1
8.88353e-173	0.372477	0.914	0.744	1.72616e-168	3	Arhgap45
1.67962e-172	-0.460652	0.002	0.218	3.26367e-168	3	Cpd
1.84092e-172	-0.601573	0.123	0.383	3.5771e-168	3	Snx18
2.2743e-172	0.330139	0.371	0.162	4.41919e-168	3	Snhg20
3.25755e-172	-0.504695	0.002	0.216	6.32974e-168	3	Siglece
3.39435e-172	-0.410647	0.003	0.219	6.59556e-168	3	Raph1
3.99842e-172	-0.351921	0	0.213	7.76933e-168	3	Wdfy3
4.35271e-172	-0.458298	0.095	0.354	8.45776e-168	3	Stard3nl
6.85405e-172	-0.40177	0.034	0.271	1.33181e-167	3	Slc29a3
7.78624e-172	-0.61324	0.222	0.473	1.51294e-167	3	Tnfaip8l2
9.22075e-172	-0.386199	0.01	0.23	1.79168e-167	3	Man1c1
1.16456e-171	-0.523525	0.198	0.465	2.26286e-167	3	Sft2d1
2.05939e-171	0.359753	0.753	0.503	4.0016e-167	3	Cirbp
2.15541e-171	-0.747586	0.686	0.762	4.18817e-167	3	Aldoa
3.4469e-171	-0.365979	0.014	0.236	6.69767e-167	3	Sqor
5.03849e-171	0.281293	0.373	0.154	9.79029e-167	3	Gimap8
7.90259e-171	-0.51559	0.001	0.214	1.53555e-166	3	Selenom
1.14055e-170	-0.477221	0.084	0.337	2.21621e-166	3	Adam17
1.30916e-170	-0.443069	0.034	0.266	2.54383e-166	3	Uap1l1
1.9283e-170	-0.560671	0.779	0.827	3.74688e-166	3	Tpm3
3.20747e-170	-0.344922	0	0.211	6.23244e-166	3	Tnfrsf11a
5.34599e-170	-0.62548	0.324	0.557	1.03878e-165	3	Atp6v1e1
9.37172e-170	-0.459534	0.002	0.214	1.82102e-165	3	Pilrb2
1.23174e-169	-0.718233	0.013	0.231	2.39339e-165	3	Bhlhe40
1.75563e-169	-0.434585	0.067	0.315	3.41136e-165	3	Mgat1
6.8849e-169	0.364422	0.446	0.219	1.33781e-164	3	Fbxl12
1.20501e-168	-0.464648	0.079	0.33	2.34145e-164	3	Cebpg
5.29116e-168	-0.486326	0	0.209	1.02813e-163	3	Olfm1
5.33055e-168	-0.632329	0.246	0.488	1.03578e-163	3	P4hb
1.10986e-167	-0.375309	0.015	0.234	2.15658e-163	3	Plod1
1.50639e-167	-0.403948	0.023	0.247	2.92707e-163	3	Oas1a
2.74924e-167	-0.451789	0.011	0.226	5.34205e-163	3	Selenon
3.35953e-167	-0.572948	0.738	0.795	6.52791e-163	3	Gpx4
6.7268e-167	-0.581373	0.416	0.614	1.30709e-162	3	Rab5c
7.14148e-167	0.424967	0.724	0.514	1.38766e-162	3	Fkbp3
8.88935e-167	-0.75046	0.402	0.601	1.72729e-162	3	Itgb2
1.06881e-166	-0.518875	0.131	0.389	2.0768e-162	3	Colgalt1
1.96942e-166	-0.395098	0.01	0.225	3.82678e-162	3	Ube2l6
2.32289e-166	-0.529244	0.091	0.339	4.5136e-162	3	Nampt
2.57723e-166	-0.621287	0.125	0.373	5.00781e-162	3	Lgals3bp
3.29454e-166	-0.362844	0	0.207	6.40162e-162	3	Ctnnbip1
6.90732e-166	-0.610129	0.003	0.211	1.34216e-161	3	Mgst1
1.12262e-165	-0.812793	0.706	0.748	2.18136e-161	3	Calr
1.38725e-165	-0.576304	0.682	0.782	2.69556e-161	3	Dazap2
1.39386e-165	-0.537534	0.111	0.367	2.70841e-161	3	Pxn
1.73962e-165	-0.940038	0.179	0.424	3.38025e-161	3	Pou2f2
2.09301e-165	0.435815	0.801	0.613	4.06693e-161	3	Bola2
2.27336e-165	-0.462443	0.108	0.363	4.41736e-161	3	Lrpap1
4.4029e-165	-0.357221	0.006	0.217	8.55527e-161	3	Renbp
4.81079e-165	-0.324153	0	0.206	9.34785e-161	3	Tmem205
5.3085e-165	0.384064	0.607	0.366	1.0315e-160	3	Tcp11l2
8.53783e-165	-1.11102	0	0.206	1.65899e-160	3	Ltc4s
1.33194e-164	-1.57356	0.003	0.21	2.58809e-160	3	Ptgs2
1.53415e-164	0.320759	0.469	0.23	2.98101e-160	3	Arhgef18
1.7109e-164	-0.398213	0.009	0.221	3.32445e-160	3	Nuak2
2.94655e-164	-0.437054	0.048	0.283	5.72544e-160	3	Arhgap18
3.16668e-164	0.420015	0.721	0.505	6.15317e-160	3	Tnrc6b
3.24576e-164	-0.395531	0.025	0.247	6.30684e-160	3	Acp2
1.1488e-163	-0.390881	0.001	0.207	2.23223e-159	3	Hlx
2.31702e-163	-0.645776	0.037	0.259	4.5022e-159	3	Nfil3
2.4958e-163	-0.640115	0.08	0.318	4.84959e-159	3	Abca1
3.12096e-163	0.410515	0.745	0.542	6.06435e-159	3	Stk38
6.18717e-163	0.329998	0.346	0.151	1.20223e-158	3	Pde4d
8.99546e-163	0.309786	0.451	0.214	1.74791e-158	3	Acap1
1.11913e-162	0.281235	0.254	0.094	2.17458e-158	3	Izumo4
1.53382e-162	-0.597028	0.52	0.653	2.98036e-158	3	Uqcr11
2.12226e-162	-0.540425	0.21	0.464	4.12377e-158	3	Nckap1l
2.32571e-162	-0.441656	0.002	0.207	4.51908e-158	3	Nrp2
2.87395e-162	0.280907	0.332	0.14	5.58438e-158	3	Ppp3cc
3.76472e-162	-0.983853	0.001	0.205	7.31522e-158	3	Il1rn
3.81994e-162	-0.722526	0	0.203	7.42253e-158	3	Clec10a
4.33085e-162	-0.566226	0.079	0.317	8.41528e-158	3	Frmd4b
5.17407e-162	-0.663912	0.408	0.592	1.00537e-157	3	Canx
5.5178e-162	-0.569311	0.174	0.434	1.07216e-157	3	Tob2
5.78612e-162	-0.687076	0.123	0.37	1.1243e-157	3	Adrb2
1.25001e-161	-0.327747	0.001	0.205	2.42889e-157	3	Tns3
1.71207e-161	-0.864767	0.007	0.213	3.32671e-157	3	Cd24a
2.58823e-161	-0.382522	0.001	0.203	5.02919e-157	3	Pros1
3.44188e-161	-0.527731	0.124	0.377	6.68792e-157	3	Trafd1
9.48934e-161	-0.358426	0	0.201	1.84387e-156	3	Ctnnd1
1.63498e-160	-0.576157	0.002	0.205	3.17694e-156	3	Ciita
1.71538e-160	0.354027	0.958	0.718	3.33316e-156	3	Ms4a6b
2.556e-160	0.379884	0.563	0.327	4.96657e-156	3	Psip1
6.34587e-160	-0.461402	0.142	0.401	1.23307e-155	3	Tm2d2
1.80247e-159	-0.449679	0.093	0.339	3.50238e-155	3	Capn2
2.03311e-159	0.416247	0.721	0.513	3.95054e-155	3	Zfas1
2.03341e-159	-0.466928	0	0.2	3.95113e-155	3	Alox5
3.71474e-159	-0.348253	0.002	0.203	7.2181e-155	3	Ppfia4
3.78891e-159	-1.54936	0.021	0.229	7.36223e-155	3	Hp
4.49245e-159	-0.453395	0.005	0.207	8.72928e-155	3	Rasgef1b
2.48155e-158	-0.620231	0.007	0.209	4.82189e-154	3	Bcl2a1d
3.12048e-158	-0.82019	0.808	0.84	6.0634e-154	3	Ier5
4.91966e-158	0.38429	0.47	0.251	9.55939e-154	3	Socs1
5.43727e-158	-0.351706	0.008	0.213	1.05652e-153	3	Rasa4
5.80849e-158	-0.41562	0.069	0.307	1.12865e-153	3	Ugp2
6.57632e-158	-0.348881	0.017	0.228	1.27785e-153	3	Pcyt1a
6.91398e-158	-0.30224	0.001	0.2	1.34346e-153	3	Slc7a7
7.22869e-158	0.27144	0.235	0.085	1.40461e-153	3	Clcf1
8.45139e-158	-0.396076	0.015	0.225	1.64219e-153	3	Pfkfb4
1.22683e-157	-0.487988	0.007	0.209	2.38386e-153	3	Cd38
2.18017e-157	-0.440503	0.033	0.253	4.2363e-153	3	Klf10
2.95679e-157	-0.401645	0.001	0.199	5.74534e-153	3	Cd300lb
3.98089e-157	-0.361274	0.033	0.254	7.73527e-153	3	Rp2
5.6787e-157	-0.527942	0.256	0.498	1.10343e-152	3	Necap2
1.19909e-156	-0.527222	0.344	0.569	2.32996e-152	3	Mrps21
1.21869e-156	-0.398901	0.009	0.213	2.36803e-152	3	Apobr
1.83004e-156	-0.5641	0.435	0.611	3.55595e-152	3	Prdx2
3.07762e-156	-0.527324	0.185	0.435	5.98012e-152	3	Fam174a
4.67157e-156	-1.23281	0.157	0.383	9.07733e-152	3	Fcgrt
5.39743e-156	-0.381596	0.001	0.197	1.04877e-151	3	Tlr13
6.59729e-156	-0.337971	0.017	0.226	1.28192e-151	3	Slc31a2
7.47898e-156	-0.62367	0.003	0.2	1.45324e-151	3	Tppp3
7.63403e-156	-0.379277	0.071	0.309	1.48337e-151	3	Elovl1
8.13049e-156	-0.394316	0.04	0.262	1.57984e-151	3	Fuca2
8.58402e-156	-0.58752	0.47	0.656	1.66796e-151	3	Cap1
1.1217e-155	-0.41773	0.083	0.324	2.17957e-151	3	Slc39a1
1.22811e-155	-0.362059	0.001	0.197	2.38633e-151	3	Aoah
1.65919e-155	-0.440538	0.06	0.291	3.22398e-151	3	Ptpn12
1.74648e-155	0.43303	0.591	0.397	3.39358e-151	3	Npm3
2.795e-155	-0.37458	0.001	0.197	5.43096e-151	3	Fam129b
4.22215e-155	0.276294	0.955	0.675	8.20407e-151	3	Cytip
5.25576e-155	-0.477683	0.173	0.428	1.02125e-150	3	Rsu1
5.67997e-155	-0.361789	0	0.195	1.10368e-150	3	Serpinb8
5.69911e-155	-1.16818	0.338	0.52	1.10739e-150	3	H2-DMa
6.24658e-155	-0.408235	0.058	0.287	1.21377e-150	3	Gnpda1
1.69175e-154	-0.370482	0.048	0.274	3.28725e-150	3	Dram2
2.1232e-154	0.403381	0.404	0.21	4.12558e-150	3	Zyg11b
2.31109e-154	-0.830919	0.357	0.564	4.49068e-150	3	Zyx
3.17092e-154	0.256137	0.233	0.082	6.16141e-150	3	Traf4
3.49102e-154	-0.835846	0.566	0.696	6.7834e-150	3	Zfp36l1
3.7457e-154	-0.621935	0.267	0.502	7.27827e-150	3	Gng10
8.36978e-154	-0.349777	0	0.194	1.62633e-149	3	Lima1
9.38053e-154	-0.384204	0.003	0.198	1.82273e-149	3	Mtus1
1.35359e-153	0.351452	0.488	0.26	2.63016e-149	3	Kif21b
9.58359e-153	-0.446252	0.118	0.364	1.86219e-148	3	Coro1c
9.99616e-153	-0.36442	0.007	0.205	1.94235e-148	3	Sbf2
1.20637e-152	-0.384544	0.001	0.194	2.3441e-148	3	Batf3
3.01992e-152	-0.500169	0.259	0.511	5.868e-148	3	Rheb
3.86583e-152	-0.507251	0.03	0.24	7.51169e-148	3	Smox
4.01726e-152	-0.345112	0.002	0.196	7.80594e-148	3	Lrrk1
5.97645e-152	-0.560723	0.283	0.521	1.16128e-147	3	Mob1a
8.05046e-152	-0.700244	0.005	0.2	1.56429e-147	3	Mcemp1
8.52443e-152	-0.512141	0.067	0.294	1.65638e-147	3	Rilpl2
9.45755e-152	-0.381161	0.009	0.208	1.8377e-147	3	Smim3
1.119e-151	0.290846	0.27	0.106	2.17432e-147	3	Gpr18
1.23911e-151	-0.510219	0.098	0.336	2.40772e-147	3	Rnf19b
3.12014e-151	-0.605896	0.139	0.375	6.06274e-147	3	Mtss1
3.45752e-151	-0.308033	0	0.191	6.71831e-147	3	Arhgef10l
4.35909e-151	-0.613933	0.832	0.827	8.47015e-147	3	Cotl1
7.28033e-151	-0.335643	0.017	0.221	1.41464e-146	3	Wdfy2
1.17665e-150	-0.719594	0.008	0.204	2.28636e-146	3	Gcnt2
1.23871e-150	-0.406147	0	0.191	2.40694e-146	3	Creb5
1.98019e-150	-0.376665	0.049	0.271	3.8477e-146	3	Cep170
2.9058e-150	-0.290954	0	0.19	5.64626e-146	3	Sh3pxd2b
3.70596e-150	0.390091	0.729	0.534	7.20104e-146	3	Stk4
4.19945e-150	-0.327466	0.001	0.191	8.15996e-146	3	Stard9
7.06993e-150	-0.383352	0	0.189	1.37376e-145	3	Abca9
9.93037e-150	-0.350266	0.004	0.197	1.92957e-145	3	Pkib
1.2292e-149	0.39192	0.684	0.473	2.38845e-145	3	Ttc14
1.71663e-149	-0.408881	0.054	0.277	3.33559e-145	3	Dse
1.8566e-149	-0.446098	0.133	0.38	3.60755e-145	3	Hmgcl
4.49329e-149	-0.362715	0.017	0.218	8.73092e-145	3	Rap2a
5.29918e-149	-0.543349	0.313	0.532	1.02968e-144	3	Lamtor1
6.665e-149	-0.49417	0.114	0.355	1.29508e-144	3	D1Ertd622e
7.89733e-149	-0.54632	0.007	0.201	1.53453e-144	3	Pygl
8.95456e-149	-0.513077	0.266	0.509	1.73996e-144	3	Epn1
2.15044e-148	0.251235	0.154	0.045	4.17851e-144	3	Auts2
4.71177e-148	-1.21664	0	0.187	9.15545e-144	3	Ccl24
5.15717e-148	0.389017	0.456	0.254	1.00209e-143	3	Btg3
1.23642e-147	0.28904	0.996	0.94	2.40249e-143	3	Btf3
2.02547e-147	-0.555842	0.663	0.759	3.93568e-143	3	Actr2
2.72759e-147	-0.473533	0.014	0.21	5.29998e-143	3	Hpgds
3.11498e-147	-0.310893	0	0.187	6.05271e-143	3	Cdk14
4.4718e-147	0.397021	0.396	0.206	8.68915e-143	3	Atad2
1.88974e-146	0.387295	0.756	0.584	3.67195e-142	3	Emg1
2.25647e-146	-0.3591	0.002	0.189	4.38454e-142	3	Ang
2.52216e-146	-0.558231	0.135	0.372	4.90082e-142	3	Trim25
2.93455e-146	-0.544946	0.289	0.519	5.70212e-142	3	M6pr
4.66828e-146	-0.335336	0	0.185	9.07094e-142	3	Ophn1
8.58962e-146	-1.13802	0.013	0.205	1.66905e-141	3	Slfn4
8.74722e-146	-0.468465	0.006	0.194	1.69967e-141	3	Rnase6
1.24427e-145	-0.441483	0.074	0.298	2.41774e-141	3	Slc48a1
1.49133e-145	-0.381988	0.084	0.316	2.89781e-141	3	Blvra
1.52119e-145	-0.406985	0	0.185	2.95582e-141	3	Ptgs1
3.28508e-145	-0.518702	0.531	0.672	6.38324e-141	3	Ndufb7
6.01813e-145	-0.421087	0.088	0.32	1.16938e-140	3	Mafg
6.57607e-145	0.28537	0.349	0.156	1.2778e-140	3	Fam102a
8.2558e-145	-0.419578	0.093	0.327	1.60418e-140	3	Hsd17b11
1.50775e-144	-0.433434	0.043	0.255	2.92971e-140	3	Tgfbr1
4.68653e-144	-0.430937	0.05	0.264	9.1064e-140	3	Rras
7.19596e-144	-0.372419	0.049	0.262	1.39825e-139	3	Susd3
1.13671e-143	-0.548257	0.155	0.395	2.20874e-139	3	Nadk
1.30314e-143	-0.393623	0.062	0.284	2.53214e-139	3	Cln3
1.43526e-143	-0.531314	0.53	0.668	2.78885e-139	3	Ywhab
1.95409e-143	-0.796081	0.096	0.307	3.79699e-139	3	Serpinb6a
2.07427e-143	-0.500295	0.195	0.443	4.03052e-139	3	Fcho2
2.11165e-143	0.353808	0.558	0.336	4.10314e-139	3	Leng8
3.26765e-143	-0.422509	0.003	0.188	6.34937e-139	3	Rbpms
6.52382e-143	-0.399898	0.028	0.229	1.26764e-138	3	Prxl2b
7.34682e-143	-0.333704	0.003	0.187	1.42756e-138	3	Cpne2
9.69789e-143	0.35343	0.744	0.54	1.8844e-138	3	Ikzf1
1.00409e-142	-0.513818	0.004	0.188	1.95104e-138	3	Sirpb1b
3.92391e-142	-0.323368	0.016	0.21	7.62454e-138	3	Slc8b1
4.20223e-142	-0.416765	0.017	0.211	8.16535e-138	3	Mir22hg
5.96431e-142	-0.522342	0.217	0.456	1.15893e-137	3	Orai1
8.24066e-142	-0.39294	0	0.181	1.60124e-137	3	Rnd3
8.84867e-142	-0.73175	0.457	0.609	1.71938e-137	3	Tuba1b
1.87078e-141	-0.444201	0.095	0.325	3.63512e-137	3	Notch2
4.7296e-141	0.320433	0.387	0.193	9.19009e-137	3	2510002D24Rik
5.62e-141	-0.401634	0.095	0.326	1.09202e-136	3	Tmem109
6.36255e-141	-0.380128	0.088	0.317	1.23631e-136	3	Vps26a
7.82467e-141	-0.331045	0.05	0.264	1.52041e-136	3	Tax1bp3
1.30594e-140	-0.435317	0.029	0.225	2.53758e-136	3	Pdlim4
2.02669e-140	-0.716128	0.273	0.488	3.93806e-136	3	Kdm6b
2.22614e-140	0.314092	0.42	0.213	4.32561e-136	3	Snhg9
2.86275e-140	-0.326746	0.004	0.185	5.56261e-136	3	Slc37a2
4.12312e-140	-0.378628	0.005	0.188	8.01164e-136	3	Zfp608
4.69255e-140	-0.394779	0.119	0.355	9.1181e-136	3	Mrpl51
6.11258e-140	-0.363262	0.024	0.219	1.18774e-135	3	Cers6
6.47835e-140	-0.268728	0	0.179	1.25881e-135	3	Parvb
7.66133e-140	-0.447488	0.001	0.181	1.48867e-135	3	Pdgfb
8.38815e-140	-0.298544	0.002	0.182	1.6299e-135	3	Tmem51
1.13074e-139	-0.661995	0.416	0.591	2.19714e-135	3	Esd
1.30039e-139	-0.450568	0	0.178	2.52678e-135	3	Slco2b1
1.33393e-139	-0.309251	0.009	0.194	2.59196e-135	3	Gpr137b
1.7554e-139	-0.349199	0.046	0.256	3.41091e-135	3	Slc15a4
7.9107e-139	-0.479978	0.159	0.395	1.53713e-134	3	Rap2b
8.50553e-139	-0.321243	0.046	0.254	1.65271e-134	3	Plbd2
1.0122e-138	-0.386139	0.085	0.311	1.96682e-134	3	Lrrfip2
1.02669e-138	0.345871	0.546	0.333	1.99496e-134	3	Pitpnc1
1.30599e-138	-1.26152	0.002	0.18	2.53767e-134	3	Hcar2
3.19014e-138	-0.355358	0.001	0.178	6.19877e-134	3	Gpr35
5.18952e-138	0.355915	0.305	0.148	1.00837e-133	3	Ap1ar
5.37381e-138	-0.313936	0.006	0.187	1.04418e-133	3	Itga5
7.15804e-138	0.279804	0.622	0.366	1.39088e-133	3	Ripor2
7.20403e-138	0.313061	0.991	0.863	1.39981e-133	3	Nme2
1.08152e-137	-0.354632	0.048	0.256	2.1015e-133	3	B4galt5
1.33017e-137	-0.305159	0.001	0.177	2.58466e-133	3	Rgs18
1.45704e-137	0.353652	0.89	0.75	2.83117e-133	3	Eif4a2
2.11738e-137	-0.447991	0.178	0.416	4.11428e-133	3	Glmp
2.80014e-137	-0.524353	0.204	0.434	5.44094e-133	3	Snx6
3.32627e-137	-0.574548	0.5	0.663	6.46327e-133	3	Rbms1
3.57571e-137	-0.303247	0	0.176	6.94796e-133	3	Mertk
7.16868e-137	-0.33526	0.019	0.208	1.39295e-132	3	Luzp1
7.94903e-137	-0.368095	0.077	0.298	1.54458e-132	3	Mapre2
1.08397e-136	-1.27665	0.895	0.845	2.10626e-132	3	Crip1
1.22735e-136	-0.297662	0.004	0.182	2.38486e-132	3	Zcchc24
1.41509e-136	-0.391215	0.073	0.29	2.74965e-132	3	Sh2b3
2.20892e-136	0.394168	0.551	0.366	4.29215e-132	3	Wdr89
2.76567e-136	-0.414315	0.074	0.291	5.37398e-132	3	Tbc1d14
4.17204e-136	-0.475959	0.234	0.471	8.1067e-132	3	Akt1
4.83095e-136	-0.348287	0.045	0.248	9.38701e-132	3	Amdhd2
5.38785e-136	0.380989	0.801	0.642	1.04691e-131	3	Eif3m
5.60574e-136	0.364554	0.93	0.807	1.08925e-131	3	Psme1
5.86085e-136	-0.31097	0.054	0.265	1.13882e-131	3	Ormdl2
1.25586e-135	-0.372823	0.023	0.213	2.44026e-131	3	H1f0
1.32628e-135	-0.400613	0.095	0.32	2.5771e-131	3	Lmbrd1
1.41711e-135	-0.386107	0.037	0.235	2.75359e-131	3	Vat1
1.55614e-135	-0.490163	0.186	0.42	3.02374e-131	3	Degs1
1.91573e-135	-0.517261	0.298	0.519	3.72246e-131	3	Mtpn
1.96583e-135	-0.467623	0.002	0.176	3.81981e-131	3	Ltb4r1
3.04255e-135	0.379099	0.679	0.483	5.91197e-131	3	Pnn
4.16458e-135	-0.281587	0	0.174	8.0922e-131	3	Il18
5.62953e-135	-0.545699	0.389	0.572	1.09387e-130	3	Rab5if
9.99602e-135	-0.600373	0.001	0.175	1.94233e-130	3	C3
1.32346e-134	-0.302092	0.009	0.19	2.57162e-130	3	P2rx7
1.64561e-134	0.324256	0.933	0.818	3.19758e-130	3	H2afj
1.67733e-134	-0.40624	0.006	0.182	3.25923e-130	3	Slamf7
2.09269e-134	-0.445502	0.129	0.358	4.06631e-130	3	Epb41l2
2.10254e-134	-0.357968	0.026	0.216	4.08545e-130	3	Bcl2l1
2.41054e-134	-0.431714	0.094	0.315	4.68391e-130	3	Map2k3
2.5041e-134	-0.519854	0.226	0.466	4.86572e-130	3	Ctnnb1
2.78209e-134	0.315369	0.473	0.271	5.40587e-130	3	Arl2bp
3.44358e-134	-0.508005	0.226	0.46	6.69123e-130	3	Sppl2a
6.11866e-134	-0.309969	0.001	0.174	1.18892e-129	3	Cyp27a1
6.17933e-134	-0.34485	0.001	0.174	1.20071e-129	3	Gm6377
8.91186e-134	-0.508847	0.012	0.191	1.73166e-129	3	Ctla2b
1.07183e-133	0.409022	0.541	0.361	2.08268e-129	3	Tiprl
2.83007e-133	0.29327	0.419	0.217	5.49911e-129	3	Spata13
6.17483e-133	-0.456271	0.2	0.437	1.19983e-128	3	Tmco1
7.05786e-133	-0.290434	0.004	0.179	1.37141e-128	3	Phactr2
8.7954e-133	-0.262949	0.001	0.172	1.70903e-128	3	Tnfrsf21
2.41828e-132	-0.47827	0.698	0.765	4.69897e-128	3	Rnasek
7.90932e-132	0.276639	0.879	0.687	1.53686e-127	3	Mif
9.64329e-132	-0.31815	0.005	0.179	1.87379e-127	3	Hk3
1.07921e-131	-0.884935	0.513	0.627	2.09702e-127	3	Bst2
1.10281e-131	-0.434536	0.163	0.401	2.14287e-127	3	Arhgef2
1.27279e-131	-0.526521	0.636	0.708	2.47317e-127	3	Smdt1
1.39931e-131	0.250132	0.499	0.284	2.71899e-127	3	Traf1
1.74179e-131	-0.268595	0.014	0.194	3.38448e-127	3	Ctbp2
2.90232e-131	-0.40175	0	0.169	5.6395e-127	3	Fam71a
3.22916e-131	-0.475907	0.004	0.175	6.27459e-127	3	Gm5150
3.3822e-131	-0.451474	0.814	0.821	6.57196e-127	3	Cox5b
3.69755e-131	-0.37186	0.961	0.934	7.18471e-127	3	Chchd2
4.47178e-131	-0.392559	0.004	0.175	8.68912e-127	3	Klra2
4.54305e-131	-0.421062	0	0.169	8.82761e-127	3	Mmp14
4.54316e-131	-0.349525	0.05	0.251	8.82781e-127	3	Arf2
5.43613e-131	-0.286051	0	0.169	1.05629e-126	3	Shtn1
5.71177e-131	-0.46838	0.118	0.338	1.10985e-126	3	Ybx3
5.80961e-131	-0.301923	0.043	0.242	1.12887e-126	3	Dok1
6.10991e-131	-0.48016	0.739	0.795	1.18722e-126	3	D8Ertd738e
6.71838e-131	-0.277726	0.002	0.173	1.30545e-126	3	Evi5
6.77914e-131	-0.391243	0.113	0.339	1.31726e-126	3	Cybc1
9.08019e-131	-0.294867	0.028	0.218	1.76437e-126	3	Nagk
1.17615e-130	-0.455317	0.281	0.505	2.28538e-126	3	Lamtor5
1.21808e-130	-1.33756	0.009	0.183	2.36685e-126	3	Mmp9
1.2388e-130	-0.516367	0.279	0.508	2.40712e-126	3	Arhgap17
1.24413e-130	-0.310376	0.014	0.193	2.41747e-126	3	Tlr7
1.32311e-130	-0.281812	0.031	0.222	2.57094e-126	3	Ubtd1
1.84748e-130	-0.454072	0.193	0.423	3.58983e-126	3	Fam89b
2.11631e-130	0.352022	0.454	0.265	4.1122e-126	3	Vps13a
2.68133e-130	-1.67059	0	0.168	5.21008e-126	3	Ccl8
3.91313e-130	0.295759	0.994	0.908	7.6036e-126	3	Rpl36al
4.0451e-130	0.368078	0.399	0.229	7.86003e-126	3	Gm17018
5.33412e-130	-0.401833	0.172	0.409	1.03647e-125	3	Mrpl14
5.43592e-130	-0.365632	0.033	0.223	1.05625e-125	3	Bcl6
8.38948e-130	-0.294089	0.028	0.216	1.63016e-125	3	Itprid2
1.28921e-129	-0.293091	0	0.168	2.50506e-125	3	Cd180
1.29459e-129	-0.439711	0.769	0.827	2.51552e-125	3	Selenok
1.91349e-129	-0.329974	0.026	0.212	3.7181e-125	3	Rell1
2.25997e-129	-0.994938	0.001	0.168	4.39134e-125	3	Cd163
3.01804e-129	-0.422389	0.159	0.388	5.86436e-125	3	Tmed3
4.01571e-129	-0.968439	0.471	0.615	7.80292e-125	3	Nfkbiz
6.08666e-129	-0.354757	0.002	0.17	1.1827e-124	3	Gcnt1
6.6701e-129	-0.560931	0.331	0.552	1.29607e-124	3	Ppp3ca
6.88904e-129	-0.808033	0.005	0.175	1.33861e-124	3	Trem1
8.56882e-129	-1.14676	0.001	0.168	1.66501e-124	3	Slc7a11
9.38945e-129	-0.41167	0.019	0.198	1.82446e-124	3	Gla
1.10736e-128	-0.478899	0.26	0.487	2.15172e-124	3	Rtn3
1.55388e-128	0.371142	0.664	0.468	3.01934e-124	3	Kmt2a
1.92706e-128	-0.656952	0.004	0.172	3.74448e-124	3	Fxyd2
2.52974e-128	-0.793942	0	0.166	4.91553e-124	3	C4b
2.6651e-128	-0.417435	0.935	0.898	5.17855e-124	3	Ybx1
3.24772e-128	-2.05457	0.035	0.217	6.31065e-124	3	Ifitm1
3.57108e-128	-0.291475	0.025	0.209	6.93896e-124	3	Dusp22
4.87918e-128	-0.366682	0.071	0.278	9.48074e-124	3	Rab43
8.30937e-128	-0.481099	0.151	0.376	1.61459e-123	3	Myd88
1.07321e-127	0.357329	0.795	0.638	2.08535e-123	3	Cct2
2.0671e-127	-0.53968	0.081	0.286	4.01657e-123	3	Nudt4
3.46161e-127	-0.294953	0.011	0.184	6.72625e-123	3	Dapk1
3.64755e-127	-0.282539	0.008	0.179	7.08756e-123	3	Dock4
5.42781e-127	-0.570902	0.16	0.377	1.05468e-122	3	Pepd
1.09168e-126	0.403238	0.652	0.497	2.12124e-122	3	Sugt1
1.23022e-126	0.444419	0.755	0.606	2.39044e-122	3	Ubald2
1.34994e-126	-0.273584	0.025	0.208	2.62308e-122	3	Slc31a1
1.50926e-126	-0.345741	0.011	0.182	2.93265e-122	3	Phf11d
1.78037e-126	0.391235	0.471	0.281	3.45943e-122	3	Bbc3
1.8274e-126	-0.501833	0.15	0.372	3.55082e-122	3	Sertad1
2.68855e-126	-0.278723	0.008	0.178	5.22413e-122	3	Rhoq
3.30239e-126	-0.272739	0.026	0.209	6.41687e-122	3	Igsf8
3.66466e-126	-0.272955	0.005	0.173	7.1208e-122	3	Naip2
3.67446e-126	-0.486878	0.608	0.733	7.13984e-122	3	Arl6ip1
4.50777e-126	-0.549072	0.442	0.63	8.75904e-122	3	Brd2
4.57613e-126	-0.388442	0.055	0.252	8.89187e-122	3	Stat2
6.77426e-126	-0.308406	0.046	0.24	1.31631e-121	3	Ptov1
7.83623e-126	-0.383174	0.107	0.326	1.52266e-121	3	Cpne3
1.67225e-125	0.290372	0.444	0.242	3.24935e-121	3	Map4k2
1.893e-125	0.374952	0.685	0.515	3.6783e-121	3	Taf1d
1.96726e-125	-0.405482	0.12	0.341	3.82257e-121	3	Synj1
1.99951e-125	-0.355429	0.049	0.243	3.88525e-121	3	Tor3a
2.45576e-125	-0.525317	0.446	0.619	4.77179e-121	3	1810037I17Rik
4.86274e-125	-0.454978	0	0.163	9.44879e-121	3	Clec4b1
5.51669e-125	-0.271773	0	0.162	1.07195e-120	3	Rnf150
6.35556e-125	0.322607	0.362	0.187	1.23495e-120	3	Crbn
6.55546e-125	-0.370026	0.089	0.301	1.27379e-120	3	Dnajb14
1.02463e-124	-0.34738	0.027	0.208	1.99097e-120	3	Oas2
1.91012e-124	-0.319549	0.044	0.236	3.71156e-120	3	Vav3
2.17683e-124	0.351156	0.692	0.517	4.2298e-120	3	Matr3
2.33099e-124	-0.413984	0.008	0.175	4.52936e-120	3	Egr2
2.55968e-124	-0.513172	0.413	0.583	4.97372e-120	3	Ndufc2
9.22615e-124	-0.331002	0.999	0.995	1.79273e-119	3	H2-D1
9.81261e-124	-0.414711	0.121	0.338	1.90669e-119	3	Tceal9
1.15452e-123	-0.535905	0.196	0.418	2.24334e-119	3	Herpud1
1.27584e-123	-0.294308	0.006	0.172	2.47908e-119	3	Plekhg3
1.36168e-123	-0.272052	0	0.16	2.64589e-119	3	Tlr4
1.41536e-123	-0.561111	0.229	0.455	2.75018e-119	3	Ppp1r2
2.21642e-123	-0.499141	0.714	0.773	4.30672e-119	3	Ndufb1-ps
2.67296e-123	-0.435554	0.208	0.433	5.19383e-119	3	Etfb
2.97691e-123	-0.346037	0.048	0.238	5.78443e-119	3	Antxr2
3.16806e-123	-0.754329	0.026	0.2	6.15586e-119	3	Bank1
3.50201e-123	-0.289501	0.018	0.192	6.80476e-119	3	Plekhm3
5.27013e-123	0.348388	0.778	0.614	1.02404e-118	3	Arglu1
7.11812e-123	-0.292053	0.029	0.21	1.38312e-118	3	Nucb2
1.53971e-122	-0.492141	0.547	0.66	2.99181e-118	3	Prelid1
1.74999e-122	-0.403782	0.001	0.161	3.40041e-118	3	Sult1a1
1.86689e-122	-0.434243	0.187	0.413	3.62755e-118	3	Adprh
1.99034e-122	0.342397	0.453	0.267	3.86743e-118	3	Alkbh1
2.96797e-122	-0.315574	0.002	0.162	5.76706e-118	3	Pilrb1
3.93358e-122	-0.509988	0.609	0.686	7.64334e-118	3	Uqcrb
4.11549e-122	0.353095	0.747	0.589	7.9968e-118	3	Nop53
6.32287e-122	-0.839733	0.254	0.451	1.2286e-117	3	Ifrd1
6.44086e-122	-0.379702	0.095	0.304	1.25152e-117	3	Cerk
6.90507e-122	-0.368751	0.073	0.274	1.34172e-117	3	Tnfrsf13b
7.54197e-122	0.330756	0.563	0.369	1.46548e-117	3	Sun2
2.26084e-121	-0.262458	0.001	0.159	4.39304e-117	3	Gab2
2.70686e-121	-0.2813	0.039	0.226	5.25969e-117	3	Mfsd5
3.01167e-121	-0.453028	0.067	0.263	5.85197e-117	3	Trim30d
4.19874e-121	-0.304287	0.058	0.254	8.15858e-117	3	Rit1
4.6619e-121	-0.267941	0.006	0.169	9.05854e-117	3	Adap1
4.69008e-121	-0.274248	0.007	0.171	9.1133e-117	3	Crybg3
6.73873e-121	-0.359994	0.125	0.343	1.3094e-116	3	Cnpy2
1.06329e-120	-0.379239	0.04	0.224	2.06609e-116	3	Acsl1
1.20171e-120	0.313709	0.357	0.188	2.33504e-116	3	Ikbke
1.45627e-120	-0.267755	0.003	0.162	2.82967e-116	3	Sept8
2.37556e-120	-0.539729	0.379	0.559	4.61595e-116	3	Ap2m1
3.40346e-120	-0.346235	0.083	0.288	6.61326e-116	3	Tfe3
4.06934e-120	-0.753535	0.297	0.491	7.90713e-116	3	Hif1a
4.93965e-120	-0.818255	0.1	0.294	9.59823e-116	3	Lmnb1
6.19853e-120	-0.450729	0.227	0.45	1.20444e-115	3	Mtch1
1.1359e-119	-0.311352	0.002	0.159	2.20717e-115	3	Sowahc
1.29795e-119	-0.317371	0.053	0.244	2.52204e-115	3	Dynlt3
1.41248e-119	-0.390537	0.204	0.431	2.74459e-115	3	Coa3
1.74568e-119	-0.380527	0.004	0.162	3.39202e-115	3	Selenbp1
1.97863e-119	0.323011	0.518	0.333	3.84467e-115	3	Rinl
2.06512e-119	-0.26267	0.026	0.202	4.01274e-115	3	Dbndd2
5.93091e-119	-0.406364	0.104	0.31	1.15244e-114	3	Mthfs
1.01238e-118	-0.326964	0.024	0.197	1.96715e-114	3	Ifih1
1.10486e-118	-0.26867	0.038	0.221	2.14685e-114	3	Sigmar1
1.24617e-118	-0.377245	0.131	0.349	2.42142e-114	3	Znhit1
1.32399e-118	-0.54488	0.352	0.542	2.57265e-114	3	Arrb2
1.54478e-118	-0.437549	0.133	0.344	3.00167e-114	3	Slc43a2
1.66055e-118	-0.410312	0.174	0.398	3.22661e-114	3	Pttg1ip
1.84849e-118	-0.266024	0.015	0.182	3.59181e-114	3	Parp12
2.41436e-118	-0.718669	0.418	0.582	4.69134e-114	3	Adgre5
2.44771e-118	-0.278579	0.014	0.179	4.75614e-114	3	Cd151
4.32096e-118	-0.441688	0.173	0.391	8.39606e-114	3	Eps15
5.13903e-118	-0.287482	0.055	0.246	9.98565e-114	3	Stx12
5.73253e-118	0.273169	0.345	0.171	1.11389e-113	3	Zeb1
7.79176e-118	-0.309271	0.005	0.163	1.51402e-113	3	Psd3
8.57438e-118	0.330998	0.602	0.408	1.66609e-113	3	Grk6
8.64745e-118	-0.448074	0.384	0.584	1.68029e-113	3	Eloc
1.37956e-117	-0.329523	0.058	0.248	2.68063e-113	3	Naga
1.56204e-117	-1.11417	0.153	0.343	3.03521e-113	3	Gsr
1.76295e-117	0.298792	0.384	0.208	3.42559e-113	3	Nfrkb
1.94306e-117	-0.426553	0.15	0.363	3.77556e-113	3	Pdia4
3.7032e-117	-0.473848	0.067	0.256	7.19569e-113	3	Arrdc3
3.81298e-117	-0.476714	0.651	0.707	7.409e-113	3	Pomp
4.13178e-117	-0.312796	0.053	0.242	8.02845e-113	3	Pdcd2l
4.62636e-117	-0.417385	0.01	0.17	8.98947e-113	3	Tns1
5.03683e-117	-0.578073	0.127	0.327	9.78706e-113	3	Stap1
5.23429e-117	-0.450794	0.117	0.322	1.01708e-112	3	Por
7.78842e-117	-0.361974	0	0.152	1.51337e-112	3	Gm26802
1.06554e-116	-0.572564	0.009	0.168	2.07045e-112	3	Trim30b
1.39989e-116	-0.264017	0.009	0.17	2.72012e-112	3	Bmpr2
1.67018e-116	-0.561128	0.541	0.689	3.24533e-112	3	Irf2bp2
1.8241e-116	-0.415769	0.048	0.229	3.54441e-112	3	Ptger4
3.27292e-116	-0.291001	0.032	0.207	6.35961e-112	3	Fam102b
3.71302e-116	-0.44266	0.264	0.474	7.21477e-112	3	Vps29
6.11038e-116	-0.561664	0.15	0.356	1.18731e-111	3	Tiparp
6.88137e-116	-0.579645	0.464	0.601	1.33712e-111	3	Tkt
7.22525e-116	-0.835943	0.671	0.358	1.40394e-111	3	Plac8
1.10026e-115	-0.296833	0.001	0.152	2.13792e-111	3	C5ar2
1.70281e-115	-0.351842	0.025	0.195	3.30874e-111	3	E230029C05Rik
2.24023e-115	-0.407182	0.026	0.194	4.35298e-111	3	Ldlr
2.88703e-115	-0.466306	0.001	0.152	5.60979e-111	3	Lilra5
3.40352e-115	0.344831	0.531	0.353	6.61337e-111	3	Ubac2
3.4216e-115	-0.390509	0.171	0.391	6.6485e-111	3	Nucb1
3.83331e-115	-1.28423	0.007	0.162	7.4485e-111	3	Chil3
7.29452e-115	-0.267621	0.001	0.152	1.4174e-110	3	Ebi3
7.81012e-115	-0.55186	0.753	0.797	1.51758e-110	3	Ccnl1
9.61283e-115	-0.251012	0.014	0.176	1.86787e-110	3	Gabarapl1
2.90007e-114	-0.252355	0.005	0.158	5.63513e-110	3	Cd200r1
3.39096e-114	-0.323407	0.091	0.293	6.58898e-110	3	Sgk3
4.35134e-114	-0.373979	0.028	0.197	8.45508e-110	3	Cpeb2
4.4468e-114	-0.484242	0.46	0.598	8.64058e-110	3	Txndc17
4.78468e-114	-0.313375	0.056	0.241	9.29712e-110	3	Pik3cg
5.81058e-114	-0.281951	0.032	0.206	1.12905e-109	3	Hnrnpll
6.39038e-114	0.267831	0.98	0.894	1.24172e-109	3	Pabpc1
7.31195e-114	-0.258424	0	0.149	1.42078e-109	3	Prune2
8.20056e-114	-0.38965	0.031	0.201	1.59345e-109	3	Gm26532
9.03553e-114	-0.453229	0.003	0.154	1.75569e-109	3	F630028O10Rik
9.65323e-114	-0.511665	0.488	0.631	1.87572e-109	3	S100a13
1.26213e-113	-0.377761	0.113	0.32	2.45244e-109	3	Mthfsl
1.7629e-113	-1.23883	0	0.149	3.42548e-109	3	Lyve1
1.84316e-113	-0.314658	0.072	0.266	3.58144e-109	3	Plekhb2
2.12805e-113	-0.534767	0.276	0.482	4.13502e-109	3	Spag9
2.71257e-113	0.261546	0.589	0.373	5.27079e-109	3	Fyn
2.7507e-113	-0.258219	0.025	0.194	5.34489e-109	3	Mospd2
3.63096e-113	0.285173	0.432	0.242	7.05532e-109	3	Arl5c
4.76544e-113	-0.40536	0.219	0.436	9.25973e-109	3	Trappc2l
6.07807e-113	-0.269793	0.067	0.259	1.18103e-108	3	Mrpl27
8.88158e-113	0.323463	0.57	0.384	1.72578e-108	3	Sh3bp5
1.12928e-112	-0.527516	0.761	0.803	2.1943e-108	3	Fam49b
1.26888e-112	-0.32012	0.002	0.151	2.46557e-108	3	1600010M07Rik
1.51826e-112	0.265328	0.246	0.11	2.95013e-108	3	Snhg4
1.82032e-112	-0.363049	0.148	0.362	3.53706e-108	3	Cnpy3
1.97655e-112	-0.284569	0.048	0.229	3.84063e-108	3	Orai3
3.06469e-112	-0.327916	0.007	0.16	5.955e-108	3	Ell2
8.9154e-112	0.333549	0.55	0.369	1.73235e-107	3	Tbrg1
9.39118e-112	-0.284143	0.035	0.207	1.8248e-107	3	Tmem141
1.21155e-111	-0.571252	0.437	0.58	2.35417e-107	3	Cd48
1.43262e-111	-0.57495	0.196	0.39	2.78372e-107	3	Dok2
1.64742e-111	-0.444179	0.115	0.317	3.20111e-107	3	Tubb4b
1.70073e-111	-0.309263	0.051	0.232	3.30468e-107	3	Camkk2
1.86817e-111	-1.57483	0	0.146	3.63005e-107	3	Arg1
3.82873e-111	-0.310376	0.048	0.227	7.4396e-107	3	Znfx1
4.03764e-111	-0.318352	0.096	0.297	7.84554e-107	3	Arl8b
5.13643e-111	-0.271578	0.047	0.226	9.9806e-107	3	Abcd1
1.20292e-110	-0.580627	0.028	0.19	2.33739e-106	3	Nr4a2
2.05215e-110	0.339273	0.799	0.65	3.98752e-106	3	Eif3i
2.35776e-110	-0.371139	0.115	0.319	4.58136e-106	3	Far1
2.49672e-110	-0.391693	0.165	0.376	4.85137e-106	3	Cenpb
2.79386e-110	-0.711266	0.208	0.403	5.42875e-106	3	Fosl2
2.98644e-110	-0.848653	0.002	0.149	5.80294e-106	3	AA467197
3.22739e-110	-0.614846	0.272	0.474	6.27115e-106	3	Clec2d
4.59396e-110	-0.373385	0.188	0.405	8.92652e-106	3	Ergic3
5.96447e-110	-0.416029	0.161	0.373	1.15896e-105	3	Irf9
9.15652e-110	-0.321324	0.003	0.15	1.7792e-105	3	Fam43a
1.46196e-109	-0.387438	0.152	0.362	2.84073e-105	3	Fndc3a
1.92436e-109	-0.30966	0.001	0.146	3.73923e-105	3	Grk3
2.7126e-109	-0.252587	0.014	0.169	5.27085e-105	3	Calhm2
3.05243e-109	0.359416	0.662	0.507	5.93118e-105	3	Sh3kbp1
4.00145e-109	-0.394383	0.198	0.411	7.77522e-105	3	Vps35
5.34743e-109	-0.313522	0.093	0.288	1.03906e-104	3	Lrrc59
9.51521e-109	-0.593571	0.25	0.452	1.8489e-104	3	Ndel1
2.22948e-108	-0.46834	0.151	0.352	4.3321e-104	3	Rassf3
4.56652e-108	0.325042	0.497	0.316	8.8732e-104	3	Rbm33
5.03272e-108	0.344553	0.424	0.267	9.77907e-104	3	Gm2000
5.40439e-108	0.343126	0.459	0.295	1.05013e-103	3	Mta3
5.72179e-108	-0.289231	0.063	0.246	1.1118e-103	3	Mgrn1
6.16948e-108	0.357791	0.518	0.359	1.19879e-103	3	Efr3a
6.53146e-108	-0.259362	0.001	0.145	1.26913e-103	3	Fnip2
7.33375e-108	-0.319143	0.091	0.285	1.42502e-103	3	Dtnbp1
1.06957e-107	-0.445161	0.25	0.463	2.07829e-103	3	Nr3c1
1.39687e-107	-0.269259	0.001	0.144	2.71425e-103	3	Cd40
1.58936e-107	0.287778	0.525	0.329	3.08829e-103	3	Avl9
2.00107e-107	-0.380741	0.137	0.34	3.88828e-103	3	Srgap2
3.5774e-107	0.296118	0.342	0.183	6.95124e-103	3	Ssbp2
4.73171e-107	-0.375908	0.868	0.859	9.19419e-103	3	Elob
5.63748e-107	-0.261824	0.002	0.145	1.09542e-102	3	6430548M08Rik
1.39106e-106	-0.319759	0.138	0.346	2.70297e-102	3	Slirp
1.87705e-106	-0.298178	0	0.141	3.64729e-102	3	Mefv
2.23735e-106	-0.259895	0.044	0.215	4.3474e-102	3	Pdxk
5.98592e-106	-0.443188	0.354	0.545	1.16312e-101	3	Cmpk1
6.71494e-106	-0.320014	0.004	0.147	1.30478e-101	3	Arap3
8.62617e-106	0.314137	0.428	0.256	1.67615e-101	3	Tagap
1.02467e-105	-0.274736	0.021	0.177	1.99103e-101	3	Tspan4
1.04935e-105	-0.657795	0.835	0.832	2.03899e-101	3	Hsp90aa1
1.19406e-105	-0.316964	0.105	0.302	2.32018e-101	3	Cept1
1.31055e-105	-0.441913	0.139	0.337	2.54653e-101	3	Azin1
1.5583e-105	-0.823291	0.011	0.159	3.02794e-101	3	Rsad2
1.59665e-105	-0.250145	0.031	0.194	3.10246e-101	3	Klhl5
2.76028e-105	-0.288123	0.022	0.178	5.36349e-101	3	Il11ra1
2.77997e-105	-0.466823	0.512	0.624	5.40176e-101	3	Tmem14c
2.83873e-105	-0.363953	0.127	0.327	5.51594e-101	3	Cyb5r3
3.03257e-105	-0.296246	0.073	0.258	5.8926e-101	3	Map3k11
4.11371e-105	0.30457	0.889	0.774	7.99334e-101	3	Ankrd11
4.94553e-105	-0.275329	0.065	0.246	9.60965e-101	3	Lsm10
5.63416e-105	-0.326627	0.001	0.14	1.09477e-100	3	F11r
7.36926e-105	-0.263211	0.002	0.143	1.43192e-100	3	Myo1e
8.12858e-105	0.312029	0.716	0.564	1.57946e-100	3	Leprotl1
1.64355e-104	-0.704893	0.009	0.153	3.19358e-100	3	Id1
2.12376e-104	0.281165	0.914	0.801	4.12667e-100	3	Akap13
2.47763e-104	-0.481953	0.541	0.664	4.81429e-100	3	Ccdc12
2.9983e-104	-0.414568	0.001	0.14	5.826e-100	3	Bcl2a1a
3.84309e-104	-0.400161	0.286	0.488	7.4675e-100	3	Vdac3
4.46805e-104	-0.280723	0.043	0.21	8.68187e-100	3	Agtrap
6.92613e-104	0.300788	0.308	0.161	1.34582e-99	3	Mdn1
1.05481e-103	0.319246	0.678	0.509	2.04961e-99	3	Dock10
1.65854e-103	-0.493265	0.004	0.143	3.22271e-99	3	Hes1
2.99108e-103	-0.323656	0.132	0.333	5.81197e-99	3	Ube2e3
3.35132e-103	0.255728	0.704	0.522	6.51195e-99	3	Lars2
3.93952e-103	-1.24452	0.02	0.167	7.65489e-99	3	Hdc
5.49404e-103	-0.321544	0.06	0.235	1.06755e-98	3	Mid1ip1
7.78606e-103	-0.680449	0.147	0.335	1.51291e-98	3	Sgk1
1.11115e-102	0.286834	0.916	0.817	2.15908e-98	3	Clk1
1.24348e-102	-0.478311	0.284	0.485	2.4162e-98	3	Mat2a
1.54218e-102	-0.332724	0.091	0.277	2.9966e-98	3	Ubash3b
1.65516e-102	-0.264799	0	0.136	3.21615e-98	3	Dpep2
1.66594e-102	-0.292092	0.043	0.209	3.2371e-98	3	Pqlc1
2.91286e-102	-0.46862	0.001	0.138	5.65998e-98	3	Igfbp6
3.97713e-102	-0.4178	0.281	0.489	7.72796e-98	3	Dync1i2
4.51341e-102	0.268222	0.847	0.69	8.77e-98	3	Ssh2
5.0295e-102	-0.51716	0.543	0.686	9.77282e-98	3	Tpm4
5.14074e-102	-0.335112	0.019	0.168	9.98898e-98	3	Pdlim7
5.95893e-102	0.334971	0.604	0.451	1.15788e-97	3	Mettl23
8.75168e-102	-0.336032	0.006	0.145	1.70054e-97	3	Dst
1.55954e-101	-0.462317	0.436	0.59	3.03034e-97	3	Glud1
3.12998e-101	-0.266584	0.015	0.162	6.08187e-97	3	Arid3a
3.50425e-101	-0.271249	0.003	0.14	6.8091e-97	3	Rac3
5.10504e-101	-0.444226	0.41	0.566	9.91961e-97	3	Psma4
1.4267e-100	-0.450496	0.711	0.775	2.77223e-96	3	Tln1
1.43257e-100	-0.338848	0.045	0.207	2.78363e-96	3	Abi3
1.75165e-100	-0.250963	0.019	0.167	3.40363e-96	3	Rhbdf2
2.27957e-100	-0.401045	0.199	0.404	4.42943e-96	3	Rassf2
2.38938e-100	-0.477462	0	0.134	4.6428e-96	3	Ednrb
2.59516e-100	0.336879	0.6	0.442	5.04265e-96	3	Top2b
4.68813e-100	-0.729014	0.187	0.37	9.10951e-96	3	Irf7
5.03151e-100	-0.356863	0.201	0.404	9.77673e-96	3	Commd1
5.11506e-100	0.384865	0.7	0.572	9.93908e-96	3	Dnaja2
6.28883e-100	0.301045	0.826	0.695	1.22198e-95	3	Hnrnpdl
6.69938e-100	-0.276656	0.068	0.244	1.30176e-95	3	Slc35c2
6.93008e-100	0.32869	0.473	0.311	1.34658e-95	3	Snhg6
7.76593e-100	-0.287257	0.003	0.139	1.509e-95	3	Krt80
1.29324e-99	-1.07944	0.004	0.139	2.5129e-95	3	Cxcr2
1.30662e-99	-0.354351	0.178	0.384	2.53889e-95	3	Sptlc2
1.37027e-99	-0.991136	0.018	0.161	2.66257e-95	3	Il1r2
1.59131e-99	-0.492082	0.131	0.315	3.09207e-95	3	Plp2
2.97971e-99	-1.82476	0.01	0.148	5.78987e-95	3	G0s2
3.15071e-99	-0.338373	0.16	0.364	6.12215e-95	3	Map2k1
3.38536e-99	-0.334282	0.109	0.297	6.5781e-95	3	Borcs6
4.39622e-99	0.270914	0.865	0.723	8.5423e-95	3	Klf13
4.39854e-99	-0.281916	0.075	0.253	8.5468e-95	3	Sav1
5.31953e-99	-0.352924	0.005	0.141	1.03364e-94	3	Itgax
5.35814e-99	-0.334735	0.122	0.315	1.04114e-94	3	P4ha1
5.97259e-99	-0.29935	0.002	0.135	1.16053e-94	3	Ceacam1
1.21502e-98	-0.44096	0.411	0.576	2.36091e-94	3	Wdr1
1.6289e-98	-0.336079	0.154	0.356	3.16511e-94	3	9530068E07Rik
1.70449e-98	-0.307046	0.042	0.202	3.312e-94	3	Gsap
1.87011e-98	-0.551824	0.33	0.511	3.63382e-94	3	Sqstm1
2.01332e-98	-0.258316	0.003	0.136	3.91208e-94	3	Il15
2.22311e-98	-0.314643	0.116	0.307	4.31973e-94	3	Tspan14
2.56605e-98	-0.354777	0.15	0.347	4.9861e-94	3	Ppp1r21
3.15901e-98	-0.531981	0.339	0.523	6.13827e-94	3	Skil
3.23789e-98	-0.267522	0.055	0.223	6.29154e-94	3	G6pdx
1.32745e-97	-0.280852	0.013	0.153	2.57936e-93	3	Tanc2
1.47281e-97	0.32603	0.411	0.26	2.86181e-93	3	Frmd8
1.49148e-97	-0.282538	0.112	0.303	2.89809e-93	3	Trappc1
1.52355e-97	-0.257629	0.011	0.15	2.96041e-93	3	Icosl
1.65415e-97	-0.293008	0.108	0.297	3.21417e-93	3	Stard3
2.04841e-97	-0.259361	0.035	0.19	3.98026e-93	3	Lpgat1
2.26582e-97	-0.324037	0	0.13	4.40272e-93	3	Cfb
2.54275e-97	-0.465186	0.198	0.391	4.94083e-93	3	Parp14
2.74504e-97	-0.30788	0.095	0.279	5.33388e-93	3	Npc1
6.37439e-97	-0.283244	0	0.129	1.23861e-92	3	Npl
6.76311e-97	-0.35227	0.171	0.37	1.31414e-92	3	Kdelr2
7.59509e-97	-0.33444	0.132	0.326	1.4758e-92	3	Crk
1.08514e-96	-0.376941	0.244	0.448	2.10854e-92	3	Hcfc1r1
1.26268e-96	-0.339437	0.016	0.157	2.45352e-92	3	Gpr34
2.08736e-96	0.291164	0.57	0.399	4.05595e-92	3	Snhg12
2.10321e-96	-0.430408	0.138	0.325	4.08675e-92	3	Filip1l
2.48419e-96	-0.42559	0.271	0.473	4.82702e-92	3	Cmtm6
6.81521e-96	-0.258475	0.048	0.209	1.32426e-91	3	Rnf141
7.2305e-96	-0.261188	0.015	0.155	1.40496e-91	3	Bnip3
7.50227e-96	0.346429	0.427	0.271	1.45777e-91	3	Il21r
7.61892e-96	-0.318517	0.077	0.248	1.48043e-91	3	Slc29a1
8.82966e-96	-0.55815	0.396	0.543	1.71569e-91	3	Manf
1.07838e-95	-0.364638	0.21	0.411	2.0954e-91	3	Ech1
1.09964e-95	-0.260225	0.063	0.231	2.13671e-91	3	Fam234a
2.14754e-95	-0.416313	0.494	0.624	4.17288e-91	3	Psmb6
2.33829e-95	-0.33031	0.16	0.358	4.54352e-91	3	Lamtor3
2.50378e-95	-0.568754	0.637	0.703	4.8651e-91	3	Eno1
2.85113e-95	-0.261893	0.087	0.267	5.54002e-91	3	Naxe
2.89274e-95	-0.377956	0.232	0.431	5.62089e-91	3	2610001J05Rik
3.99098e-95	-0.293411	0.097	0.28	7.75487e-91	3	Pdlim5
4.04794e-95	-0.346991	0.193	0.394	7.86555e-91	3	Mrpl17
5.42508e-95	0.314412	0.783	0.636	1.05415e-90	3	Nop10
6.84657e-95	-0.284166	0.116	0.305	1.33036e-90	3	Derl2
1.07432e-94	-0.425868	0.167	0.352	2.0875e-90	3	Ap1b1
1.15028e-94	-0.352167	0.183	0.385	2.23511e-90	3	Trim8
1.18062e-94	-0.510793	0.477	0.616	2.29406e-90	3	Flna
1.33231e-94	-0.438349	0.001	0.127	2.58882e-90	3	F10
1.34426e-94	-0.254234	0.035	0.186	2.61202e-90	3	Nfxl1
1.38581e-94	-0.295791	0.055	0.218	2.69277e-90	3	Alas1
1.71128e-94	-0.262074	0.045	0.203	3.32519e-90	3	Lrrc8d
2.90622e-94	-0.431076	0.307	0.485	5.64707e-90	3	Uqcc2
3.09309e-94	-0.325421	0.114	0.297	6.01018e-90	3	Atp6v1c1
3.13692e-94	-0.291617	0.098	0.277	6.09536e-90	3	Ethe1
6.25227e-94	0.262838	0.675	0.479	1.21488e-89	3	Hmgn1
7.97792e-94	-0.394865	0.753	0.788	1.55019e-89	3	Tmem50a
1.10049e-93	-0.495839	0.005	0.134	2.13836e-89	3	Arg2
1.32497e-93	-0.498012	0.471	0.627	2.57455e-89	3	Tut7
1.47838e-93	-0.275514	0.089	0.266	2.87265e-89	3	Plin3
1.85743e-93	-0.283489	0.091	0.268	3.60918e-89	3	Htra2
1.91705e-93	-0.277992	0	0.125	3.72503e-89	3	Cav2
2.0677e-93	-0.47957	0.077	0.242	4.01775e-89	3	Plk3
3.00263e-93	-0.304827	0.13	0.32	5.83441e-89	3	Rragc
6.18052e-93	0.3057	0.7	0.546	1.20094e-88	3	Rnaset2b
7.73527e-93	-0.300354	0.106	0.288	1.50304e-88	3	Tsen34
8.81062e-93	0.25378	0.976	0.886	1.71199e-88	3	Rbm3
1.04053e-92	-0.318881	0.002	0.127	2.02186e-88	3	Pbx1
1.28619e-92	-0.316163	0.08	0.25	2.49919e-88	3	Pttg1
1.98156e-92	-0.388403	0.241	0.434	3.85036e-88	3	Surf4
2.13492e-92	-0.372468	0.711	0.766	4.14836e-88	3	Rbx1
2.94344e-92	-0.355542	0.212	0.411	5.7194e-88	3	Tmed7
3.14866e-92	-0.651016	0.895	0.857	6.11817e-88	3	H2afz
3.28947e-92	-0.749954	0.424	0.572	6.39177e-88	3	Cited2
3.40389e-92	-0.288736	0.002	0.127	6.61409e-88	3	Dmxl2
3.54957e-92	-1.13985	0.011	0.141	6.89717e-88	3	Lrg1
3.96676e-92	-0.304626	0.099	0.278	7.70782e-88	3	Mknk1
5.45277e-92	-0.363532	0.26	0.458	1.05953e-87	3	Med28
6.79764e-92	-0.26455	0.043	0.196	1.32085e-87	3	Tfeb
8.27099e-92	-0.27545	0.084	0.257	1.60714e-87	3	Trpv2
1.0427e-91	-0.434084	0.725	0.742	2.02607e-87	3	Cox5a
1.05142e-91	0.321903	0.684	0.511	2.04301e-87	3	Arl4c
1.0698e-91	-0.269998	0.049	0.205	2.07873e-87	3	Dclre1c
3.50039e-91	-0.318201	0.134	0.321	6.8016e-87	3	Ddi2
5.07881e-91	-0.329771	0.005	0.13	9.86863e-87	3	Fgfr1
5.31273e-91	-0.451686	0.254	0.436	1.03232e-86	3	Lgals9
5.32931e-91	-0.267751	0.104	0.285	1.03554e-86	3	Ap1s1
5.70235e-91	-0.396923	0.247	0.439	1.10802e-86	3	Cux1
5.96881e-91	-0.283437	0.08	0.25	1.1598e-86	3	Wls
7.62882e-91	-0.254002	0.058	0.218	1.48236e-86	3	Trio
7.89163e-91	-0.321072	0.17	0.368	1.53342e-86	3	Flii
2.22902e-90	-0.494517	0.327	0.513	4.3312e-86	3	Atg3
2.92086e-90	-0.320071	0.167	0.36	5.67553e-86	3	Snx1
3.21068e-90	-1.73228	0.059	0.206	6.23866e-86	3	Slpi
3.5337e-90	-0.347454	0.156	0.346	6.86633e-86	3	Tnrc18
3.53968e-90	-0.463934	0.002	0.124	6.87795e-86	3	Vegfa
3.55777e-90	-0.403294	0.77	0.79	6.91311e-86	3	Myl12a
3.75528e-90	-0.447912	0.149	0.328	7.29688e-86	3	Rara
4.07237e-90	-0.386516	0.741	0.774	7.91303e-86	3	Tomm6
4.25323e-90	-0.358341	0.747	0.79	8.26445e-86	3	Atp6v1f
4.40264e-90	0.302827	0.695	0.558	8.55477e-86	3	Thrap3
4.47397e-90	-0.261403	0.034	0.181	8.69337e-86	3	Arrdc4
4.53307e-90	-0.361824	0.235	0.436	8.80822e-86	3	Rtf2
5.27705e-90	-0.351334	0.25	0.453	1.02538e-85	3	Trappc4
5.54215e-90	0.303651	0.628	0.481	1.07689e-85	3	Birc6
6.72746e-90	-0.301226	0.124	0.308	1.30721e-85	3	Eloa
1.22381e-89	-0.320399	0.005	0.129	2.37799e-85	3	Cd244a
2.07236e-89	-0.25541	0.015	0.147	4.0268e-85	3	Tmem140
2.5875e-89	-0.433752	0.35	0.528	5.02777e-85	3	Tmed5
2.93689e-89	-0.403398	0.311	0.497	5.70666e-85	3	Iscu
4.90261e-89	0.268754	0.275	0.145	9.52627e-85	3	Nlk
5.66845e-89	0.307157	0.559	0.413	1.10144e-84	3	Huwe1
5.9604e-89	-0.472321	0.065	0.22	1.15817e-84	3	Pmaip1
7.51646e-89	0.284167	0.41	0.255	1.46052e-84	3	Fryl
7.79397e-89	-0.564248	0.558	0.671	1.51445e-84	3	Cox17
1.15783e-88	0.268789	0.942	0.831	2.24978e-84	3	Serbp1
1.4387e-88	0.274716	0.689	0.544	2.79554e-84	3	Phf3
1.47481e-88	-0.275576	0.065	0.224	2.86569e-84	3	Lpin2
1.6144e-88	-0.282668	0.001	0.12	3.13694e-84	3	Gpr141
1.68148e-88	-0.272256	0.066	0.225	3.26728e-84	3	Mfsd11
1.71747e-88	-0.371138	0.053	0.203	3.33721e-84	3	Rab20
1.8642e-88	-0.395568	0	0.119	3.62232e-84	3	Serpinf1
2.1722e-88	0.252714	0.483	0.309	4.22081e-84	3	Slc44a2
3.04922e-88	-0.400321	0.719	0.742	5.92494e-84	3	Selenof
4.77826e-88	-0.262668	0.112	0.292	9.28464e-84	3	Yif1b
5.16259e-88	0.306649	0.727	0.6	1.00314e-83	3	Mbd2
5.23603e-88	-0.369848	0.689	0.742	1.01741e-83	3	Nedd8
6.34198e-88	-0.601304	0.338	0.5	1.23231e-83	3	Trim30a
9.50097e-88	-0.315423	0.129	0.308	1.84613e-83	3	Camk1d
1.16517e-87	-0.257091	0.09	0.261	2.26404e-83	3	Mcur1
1.20042e-87	-0.30041	0.098	0.269	2.33255e-83	3	Fh1
1.27174e-87	-0.538267	0.16	0.325	2.47111e-83	3	Wwp1
3.20736e-87	-0.422581	0.707	0.729	6.23222e-83	3	Psma7
3.36222e-87	0.309416	0.725	0.587	6.53314e-83	3	Klf3
4.15383e-87	-0.368499	0.251	0.445	8.07131e-83	3	Chmp5
4.97415e-87	-0.273325	0.066	0.224	9.66526e-83	3	Eif2ak2
7.40135e-87	-0.268096	0.078	0.243	1.43816e-82	3	Etv6
7.42092e-87	-0.25792	0.088	0.257	1.44196e-82	3	Sel1l
9.50348e-87	0.284346	0.374	0.226	1.84662e-82	3	Rif1
9.80874e-87	-0.31093	0.936	0.914	1.90594e-82	3	Atp5l
1.03128e-86	0.251287	0.887	0.759	2.00387e-82	3	2410006H16Rik
1.16082e-86	-0.275927	0.019	0.15	2.25558e-82	3	Xylt1
1.52321e-86	-0.466338	0.219	0.399	2.95974e-82	3	St8sia4
2.10532e-86	-0.414312	0.134	0.307	4.09085e-82	3	Rin3
3.62601e-86	-0.526435	0.001	0.117	7.0457e-82	3	Vcan
4.57515e-86	-0.267976	0.115	0.293	8.88997e-82	3	Ncstn
5.16592e-86	-0.385389	0.003	0.12	1.00379e-81	3	Trem3
6.24625e-86	-0.54641	0.15	0.32	1.21371e-81	3	Chka
6.78034e-86	0.304604	0.401	0.252	1.31749e-81	3	Ttc3
6.85376e-86	-0.32666	0.13	0.309	1.33175e-81	3	Elk3
7.62535e-86	-0.398334	0.178	0.357	1.48168e-81	3	Sgms1
7.68493e-86	-0.289572	0.033	0.172	1.49326e-81	3	B430306N03Rik
1.07201e-85	-0.511107	0.32	0.493	2.08302e-81	3	Sbno2
1.89758e-85	-0.271406	0.004	0.122	3.68719e-81	3	Prr5l
1.92089e-85	-0.422029	0.123	0.294	3.73249e-81	3	Dck
2.16046e-85	-0.340857	0.163	0.345	4.198e-81	3	Atp2a2
2.63052e-85	-0.311699	0.156	0.343	5.11135e-81	3	Cklf
4.92648e-85	0.282209	0.681	0.534	9.57264e-81	3	Map4k4
5.02881e-85	0.286834	0.889	0.754	9.77149e-81	3	Set
5.66525e-85	-0.250671	0.098	0.268	1.10081e-80	3	Pisd
8.11171e-85	-0.644392	0.013	0.135	1.57619e-80	3	H2-DMb2
8.21932e-85	-0.25953	0.074	0.234	1.5971e-80	3	Nt5c2
1.13351e-84	-0.545761	0.53	0.645	2.20251e-80	3	Ddx3x
1.23004e-84	-0.343606	0.225	0.419	2.39008e-80	3	Chmp3
2.16526e-84	-0.365459	0.134	0.309	4.20732e-80	3	Xaf1
2.22913e-84	-0.277602	0.106	0.278	4.33143e-80	3	Atg101
3.11196e-84	-0.372094	0.308	0.492	6.04685e-80	3	Cers2
3.46723e-84	-0.335272	0.099	0.263	6.73718e-80	3	AI467606
4.61801e-84	-0.377637	0.357	0.529	8.97325e-80	3	Lman2
5.82528e-84	-0.28793	0.125	0.303	1.13191e-79	3	Ankfy1
8.95861e-84	-0.256084	0.055	0.203	1.74075e-79	3	Itgav
1.50066e-83	-0.285268	0.002	0.116	2.91594e-79	3	St3gal5
1.7169e-83	-0.371202	0.199	0.382	3.33612e-79	3	Tmem189
1.73151e-83	-0.348703	0	0.112	3.36449e-79	3	Colec12
1.88594e-83	-0.493428	0.332	0.489	3.66456e-79	3	Cd84
2.12363e-83	-0.290471	0.167	0.353	4.12643e-79	3	Mgat2
2.39587e-83	0.26445	0.969	0.86	4.65541e-79	3	Atp5g2
2.91333e-83	-0.406552	0.388	0.558	5.6609e-79	3	Sfr1
3.477e-83	-0.254132	0.056	0.206	6.75617e-79	3	Vps18
4.20484e-83	-0.311323	0.001	0.114	8.17041e-79	3	Mmp19
4.57292e-83	-0.37925	0.433	0.587	8.88565e-79	3	Dynlrb1
5.76291e-83	-0.336628	0.189	0.374	1.11979e-78	3	Magt1
8.8099e-83	-0.319189	0.194	0.38	1.71185e-78	3	Mrpl42
9.12972e-83	-0.437282	0.115	0.274	1.774e-78	3	St3gal6
9.63908e-83	0.302291	0.744	0.623	1.87297e-78	3	Bclaf1
1.10196e-82	-0.524487	0.264	0.44	2.14121e-78	3	Rel
1.80149e-82	0.280987	0.806	0.678	3.50047e-78	3	Mycbp2
2.80288e-82	-0.262252	0.106	0.276	5.44627e-78	3	Phf23
2.94422e-82	-0.321707	0.186	0.371	5.72092e-78	3	Pon2
3.70962e-82	-0.36508	0	0.112	7.20816e-78	3	Timd4
6.08045e-82	-0.293453	0.046	0.189	1.18149e-77	3	Nfix
7.27657e-82	0.257484	0.556	0.4	1.41391e-77	3	Dhx9
1.09824e-81	-0.331154	0.106	0.271	2.134e-77	3	St3gal4
1.10932e-81	-0.352364	0.218	0.407	2.15551e-77	3	Ppp1r9b
1.75515e-81	-0.409399	0.327	0.498	3.41043e-77	3	Ssr3
2.06062e-81	-0.325193	0.236	0.426	4.00399e-77	3	Mlf2
2.26623e-81	-0.286532	0.115	0.286	4.40351e-77	3	Phyh
2.35916e-81	-0.451537	0.667	0.726	4.58409e-77	3	Wnk1
2.39164e-81	-0.349096	0.203	0.387	4.6472e-77	3	Cib1
3.27804e-81	-0.356862	0.223	0.407	6.36956e-77	3	Scarb2
3.54109e-81	-0.325804	0.212	0.401	6.88068e-77	3	Tm9sf2
3.5518e-81	-0.335716	0.187	0.37	6.9015e-77	3	Oat
5.46346e-81	-0.27323	0.152	0.335	1.06161e-76	3	Clptm1
5.57831e-81	-0.266162	0.058	0.205	1.08392e-76	3	Irak2
6.00142e-81	0.279082	0.637	0.472	1.16614e-76	3	Ifi27
7.33539e-81	-0.376549	0.157	0.327	1.42534e-76	3	Ntpcr
7.66862e-81	-0.282978	0.03	0.162	1.49009e-76	3	Dusp16
7.76959e-81	0.296999	0.63	0.494	1.50971e-76	3	Hp1bp3
8.50108e-81	-0.353439	0.286	0.474	1.65184e-76	3	Eif1b
9.11774e-81	-0.381261	0.778	0.815	1.77167e-76	3	Srsf3
9.30531e-81	-0.323237	0.211	0.395	1.80811e-76	3	Cuedc2
1.0044e-80	-0.273727	0.169	0.355	1.95164e-76	3	Sar1b
1.18431e-80	0.277163	0.444	0.299	2.30123e-76	3	H2-Ke6
1.26829e-80	-0.450402	0.458	0.585	2.46441e-76	3	Fkbp1a
1.45095e-80	0.274463	0.577	0.432	2.81934e-76	3	Zfp644
1.51004e-80	-0.272208	0.063	0.211	2.93417e-76	3	Nceh1
1.88945e-80	-0.255844	0.007	0.122	3.67139e-76	3	Stx11
2.61723e-80	-0.284714	0.163	0.345	5.08553e-76	3	Ube2f
2.68572e-80	-0.396205	0.598	0.69	5.21863e-76	3	Tmem59
2.72501e-80	-0.288083	0.114	0.283	5.29496e-76	3	Nfkb2
2.94666e-80	-0.315431	0.163	0.344	5.72566e-76	3	Rab6a
3.08526e-80	-0.363591	0.358	0.526	5.99498e-76	3	Ube2n
3.20955e-80	-0.282518	0.12	0.291	6.23648e-76	3	Atp2c1
3.5999e-80	-0.314386	0.185	0.368	6.99497e-76	3	Eif4e
4.83366e-80	-0.30533	0.135	0.308	9.39229e-76	3	Sft2d2
5.055e-80	-0.377499	0.404	0.553	9.82238e-76	3	Ndufs5
7.02722e-80	-0.28624	0.165	0.35	1.36546e-75	3	Polr2i
7.25707e-80	0.261897	0.514	0.355	1.41012e-75	3	Mdm4
7.51169e-80	-0.280285	0.063	0.211	1.4596e-75	3	Hgsnat
9.91738e-80	-0.344625	0.258	0.444	1.92705e-75	3	Kdelr1
1.97371e-79	-2.21516	0.002	0.11	3.83511e-75	3	Fabp4
3.29855e-79	-0.413859	0.167	0.337	6.4094e-75	3	Phf11b
3.8525e-79	-0.39305	0.003	0.112	7.48579e-75	3	Slc40a1
4.02042e-79	-0.364066	0.746	0.766	7.81207e-75	3	Ost4
4.06049e-79	-0.332982	0.154	0.328	7.88994e-75	3	Csnk1e
4.25024e-79	-0.395131	0.257	0.428	8.25865e-75	3	Dpysl2
6.36996e-79	0.295315	0.431	0.291	1.23775e-74	3	Aebp2
6.51183e-79	-0.375738	0.216	0.393	1.26531e-74	3	Sla
7.58202e-79	-0.309285	0.089	0.245	1.47326e-74	3	Rnf11
8.23017e-79	-0.270759	0.104	0.266	1.5992e-74	3	Psen2
1.81957e-78	-0.27156	0	0.107	3.53561e-74	3	Fpr2
2.19333e-78	-0.266321	0.064	0.21	4.26185e-74	3	Nfkbie
3.819e-78	-0.522256	0.504	0.592	7.4207e-74	3	Vsir
8.55061e-78	-0.958252	0.165	0.31	1.66147e-73	3	Ms4a4c
8.77631e-78	-0.362055	0.555	0.651	1.70533e-73	3	Lamtor2
1.16896e-77	-0.309206	0.165	0.341	2.27141e-73	3	Stxbp3
1.21416e-77	-0.375345	0.151	0.32	2.35923e-73	3	Midn
1.34371e-77	-0.275061	0.133	0.303	2.61096e-73	3	Bak1
1.91328e-77	0.270861	0.412	0.272	3.71768e-73	3	Stim1
2.12457e-77	0.278182	0.607	0.457	4.12826e-73	3	Zfp292
2.19458e-77	-0.360133	0.167	0.338	4.2643e-73	3	Furin
2.5778e-77	0.288478	0.406	0.272	5.00892e-73	3	Rpl9-ps6
3.35785e-77	-0.517355	0.695	0.765	6.52464e-73	3	Samhd1
3.58398e-77	0.273363	0.393	0.25	6.96403e-73	3	Esyt2
3.89456e-77	-0.295735	0.089	0.244	7.56752e-73	3	Irgm1
4.44863e-77	0.31318	0.557	0.426	8.64414e-73	3	Rsl1d1
4.49596e-77	-0.388538	0.318	0.491	8.73609e-73	3	Pip4k2a
4.90716e-77	-0.331991	0.239	0.42	9.53511e-73	3	Ssr1
5.22076e-77	-0.484454	0	0.104	1.01445e-72	3	Fcna
5.58211e-77	0.290555	0.531	0.395	1.08466e-72	3	Znrf2
6.87491e-77	-0.658871	0.001	0.106	1.33586e-72	3	Acod1
6.96996e-77	-0.341663	0.233	0.414	1.35433e-72	3	Pip4p1
8.30226e-77	-0.300018	0.21	0.393	1.61321e-72	3	Ccdc124
1.03979e-76	-0.287197	0.196	0.38	2.02042e-72	3	Snapc5
1.56591e-76	-0.335201	0.222	0.399	3.04272e-72	3	Morf4l2
1.8952e-76	-0.382057	0.448	0.601	3.68257e-72	3	Ssu72
2.44869e-76	0.279977	0.506	0.365	4.75805e-72	3	Cnp
2.93068e-76	-0.382599	0.275	0.45	5.69461e-72	3	Slk
3.80612e-76	0.281032	0.758	0.631	7.39568e-72	3	Lsm4
3.91001e-76	-0.31014	0.001	0.105	7.59753e-72	3	Mt2
5.28887e-76	-0.296506	0.196	0.379	1.02768e-71	3	Timm8b
5.76516e-76	-0.535717	0.397	0.549	1.12023e-71	3	Adipor1
8.03772e-76	-0.348343	0.264	0.444	1.56181e-71	3	Ptpra
8.60851e-76	-0.273761	0.118	0.28	1.67272e-71	3	Fez2
9.26321e-76	-0.360819	0.656	0.72	1.79993e-71	3	Cox6a1
1.27002e-75	-0.263768	0.003	0.109	2.46777e-71	3	Rasgrp3
1.27418e-75	0.28568	0.56	0.421	2.47587e-71	3	Ddx21
1.49034e-75	-0.39728	0.169	0.341	2.89588e-71	3	Dhrs7
1.69725e-75	0.275655	0.393	0.252	3.29793e-71	3	Setx
1.70718e-75	-0.272357	0.076	0.223	3.31722e-71	3	Bcl3
1.8919e-75	-0.275719	0.117	0.279	3.67615e-71	3	Fnip1
2.26055e-75	-0.400768	0.489	0.626	4.39247e-71	3	Mtdh
5.30802e-75	-0.326543	0.195	0.373	1.0314e-70	3	Aftph
5.47558e-75	-0.271493	0.121	0.284	1.06396e-70	3	Chd9
6.1336e-75	-0.253023	0.148	0.322	1.19182e-70	3	Mea1
7.16458e-75	-0.43243	0.002	0.105	1.39215e-70	3	Csf1
1.00445e-74	0.278595	0.522	0.388	1.95174e-70	3	C1qbp
1.36259e-74	-0.384061	0.001	0.103	2.64764e-70	3	Tnip3
1.96847e-74	-0.333987	0.039	0.165	3.82493e-70	3	Rab11fip1
2.55733e-74	-0.259922	0.078	0.225	4.96914e-70	3	Gyg
4.8256e-74	-0.268075	0.106	0.264	9.37663e-70	3	Nfe2l1
6.52084e-74	-0.263699	0.082	0.229	1.26707e-69	3	Hist3h2a
1.02131e-73	-0.281902	0	0.1	1.9845e-69	3	Cp
1.0777e-73	-0.321599	0.016	0.129	2.09408e-69	3	Oasl1
1.21266e-73	-0.377057	0.415	0.571	2.35631e-69	3	Wdr26
1.30941e-73	-0.320487	0.186	0.362	2.54432e-69	3	Xiap
1.86089e-73	-0.551771	0.697	0.73	3.6159e-69	3	Mrpl33
2.08228e-73	-0.358901	0.351	0.517	4.04608e-69	3	Twf2
2.34486e-73	0.293743	0.525	0.392	4.55631e-69	3	Fip1l1
2.56297e-73	-0.893268	0.041	0.161	4.98011e-69	3	Ly6c1
6.56672e-73	-0.374592	0.252	0.426	1.27598e-68	3	Lasp1
8.57485e-73	-0.39667	0.002	0.103	1.66618e-68	3	Pi16
1.04754e-72	-0.269072	0.133	0.298	2.03547e-68	3	Pip5k1c
1.28012e-72	-0.254778	0.046	0.175	2.48739e-68	3	Rabgef1
3.71931e-72	-0.335726	0.141	0.301	7.227e-68	3	Nfat5
4.51524e-72	-0.442795	0.415	0.566	8.77356e-68	3	Smim14
5.0272e-72	-0.254653	0.14	0.307	9.76835e-68	3	Tmem165
5.24e-72	-0.264831	0.132	0.294	1.01818e-67	3	Mpp6
6.97966e-72	-0.274212	0.163	0.334	1.35622e-67	3	Vma21
7.14477e-72	-0.379041	0.733	0.783	1.3883e-67	3	Eif5
9.44386e-72	-0.373388	0.268	0.444	1.83504e-67	3	Rock2
1.1104e-71	-0.64496	0.252	0.396	2.15761e-67	3	Csrnp1
1.40924e-71	-0.409078	0.409	0.552	2.73829e-67	3	Mpc1
1.4585e-71	0.264815	0.428	0.292	2.83401e-67	3	Sms
2.04246e-71	-0.287062	0.181	0.353	3.96871e-67	3	Anxa7
3.36395e-71	-0.322345	0.276	0.451	6.53649e-67	3	Derl1
3.99164e-71	-0.35923	0.43	0.568	7.75616e-67	3	Psma6
4.18844e-71	-0.331086	0.279	0.456	8.13856e-67	3	Ppp1r11
4.44945e-71	-0.357668	0.308	0.477	8.64573e-67	3	Taok3
4.96443e-71	0.260377	0.386	0.252	9.64638e-67	3	Arl4a
5.42571e-71	-0.258985	0.151	0.32	1.05427e-66	3	2310011J03Rik
7.44419e-71	-0.805933	0.248	0.388	1.44648e-66	3	Plaur
1.26701e-70	0.26323	0.597	0.474	2.46193e-66	3	Tnrc6c
1.57635e-70	-0.293049	0.163	0.329	3.063e-66	3	Mindy2
1.65919e-70	-0.286927	0.031	0.148	3.22397e-66	3	Gm42031
2.76523e-70	-1.61234	0.021	0.129	5.37313e-66	3	Ebf1
3.01828e-70	-0.259787	0.062	0.194	5.86481e-66	3	1700025G04Rik
4.34083e-70	-0.368267	0.301	0.476	8.43467e-66	3	Tab2
4.70876e-70	-0.34216	0.246	0.419	9.14959e-66	3	Mapk14
4.79404e-70	-0.34467	0.792	0.81	9.31529e-66	3	Scand1
6.06391e-70	-0.280902	0.21	0.384	1.17828e-65	3	Ebp
1.04748e-69	-0.284562	0.882	0.871	2.03536e-65	3	Arf5
1.12864e-69	-0.299616	0.242	0.419	2.19306e-65	3	Snx17
1.15368e-69	-0.277784	0.182	0.353	2.24172e-65	3	Ap3s1
3.93172e-69	-0.286495	0.211	0.385	7.63972e-65	3	Sirt2
7.18382e-69	0.276504	0.524	0.397	1.39589e-64	3	Twistnb
1.00911e-68	-0.472026	0.202	0.356	1.9608e-64	3	Zbp1
1.07573e-68	-0.302947	0.166	0.33	2.09025e-64	3	Man2a1
1.7948e-68	-0.356908	0.502	0.626	3.48748e-64	3	Ier3ip1
2.15488e-68	-0.270622	0.189	0.36	4.18715e-64	3	Rpl7l1
2.53403e-68	-0.258944	0.19	0.366	4.92387e-64	3	Szrd1
3.04716e-68	-0.382724	0.371	0.514	5.92094e-64	3	Ndufc1
5.33035e-68	-0.273066	0.012	0.115	1.03574e-63	3	Ppp1r3b
6.95391e-68	-0.303892	0.206	0.376	1.35121e-63	3	Nipa2
1.0621e-67	-0.641712	0.834	0.797	2.06376e-63	3	Lsp1
1.46084e-67	-0.29345	0.221	0.393	2.83856e-63	3	Ppp2r1a
2.30444e-67	-0.266287	0.041	0.16	4.47776e-63	3	Arsb
2.50661e-67	-0.322121	0.277	0.448	4.8706e-63	3	Polr2k
2.55829e-67	-0.277713	0.157	0.321	4.97102e-63	3	Acap2
3.02912e-67	-0.267044	0.085	0.224	5.88588e-63	3	Acox3
3.04377e-67	-0.267148	0.151	0.312	5.91434e-63	3	Adipor2
3.32221e-67	-0.33547	0.803	0.794	6.45538e-63	3	Uqcrq
4.28736e-67	-0.277813	0.134	0.287	8.33076e-63	3	Vkorc1
5.52863e-67	-0.283357	0.058	0.185	1.07427e-62	3	Chsy1
7.82994e-67	-0.311965	0.272	0.443	1.52144e-62	3	Ilk
8.90611e-67	-0.32936	0.011	0.112	1.73055e-62	3	Osgin1
1.0875e-66	-0.315718	0.211	0.38	2.11311e-62	3	Vps4b
1.79104e-66	-0.300784	0.109	0.255	3.48016e-62	3	Abr
2.40334e-66	-0.346049	0.479	0.588	4.66992e-62	3	Psmb2
2.47501e-66	0.258013	0.662	0.548	4.80919e-62	3	Mier1
2.50907e-66	-0.867926	0.105	0.236	4.87537e-62	3	Id3
3.09774e-66	-0.361319	0.315	0.478	6.01922e-62	3	Mbnl2
3.1542e-66	-0.288806	0.176	0.341	6.12892e-62	3	Hook3
3.43781e-66	-0.255628	0.12	0.272	6.68001e-62	3	Cat
4.12946e-66	-0.2687	0.168	0.331	8.02396e-62	3	Bcl7c
5.16975e-66	-0.257992	0.125	0.275	1.00453e-61	3	Dynll2
5.3239e-66	-0.35378	0.393	0.531	1.03449e-61	3	Cope
6.81914e-66	-0.275989	0.094	0.234	1.32503e-61	3	Stk40
9.92449e-66	-0.325939	0.3	0.472	1.92843e-61	3	Cdk9
2.56017e-65	-0.292147	0.236	0.405	4.97467e-61	3	Nmt1
[truncated: 264 more rows]

## Sheet: 4
p_val	avg_log2FC	pct.1	pct.2	p_val_adj	cluster	gene
0	4.86817	1	0.042	0	4	Cd79a
0	4.76579	0.969	0.18	0	4	Igkc
0	4.27837	0.997	0.052	0	4	Ebf1
0	4.01277	0.949	0.025	0	4	Ly6d
0	3.90564	0.944	0.026	0	4	Iglc2
0	3.52938	0.959	0.103	0	4	Cd79b
0	3.51894	0.977	0.54	0	4	Ighm
0	3.37144	0.886	0.032	0	4	Ighd
0	3.34947	0.918	0.022	0	4	Iglc3
0	3.00682	0.87	0.017	0	4	Ms4a1
0	2.98172	0.501	0.013	0	4	Iglc1
0	2.9683	0.872	0.015	0	4	Fcmr
0	2.77731	0.923	0.113	0	4	H2-Ob
0	2.64003	0.906	0.13	0	4	Bank1
0	2.55454	0.888	0.066	0	4	H2-DMb2
0	2.38562	0.955	0.401	0	4	Mef2c
0	2.31241	0.785	0.03	0	4	Scd1
0	2.29287	0.856	0.173	0	4	Ralgps2
0	2.22455	0.808	0.131	0	4	Cd55
0	2.18555	0.777	0.021	0	4	Cd19
0	2.16247	0.968	0.593	0	4	Cd37
0	2.14386	0.633	0.011	0	4	Fcer2a
0	2.14305	0.734	0.012	0	4	Pax5
0	2.12856	0.756	0.124	0	4	Hvcn1
0	2.06908	0.735	0.039	0	4	Siglecg
0	2.03159	0.701	0.014	0	4	Mzb1
0	2.01005	0.535	0.009	0	4	Vpreb3
0	1.94825	0.665	0.014	0	4	Fcrla
0	1.76648	0.626	0.023	0	4	Gm31243
0	1.74776	0.657	0.165	0	4	Gm43305
0	1.73365	0.679	0.217	0	4	Fchsd2
0	1.66884	0.593	0.032	0	4	Cd22
0	1.64702	0.837	0.264	0	4	Napsa
0	1.62257	0.958	0.711	0	4	Foxp1
0	1.58738	0.81	0.374	0	4	Pou2f2
0	1.5676	0.996	0.873	0	4	Tsc22d3
0	1.56257	0.524	0.014	0	4	Pou2af1
0	1.56053	0.592	0.051	0	4	H2-Oa
0	1.53139	1	0.606	0	4	Cd74
0	1.5118	0.686	0.3	0	4	Sesn1
0	1.50029	0.529	0.061	0	4	Serpinb1a
0	1.49231	0.504	0.013	0	4	Tnfrsf13c
0	1.48421	0.527	0.133	0	4	Zfp318
0	1.48287	0.553	0.109	0	4	Chchd10
0	1.46284	0.727	0.308	0	4	Ptp4a3
0	1.45658	0.806	0.458	0	4	Apobec3
0	1.42532	0.818	0.429	0	4	Syk
0	1.36022	0.72	0.35	0	4	Plaur
0	1.34846	0.522	0.091	0	4	Btla
0	1.34684	0.438	0.012	0	4	Spib
0	1.33685	0.704	0.364	0	4	Malt1
0	1.33577	0.743	0.453	0	4	Pold4
0	1.33401	0.456	0.043	0	4	Bcl11a
0	1.33309	1	0.989	0	4	H3f3a
0	1.31165	0.87	0.423	0	4	Ltb
0	1.30854	0.795	0.535	0	4	Smim14
0	1.30243	0.723	0.43	0	4	Smad7
0	1.30227	0.685	0.325	0	4	Pkig
0	1.29742	0.906	0.64	0	4	Serp1
0	1.27477	0.994	0.863	0	4	Stk17b
0	1.27185	0.466	0.087	0	4	Pgap1
0	1.25617	0.505	0.134	0	4	BE692007
0	1.25358	0.666	0.408	0	4	Rel
0	1.23145	0.763	0.37	0	4	H2-Q6
0	1.21868	0.311	0.004	0	4	Gm30211
0	1.21569	0.357	0.068	0	4	Dennd5b
0	1.21037	0.654	0.36	0	4	Slc38a1
0	1.21037	0.601	0.303	0	4	Pxk
0	1.20274	0.432	0.009	0	4	Blk
0	1.17403	0.557	0.208	0	4	Rabgap1l
0	1.16732	0.641	0.308	0	4	Grap
0	1.16709	0.381	0.068	0	4	Mdm1
0	1.16513	0.849	0.541	0	4	Fam107b
0	1.15885	0.893	0.476	0	4	H2-DMa
0	1.14268	0.995	0.504	0	4	H2-Ab1
0	1.1416	0.524	0.198	0	4	Bach2
0	1.13779	0.685	0.462	0	4	Arpc5l
0	1.12736	0.562	0.239	0	4	Vars
0	1.12339	0.786	0.329	0	4	Ptprcap
0	1.11615	0.54	0.282	0	4	Dmxl1
0	1.10102	0.521	0.2	0	4	Hist1h1e
0	1.09725	0.417	0.064	0	4	Haao
0	1.08216	0.781	0.298	0	4	Ccr7
0	1.07131	0.724	0.518	0	4	Smap2
0	1.06926	0.415	0.064	0	4	B3gnt5
0	1.06711	0.429	0.07	0	4	Trp53i11
0	1.06092	0.578	0.297	0	4	Sik1
0	1.04923	0.99	0.462	0	4	H2-Eb1
0	1.0455	0.525	0.239	0	4	Foxo1
0	1.03211	0.444	0.085	0	4	Ikzf3
0	1.03157	0.991	0.928	0	4	Zfp36l2
0	1.02937	0.357	0.023	0	4	Snn
0	1.02886	0.423	0.095	0	4	Ppp1r16b
0	1.02314	0.429	0.121	0	4	Ero1lb
0	1.00791	0.854	0.715	0	4	Macf1
0	1.00658	0.99	0.456	0	4	H2-Aa
0	1.00552	0.413	0.146	0	4	Eif2ak3
0	0.998309	0.6	0.35	0	4	Prkcb
0	0.995648	0.339	0.022	0	4	Trim7
0	0.983978	0.385	0.085	0	4	Gga2
0	0.983806	0.626	0.38	0	4	Sh3bp5
0	0.974606	0.795	0.552	0	4	Tut4
0	0.971819	0.488	0.203	0	4	Blnk
0	0.969438	0.719	0.444	0	4	Rasgrp2
0	0.968994	0.624	0.422	0	4	Tmem243
0	0.968931	0.471	0.167	0	4	Ciita
0	0.962325	0.314	0.012	0	4	Hs3st1
0	0.954365	0.684	0.4	0	4	4930523C07Rik
0	0.943328	0.452	0.198	0	4	A630001G21Rik
0	0.942531	0.763	0.504	0	4	Rhoh
0	0.937422	0.66	0.469	0	4	Ppdpf
0	0.935084	0.808	0.645	0	4	Mndal
0	0.934271	0.919	0.679	0	4	Cytip
0	0.92953	0.409	0.147	0	4	1110059E24Rik
0	0.926504	0.334	0.029	0	4	Fcrl1
0	0.921667	0.383	0.108	0	4	Strbp
0	0.919549	0.656	0.364	0	4	Ripor2
0	0.910259	0.787	0.362	0	4	Gm8369
0	0.909836	0.379	0.123	0	4	Txndc16
0	0.90735	0.358	0.092	0	4	Hist1h2ap
0	0.897997	1	0.995	0	4	Rps27
0	0.892037	0.287	0.006	0	4	Chst3
0	0.891164	0.366	0.064	0	4	Hip1r
0	0.883495	0.266	0.01	0	4	Rab30
0	0.876625	0.257	0.005	0	4	Cr2
0	0.863458	0.409	0.162	0	4	Rnase6
0	0.859436	0.936	0.447	0	4	Ets1
0	0.859333	0.963	0.879	0	4	Shisa5
0	0.838444	0.303	0.075	0	4	Tmem108
0	0.833562	0.324	0.058	0	4	Sbk1
0	0.806485	0.991	0.881	0	4	Ly6e
0	0.785629	0.282	0.02	0	4	Bend5
0	0.761255	0.267	0.047	0	4	Lrrk2
0	0.7101	1	0.986	0	4	Rpl18a
0	0.684885	0.288	0.069	0	4	Cnn3
0	0.681516	0.998	0.984	0	4	Ddx5
0	0.661661	0.999	0.966	0	4	Ptma
0	0.653838	0.191	0.012	0	4	Fam129c
0	0.650008	1	0.999	0	4	Fau
0	0.648007	0.211	0.011	0	4	H2-Eb2
0	0.63959	0.996	0.946	0	4	Btg1
0	0.638453	0.261	0.067	0	4	Cxxc5
0	0.634855	0.999	0.971	0	4	Rpl21
0	0.630429	0.206	0.009	0	4	Srpk3
0	0.628815	0.174	0.005	0	4	Il12a
0	0.62733	0.263	0.061	0	4	Mast4
0	0.621757	0.985	0.897	0	4	Uba52
0	0.612957	1	0.967	0	4	Rps19
0	0.607836	0.19	0.015	0	4	Gm15675
0	0.606905	0.251	0.061	0	4	Aff3
0	0.571416	1	0.96	0	4	Rps20
0	0.564476	1	0.979	0	4	Rpl39
0	0.563271	1	0.983	0	4	Rpl34
0	0.546272	1	0.981	0	4	Rpl13
0	0.544994	1	0.987	0	4	Rpl27a
0	0.538878	1	0.962	0	4	Rps5
0	0.531604	1	0.98	0	4	Rps13
0	0.529055	0.165	0.006	0	4	Cecr2
0	0.513002	1	0.975	0	4	Rpl26
0	0.511399	0.999	0.971	0	4	Rps26
0	0.506458	0.187	0.034	0	4	Coq8a
0	0.505109	0.999	0.977	0	4	Rpl27
0	0.497379	0.155	0.003	0	4	Ffar1
0	0.492758	0.174	0.008	0	4	Cxcr5
0	0.480681	0.156	0.005	0	4	Bfsp2
0	0.478176	0.737	0.355	0	4	Plac8
0	0.473474	0.172	0.011	0	4	Tmem163
0	0.461091	0.999	0.979	0	4	Rps25
0	0.459808	0.149	0.004	0	4	Ccr6
0	0.45807	0.164	0.011	0	4	Pik3c2b
0	0.421421	0.119	0.001	0	4	4930597A21Rik
0	0.373974	0.123	0.003	0	4	Cacna1i
0	0.342925	0.106	0.004	0	4	Gm15411
0	0.326765	0.102	0.002	0	4	4930426D05Rik
0	-0.566897	0.994	0.996	0	4	B2m
0	-0.750443	0.002	0.358	0	4	Mcub
0	-0.776256	0.031	0.409	0	4	Myo1f
0	-0.791188	0.046	0.492	0	4	Hpcal1
0	-0.815708	0.462	0.812	0	4	Rac1
0	-0.815874	0.765	0.918	0	4	Gng5
0	-0.855936	0.002	0.359	0	4	Cd302
0	-0.882883	1	1	0	4	Actb
0	-0.889609	0.01	0.384	0	4	Xdh
0	-0.895181	0.158	0.6	0	4	Atp1a1
0	-0.899274	0.014	0.421	0	4	Sema4a
0	-0.907975	0.576	0.847	0	4	Cotl1
0	-0.914824	0.076	0.539	0	4	Il6ra
0	-0.917367	0.712	0.916	0	4	Sem1
0	-0.918499	0.104	0.56	0	4	Arrb2
0	-0.918853	0.907	0.967	0	4	Hspa8
0	-0.92912	0.838	0.975	0	4	Myl6
0	-0.934762	1	1	0	4	Tmsb4x
0	-0.939454	0.01	0.403	0	4	Dok2
0	-0.95972	0.004	0.38	0	4	Tmem106a
0	-0.974807	0.009	0.418	0	4	Lrrc25
0	-0.984465	0.059	0.526	0	4	Itm2c
0	-0.988615	0.09	0.613	0	4	Leprotl1
0	-0.989977	0.238	0.609	0	4	Cyth4
0	-1.00447	0.015	0.502	0	4	Lcp2
0	-1.01683	0.006	0.388	0	4	Cd300a
0	-1.02368	0.011	0.471	0	4	Tnfrsf1a
0	-1.02605	0.005	0.395	0	4	Slc11a1
0	-1.02756	0.344	0.758	0	4	Mrpl33
0	-1.03973	0.003	0.374	0	4	Emilin2
0	-1.04845	0.002	0.394	0	4	P2ry6
0	-1.05721	0.276	0.636	0	4	Dbi
0	-1.07881	0.004	0.393	0	4	Clec4a1
0	-1.0824	0.065	0.596	0	4	Otulinl
0	-1.0925	0.476	0.808	0	4	Pkm
0	-1.09529	0.002	0.399	0	4	Cd300ld
0	-1.10439	0.007	0.403	0	4	Sdc3
0	-1.11298	0.007	0.402	0	4	Dhrs3
0	-1.11485	0.004	0.382	0	4	Ptafr
0	-1.11725	0.214	0.616	0	4	Hcst
0	-1.11877	0.485	0.805	0	4	Emp3
0	-1.12206	0.143	0.62	0	4	Itgb2
0	-1.13008	0.088	0.476	0	4	Pnp
0	-1.13765	0.009	0.4	0	4	Ccr5
0	-1.14434	0.069	0.501	0	4	Creg1
0	-1.14821	0.035	0.562	0	4	Arl4c
0	-1.1529	0.093	0.495	0	4	Csf2ra
0	-1.15299	0.001	0.404	0	4	Clec4a2
0	-1.1535	0.005	0.403	0	4	Clec4a3
0	-1.15701	0.083	0.539	0	4	Itgb1
0	-1.16328	0.538	0.868	0	4	Tspo
0	-1.17771	0.125	0.581	0	4	Zyx
0	-1.20613	0.13	0.53	0	4	Ptms
0	-1.2153	0.342	0.733	0	4	Atox1
0	-1.21549	0.025	0.397	0	4	Slfn1
0	-1.235	0.564	0.883	0	4	H2afz
0	-1.23599	0	0.385	0	4	Fcgr1
0	-1.24386	0.002	0.373	0	4	Cxcl16
0	-1.2451	0.298	0.798	0	4	Ifngr1
0	-1.26029	0.189	0.577	0	4	Lamp2
0	-1.28538	0.004	0.423	0	4	Ifi207
0	-1.29308	0.054	0.429	0	4	Anxa1
0	-1.29911	0.209	0.765	0	4	Atp1b3
0	-1.30482	0.228	0.649	0	4	Bst2
0	-1.30656	0.004	0.405	0	4	Ifi204
0	-1.32125	0.004	0.431	0	4	Lrp1
0	-1.32946	0.001	0.384	0	4	C3ar1
0	-1.33646	0.12	0.704	0	4	Saraf
0	-1.33795	0.027	0.407	0	4	Cfp
0	-1.34468	0.569	0.809	0	4	Atp6v0c
0	-1.35019	0.151	0.533	0	4	Hexa
0	-1.36205	0.009	0.385	0	4	Gda
0	-1.363	0.336	0.706	0	4	Prdx5
0	-1.37335	0.005	0.409	0	4	Ckb
0	-1.39052	0.052	0.626	0	4	Vsir
0	-1.39448	0.014	0.407	0	4	Adgre1
0	-1.40578	0.005	0.42	0	4	Cebpd
0	-1.4076	0.341	0.72	0	4	Sdcbp
0	-1.4208	0.209	0.592	0	4	Ahnak
0	-1.44519	0.832	0.969	0	4	Actg1
0	-1.46869	0.224	0.562	0	4	Zeb2
0	-1.47174	0.013	0.488	0	4	Metrnl
0	-1.48631	0.185	0.668	0	4	Socs3
0	-1.49545	0.174	0.637	0	4	Nfkbiz
0	-1.50762	0.001	0.369	0	4	Trem2
0	-1.51527	0.084	0.468	0	4	Cd9
0	-1.53409	0.004	0.423	0	4	Ms4a6d
0	-1.53899	0.019	0.453	0	4	Plin2
0	-1.56034	0.179	0.792	0	4	Selplg
0	-1.56336	0.008	0.439	0	4	Pla2g7
0	-1.56862	0.002	0.463	0	4	Pid1
0	-1.57422	0.01	0.408	0	4	Basp1
0	-1.575	0.364	0.771	0	4	Txn1
0	-1.58599	0.064	0.439	0	4	Cdkn1a
0	-1.58786	0.017	0.502	0	4	Sirpa
0	-1.59127	0.115	0.621	0	4	Efhd2
0	-1.60007	0.358	0.691	0	4	Lamp1
0	-1.60046	0.006	0.464	0	4	Cd300c2
0	-1.61865	0.003	0.448	0	4	C5ar1
0	-1.63791	0.007	0.522	0	4	App
0	-1.64238	0.014	0.372	0	4	Tmem176a
0	-1.64391	0.022	0.501	0	4	Itgam
0	-1.67216	0.243	0.775	0	4	Ms4a6b
0	-1.67335	0.026	0.46	0	4	Mpeg1
0	-1.67877	0.123	0.607	0	4	Anxa5
0	-1.70229	0.002	0.392	0	4	Stab1
0	-1.70483	0.026	0.48	0	4	Cd68
0	-1.72324	0.029	0.475	0	4	Igfbp4
0	-1.79447	0.123	0.561	0	4	Rhob
0	-1.8067	0.015	0.49	0	4	Lilr4b
0	-1.80781	0.003	0.439	0	4	Aif1
0	-1.82225	0.053	0.712	0	4	Rgs10
0	-1.82466	0.014	0.446	0	4	Mt1
0	-1.82847	0.013	0.474	0	4	Timp2
0	-1.86584	0.417	0.895	0	4	Npc2
0	-1.86873	0.191	0.681	0	4	Emb
0	-1.87202	0.038	0.48	0	4	Ctsl
0	-1.92161	0.845	0.974	0	4	Itm2b
0	-1.94177	0.003	0.406	0	4	Hmox1
0	-1.95269	0.001	0.436	0	4	Dab2
0	-1.95276	0.004	0.411	0	4	Cd63
0	-1.97612	0.13	0.561	0	4	Marcks
0	-1.97666	0.117	0.489	0	4	Klf4
0	-2.00774	0.003	0.39	0	4	Mrc1
0	-2.02861	0.021	0.535	0	4	Lilrb4a
0	-2.06777	0.122	0.502	0	4	Msrb1
0	-2.09843	0.005	0.517	0	4	Fcgr3
0	-2.10711	0.002	0.429	0	4	Trf
0	-2.12536	0.055	0.566	0	4	Anxa2
0	-2.1619	0.42	0.735	0	4	Gpx1
0	-2.17081	0.584	0.775	0	4	Psap
0	-2.1873	0.361	0.876	0	4	Klf6
0	-2.20408	0.224	0.573	0	4	Ctsc
0	-2.2145	0.016	0.408	0	4	Tmem176b
0	-2.22595	0.026	0.522	0	4	Ms4a6c
0	-2.23211	0.048	0.535	0	4	Lst1
0	-2.24524	0.382	0.953	0	4	Fxyd5
0	-2.25299	0.006	0.496	0	4	Csf1r
0	-2.25722	0.192	0.582	0	4	S100a6
0	-2.26037	0.077	0.531	0	4	Grn
0	-2.31512	0.036	0.846	0	4	Fyb
0	-2.35102	0.001	0.394	0	4	F13a1
0	-2.35169	0.964	0.991	0	4	Ftl1
0	-2.35242	0.009	0.426	0	4	Hspa1a
0	-2.45794	0.006	0.465	0	4	Ccl9
0	-2.5069	0.075	0.518	0	4	Fosb
0	-2.52318	0.01	0.494	0	4	Cd14
0	-2.53645	0.009	0.532	0	4	Tgfbi
0	-2.59531	0.496	0.783	0	4	Dusp1
0	-2.60086	0.107	0.644	0	4	Lgals1
0	-2.61679	0.04	0.493	0	4	Egr1
0	-2.65065	0.028	0.572	0	4	Alox5ap
0	-2.67594	0.002	0.464	0	4	Mafb
0	-2.72552	0.069	0.509	0	4	Lgals3
0	-2.77549	0.011	0.43	0	4	Ccl3
0	-2.82741	0.007	0.476	0	4	Ier3
0	-2.83228	0.002	0.403	0	4	Ccl2
0	-2.86083	0.023	0.492	0	4	Atf3
0	-2.88439	0.346	0.891	0	4	Jun
0	-2.95187	0.147	0.785	0	4	Ctsd
0	-3.09395	0.098	0.54	0	4	Wfdc17
0	-3.12168	0.017	0.534	0	4	Ccl6
0	-3.26845	0.045	0.615	0	4	Ifitm2
0	-3.27186	0.023	0.452	0	4	Ccl4
0	-3.28133	0.094	0.668	0	4	Selenop
0	-3.34728	0.348	0.776	0	4	Fos
0	-3.53992	0.177	0.661	0	4	Ctsb
0	-3.65734	0.176	0.658	0	4	Tyrobp
0	-3.85053	0.033	0.428	0	4	Il1b
0	-3.88957	0.04	0.61	0	4	Ifitm3
0	-3.91142	0.004	0.422	0	4	C1qc
0	-3.94097	0.006	0.433	0	4	Pf4
0	-4.02978	0.053	0.654	0	4	Fcer1g
0	-4.40673	0.004	0.456	0	4	C1qb
0	-4.41787	0.004	0.438	0	4	C1qa
0	-4.7304	0.034	0.491	0	4	Cxcl2
0	-5.79679	0.083	0.637	0	4	Lyz2
6.47209e-308	-0.86926	0.058	0.435	1.25759e-303	4	Dstn
7.98369e-308	0.544352	1	0.987	1.55131e-303	4	Rpl17
3.27078e-307	-2.73829	0.622	0.735	6.35546e-303	4	Cst3
6.75552e-307	-0.966036	0.32	0.702	1.31266e-302	4	Picalm
6.60162e-306	1.0579	0.583	0.354	1.28276e-301	4	Lmo2
1.24605e-305	-1.16174	0.265	0.628	2.42119e-301	4	Zfand5
1.67034e-304	0.483194	0.998	0.954	3.24565e-300	4	Rpl22
2.09262e-304	-1.20726	0.003	0.354	4.06617e-300	4	Rnase4
3.56573e-304	-1.58025	0.133	0.513	6.92856e-300	4	Id2
4.58778e-304	0.771381	0.353	0.128	8.91451e-300	4	Rabep2
1.37844e-303	-0.672736	0.012	0.37	2.67845e-299	4	Iqgap2
1.40565e-303	0.79094	0.363	0.136	2.73131e-299	4	Map4k1
1.72598e-303	-0.806859	0.01	0.365	3.35374e-299	4	Adam15
4.67337e-302	0.587858	0.971	0.948	9.08083e-298	4	Rbm39
9.56478e-301	-1.85402	0.002	0.35	1.85853e-296	4	Ms4a7
3.84518e-300	0.963523	0.519	0.282	7.47157e-296	4	Swap70
7.33301e-300	0.781146	0.807	0.632	1.42488e-295	4	Rps27rt
2.25099e-299	-0.785781	0.018	0.373	4.3739e-295	4	Plxnb2
7.48432e-299	-0.838628	0.003	0.35	1.45428e-294	4	Camk1
1.54044e-298	-1.00855	0.049	0.414	2.99322e-294	4	Fosl2
1.22097e-297	0.656562	0.454	0.177	2.37248e-293	4	Cd24a
3.59231e-297	-0.791708	0.001	0.346	6.98021e-293	4	Hacd4
2.42964e-296	-0.802882	0.023	0.379	4.72102e-292	4	Lgals3bp
2.52308e-296	-1.08048	0.198	0.589	4.90259e-292	4	Cited2
1.62655e-295	0.87555	0.853	0.673	3.16054e-291	4	Zfp36l1
2.66487e-295	-0.72443	0.027	0.387	5.17812e-291	4	Fes
2.76409e-295	0.837375	0.491	0.23	5.37091e-291	4	Arhgef18
3.03531e-295	0.554347	1	0.964	5.89791e-291	4	Rpl13a
5.63446e-295	-0.811015	0.004	0.349	1.09483e-290	4	Igsf6
7.9102e-295	0.511153	1	0.982	1.53703e-290	4	Rps21
2.35974e-294	0.9744	0.523	0.292	4.58521e-290	4	Eml4
8.56714e-294	-0.860663	0.001	0.344	1.66468e-289	4	Anxa3
9.16439e-293	-0.854933	0.119	0.506	1.78073e-288	4	Aplp2
9.87319e-293	-1.01657	0.301	0.644	1.91846e-288	4	Rps27l
1.29258e-291	0.877864	0.713	0.507	2.5116e-287	4	Cirbp
4.02585e-291	0.621633	0.258	0.072	7.82262e-287	4	Pold1
1.06788e-290	0.443957	1	0.995	2.075e-286	4	H3f3b
1.18743e-290	-0.842476	0.005	0.347	2.30729e-286	4	Lair1
1.32264e-290	0.873497	0.598	0.32	2.57003e-286	4	Cd83
1.37159e-290	0.982117	0.549	0.325	2.66513e-286	4	Etnk1
2.7256e-290	0.828528	0.554	0.267	5.29612e-286	4	P2ry10
4.91392e-290	-0.740004	0.023	0.375	9.54825e-286	4	Pea15a
6.59866e-290	-1.73331	0.08	0.43	1.28219e-285	4	Maf
2.37018e-288	0.732251	0.284	0.086	4.6055e-284	4	Rasgrp3
5.75018e-288	-0.815365	0.001	0.337	1.11732e-283	4	Rab3il1
1.6093e-286	-1.65251	0.239	0.584	3.12703e-282	4	Cstb
7.38246e-286	-1.00162	0.109	0.472	1.43449e-281	4	Pirb
9.07871e-286	-1.76639	0.007	0.345	1.76408e-281	4	Hspa1b
1.05501e-285	-0.831237	0.228	0.619	2.04999e-281	4	Pycard
1.7408e-285	-0.821635	0.449	0.795	3.38254e-281	4	Ldha
7.25433e-285	0.897692	0.648	0.412	1.40959e-280	4	Birc2
7.63073e-285	-1.39639	0.105	0.463	1.48273e-280	4	Ninj1
6.02885e-284	-1.34204	0.375	0.718	1.17147e-279	4	Pim1
1.64129e-283	0.616144	0.934	0.858	3.1892e-279	4	Eif3f
4.33215e-283	-0.720364	0.157	0.558	8.41779e-279	4	Dnajc15
7.60057e-283	-0.901333	0.088	0.445	1.47687e-278	4	Cyfip1
1.10907e-282	-2.34584	0.085	0.428	2.15504e-278	4	S100a4
1.13129e-282	0.751412	0.592	0.292	2.1982e-278	4	Gimap1
1.45552e-282	-0.792542	0.001	0.333	2.82823e-278	4	Itgb5
2.82554e-282	0.595719	0.23	0.059	5.49031e-278	4	Sema4b
6.06833e-282	-0.922606	0.064	0.423	1.17914e-277	4	Nfam1
1.29422e-280	-0.791164	0.07	0.433	2.51479e-276	4	Lipa
2.92347e-280	-1.19505	0.47	0.753	5.68059e-276	4	Prdx1
2.93561e-280	0.687368	0.301	0.099	5.70418e-276	4	Fgfr1op
4.30132e-280	-0.615577	0.013	0.351	8.3579e-276	4	Ralb
7.09137e-280	-0.92332	0.102	0.466	1.37792e-275	4	Rbpj
6.25927e-279	-0.736928	0.199	0.592	1.21624e-274	4	Gltp
2.09358e-278	-0.725386	0.002	0.331	4.06803e-274	4	Tnfsf12
1.80066e-277	-0.889176	0.122	0.482	3.49886e-273	4	Asah1
3.02851e-276	-0.887318	0.001	0.328	5.88469e-272	4	Nrp1
4.28407e-276	-0.594024	0.937	0.982	8.32438e-272	4	Cfl1
2.25076e-275	0.367694	0.128	0.019	4.37346e-271	4	Slc9a7
3.13212e-275	0.447044	1	0.978	6.08602e-271	4	Rpl38
5.66058e-275	0.471391	0.999	0.96	1.09991e-270	4	Rpl36
7.40312e-275	-0.719707	0.002	0.328	1.4385e-270	4	Cebpa
7.51305e-275	-1.31127	0.01	0.339	1.45986e-270	4	Ccr1
7.7818e-275	-0.740951	0.252	0.649	1.51208e-270	4	S100a13
1.54269e-274	-0.998562	0.015	0.346	2.9976e-270	4	Ecm1
2.08541e-274	-0.770623	0.001	0.326	4.05215e-270	4	Rab7b
4.29964e-274	-0.840705	0.008	0.337	8.35464e-270	4	Tlr2
5.95694e-274	0.78048	0.856	0.762	1.15749e-269	4	2410006H16Rik
6.54101e-274	0.475029	1	0.979	1.27098e-269	4	Rpl8
8.52471e-274	0.779579	0.425	0.186	1.65644e-269	4	Atp2a3
1.50601e-273	-1.76729	0.005	0.33	2.92634e-269	4	Ccr2
6.85994e-273	-0.796648	0.004	0.329	1.33295e-268	4	Zfhx3
1.48376e-272	-1.73964	0.052	0.385	2.8831e-268	4	Pltp
2.28804e-272	-1.11538	0.016	0.345	4.44589e-268	4	Fgl2
8.37555e-272	0.524139	0.987	0.907	1.62745e-267	4	Rpl4
1.09914e-271	-0.96597	0.774	0.922	2.13573e-267	4	Gapdh
3.25064e-271	0.470713	1	0.971	6.31632e-267	4	Rpl32
4.01063e-271	-1.1112	0.07	0.419	7.79305e-267	4	Slfn5
1.49836e-270	-0.702576	0.005	0.329	2.91145e-266	4	Fam129a
2.72863e-270	0.476533	0.999	0.938	5.30201e-266	4	Rpl35
4.21153e-270	0.796875	0.731	0.495	8.18343e-266	4	Cxcr4
2.86419e-269	0.390168	0.152	0.027	5.56541e-265	4	Mapk11
3.69583e-269	0.950586	0.68	0.524	7.18137e-265	4	Ppp3ca
1.49876e-268	-0.804732	0.085	0.437	2.91224e-264	4	Evi2a
1.7705e-268	-0.8016	0.083	0.435	3.44026e-264	4	Cndp2
2.91245e-268	-0.744423	0.064	0.415	5.65918e-264	4	Tubb2a
3.13577e-268	-0.907671	0.171	0.541	6.09311e-264	4	Nfe2l2
2.21974e-266	-0.603987	0.034	0.373	4.31317e-262	4	Ggh
5.94437e-266	-0.729436	0.003	0.322	1.15505e-261	4	Frmd4b
1.4239e-265	0.434419	0.999	0.966	2.76678e-261	4	Rpl7
2.3123e-265	0.431887	1	0.987	4.49304e-261	4	Rpl37a
3.30425e-265	0.951112	0.578	0.382	6.42049e-261	4	Camk2d
4.51719e-265	-0.777693	0.087	0.441	8.77735e-261	4	Gusb
8.89076e-265	-0.772211	0.088	0.447	1.72756e-260	4	Ptpre
3.8446e-264	-0.625249	0.081	0.443	7.47044e-260	4	Sept9
1.73659e-262	0.883875	0.574	0.37	3.37436e-258	4	Dgkd
2.23805e-262	0.72448	0.536	0.269	4.34876e-258	4	Tbc1d10c
1.22311e-261	-1.32364	0.027	0.352	2.37662e-257	4	Gsr
7.69926e-261	0.522524	0.999	0.967	1.49604e-256	4	Rps7
9.04365e-261	0.540494	1	0.985	1.75727e-256	4	Rps24
1.06046e-260	-0.894015	0.011	0.33	2.06058e-256	4	Gm34455
1.18761e-259	0.730638	0.839	0.777	2.30764e-255	4	Luc7l2
2.34493e-259	0.432661	1	0.987	4.55644e-255	4	Rpl9
1.50119e-258	-0.629024	0.061	0.408	2.91696e-254	4	Map7d1
4.59842e-258	0.922783	0.522	0.295	8.93518e-254	4	Stap1
3.16537e-257	-0.640605	0.101	0.464	6.15063e-253	4	Orai1
6.09364e-257	-0.838617	0.457	0.789	1.18405e-252	4	Tagln2
7.22067e-257	-0.719658	0.835	0.939	1.40305e-252	4	Arpc1b
2.49603e-256	0.747492	0.299	0.106	4.85003e-252	4	Snx29
2.94354e-256	-0.942837	0.427	0.709	5.71959e-252	4	Akr1a1
4.31445e-256	-0.860253	0.001	0.309	8.38341e-252	4	Msr1
1.49138e-255	0.89192	0.525	0.286	2.8979e-251	4	Cmah
2.75754e-255	-1.55458	0.161	0.506	5.35817e-251	4	Rgs1
5.24182e-255	0.646329	0.413	0.175	1.01854e-250	4	Pecam1
2.02238e-254	-0.805489	0.146	0.508	3.92969e-250	4	Card19
2.44117e-253	0.889543	0.54	0.328	4.74345e-249	4	Nfatc3
3.19042e-252	-0.690768	0.052	0.387	6.1993e-248	4	Snx18
3.432e-252	-1.75723	0.065	0.379	6.66871e-248	4	Il7r
8.27266e-252	-1.70053	0.04	0.347	1.60746e-247	4	Cd3g
1.65466e-251	-1.80004	0.125	0.432	3.21517e-247	4	Ms4a4b
1.76263e-251	-0.728388	0.149	0.504	3.42496e-247	4	Tmem256
2.43987e-251	-1.11231	0.051	0.371	4.7409e-247	4	Plbd1
3.83912e-251	-0.577665	0.012	0.323	7.45979e-247	4	Ppm1h
4.28377e-251	0.836943	0.717	0.56	8.3238e-247	4	Pnisr
5.99279e-251	-0.724886	0.185	0.55	1.16446e-246	4	Ifnar2
6.2855e-251	0.909441	0.499	0.29	1.22134e-246	4	Med13
9.6142e-251	-0.989988	0.318	0.624	1.86814e-246	4	Ctsa
1.60835e-250	-1.19947	0.002	0.306	3.12519e-246	4	Cx3cr1
6.13856e-250	0.943273	0.592	0.408	1.19278e-245	4	Man1a
1.19651e-249	-2.0332	0.125	0.475	2.32494e-245	4	Gsn
1.27788e-249	0.862193	0.456	0.242	2.48305e-245	4	Tcf3
1.42593e-249	0.520961	1	0.968	2.77072e-245	4	Rps15a
6.5508e-249	-1.48255	0.003	0.305	1.27289e-244	4	Cfh
1.63866e-248	-0.670819	0.002	0.304	3.18409e-244	4	Hfe
1.85023e-248	-0.670997	0.082	0.424	3.59518e-244	4	Rnpep
3.09817e-248	-0.9207	0.007	0.312	6.02006e-244	4	Pilra
3.93329e-248	-0.838209	0.038	0.358	7.64278e-244	4	Actn1
1.16351e-247	0.821035	0.887	0.651	2.26081e-243	4	AY036118
1.32698e-247	-0.682367	0.011	0.318	2.57845e-243	4	Gas7
2.20132e-247	-1.24542	0.087	0.417	4.27739e-243	4	Marcksl1
2.39818e-247	-2.16845	0.251	0.517	4.6599e-243	4	Lgmn
2.84939e-247	0.880006	0.594	0.398	5.53666e-243	4	Birc3
2.8603e-247	0.863395	0.545	0.328	5.55785e-243	4	Avl9
3.57688e-247	0.441616	1	0.987	6.95023e-243	4	Rps10
1.06913e-246	0.463395	0.999	0.939	2.07742e-242	4	Rpl10a
2.01475e-246	-0.894335	0.035	0.353	3.91486e-242	4	Rtp4
6.12501e-246	-1.20191	0.001	0.299	1.19015e-241	4	Clec4n
7.67422e-246	0.918539	0.389	0.174	1.49118e-241	4	Myc
1.35477e-245	0.885367	0.473	0.261	2.63246e-241	4	March1
2.99873e-245	-0.794368	0.029	0.344	5.82684e-241	4	Rnf149
4.06528e-245	-1.20303	0.289	0.548	7.89925e-241	4	Spi1
4.22728e-245	-0.731342	0.042	0.364	8.21403e-241	4	Tcn2
4.39249e-245	-0.627142	0.081	0.425	8.53504e-241	4	Rab8b
6.27896e-245	-0.641202	0.012	0.316	1.22006e-240	4	Ramp1
7.55093e-245	0.471548	0.185	0.043	1.46722e-240	4	Prr5
1.58692e-244	-0.574597	0.012	0.317	3.08354e-240	4	Cmtm3
4.28978e-244	-0.713686	0.063	0.393	8.33547e-240	4	Tnfrsf1b
1.28657e-243	-0.935029	0.054	0.373	2.49994e-239	4	Clec12a
2.37708e-243	-0.735318	0.022	0.331	4.6189e-239	4	Slc15a3
3.1588e-243	0.857564	0.76	0.5	6.13787e-239	4	Pdcd4
3.15883e-243	0.826241	0.377	0.169	6.13792e-239	4	Traf5
3.31057e-243	0.434587	1	0.98	6.43277e-239	4	Rps3a1
5.17297e-243	0.763834	0.517	0.26	1.00516e-238	4	Pik3ip1
7.55132e-243	-1.52008	0.025	0.332	1.4673e-238	4	Isg15
8.06411e-243	-0.596018	0.047	0.371	1.56694e-238	4	Kif1b
1.51528e-242	-1.06407	0.339	0.707	2.94434e-238	4	Cdk2ap2
2.14523e-242	0.606765	0.659	0.428	4.1684e-238	4	Irf8
5.62109e-242	-0.627539	0.047	0.371	1.09223e-237	4	Rinl
5.609e-241	-0.603922	0.001	0.296	1.08989e-236	4	Tbxas1
2.62271e-240	0.3872	0.999	0.988	5.09619e-236	4	Rpl37
3.33611e-240	-0.618059	0	0.294	6.48239e-236	4	Rin2
6.12027e-240	0.753562	0.363	0.159	1.18923e-235	4	Pmf1
1.40838e-239	0.332279	0.126	0.02	2.73663e-235	4	Cobll1
3.49457e-239	-0.716754	0.127	0.476	6.7903e-235	4	Ap2a2
6.11624e-239	-1.09922	0.147	0.494	1.18845e-234	4	Grina
6.46664e-239	0.648965	0.349	0.139	1.25653e-234	4	Ppp3cc
2.09151e-238	-0.574011	0.65	0.889	4.06402e-234	4	Arf5
8.56399e-238	-2.19969	0.003	0.294	1.66407e-233	4	Ccl7
8.48681e-237	-0.665506	0.055	0.375	1.64907e-232	4	Tuba1c
9.09814e-237	-0.590413	0.972	0.989	1.76786e-232	4	Pfn1
2.53522e-236	-0.998709	0.039	0.347	4.92619e-232	4	Lmna
4.31887e-236	-0.680064	0.253	0.624	8.39199e-232	4	Cyb5a
6.29637e-236	0.790333	0.679	0.534	1.22345e-231	4	Stk24
1.07821e-234	-1.3765	0.006	0.296	2.09507e-230	4	Clec4d
1.56591e-234	-0.542799	0.033	0.342	3.04273e-230	4	Capn2
7.85751e-234	-0.583598	0.07	0.4	1.52679e-229	4	Rap2b
1.18054e-233	-1.35242	0.053	0.351	2.29391e-229	4	Txk
1.55573e-233	-0.796422	0.354	0.669	3.02295e-229	4	Rtn4
7.54151e-233	-0.661651	0.504	0.811	1.46539e-228	4	Myl12a
8.73313e-233	0.398992	1	0.974	1.69693e-228	4	Rpl28
5.69324e-232	-2.02828	0.009	0.298	1.10625e-227	4	Fabp5
3.72318e-231	-1.07034	0.032	0.326	7.2345e-227	4	Skap1
4.00485e-231	-0.676515	0.31	0.677	7.78182e-227	4	Rbms1
5.45478e-231	-1.5624	0.725	0.856	1.05992e-226	4	Zfp36
8.26075e-231	-1.27213	0.201	0.515	1.60515e-226	4	Cd44
1.32954e-230	0.403302	1	0.988	2.58342e-226	4	Rps12
2.9405e-230	-0.607653	0.014	0.306	5.71369e-226	4	Prkch
4.72617e-230	0.407689	1	0.982	9.18342e-226	4	Rpl30
1.02445e-229	0.454589	1	0.952	1.9906e-225	4	Rps18
1.11015e-229	-0.84949	0.005	0.291	2.15712e-225	4	Ifi211
1.27646e-229	-0.833353	0.026	0.324	2.48029e-225	4	Oasl2
4.79799e-229	-0.724496	0.117	0.452	9.32297e-225	4	Pgd
6.09341e-229	-1.50052	0.672	0.843	1.18401e-224	4	Ifi27l2a
1.46096e-228	-1.55893	0.026	0.32	2.83878e-224	4	Ccrl2
3.11136e-228	0.589902	0.231	0.068	6.04568e-224	4	Gm5914
6.22625e-228	-1.12175	0.18	0.499	1.20982e-223	4	Plek
7.06091e-228	0.82177	0.647	0.482	1.37201e-223	4	Hmgn1
3.04891e-227	-0.978154	0.004	0.287	5.92433e-223	4	Nlrp3
6.54421e-227	-0.931491	0.826	0.943	1.27161e-222	4	Mcl1
3.48719e-226	-0.716972	0.264	0.618	6.77596e-222	4	Rhog
6.01341e-226	-0.575784	0.054	0.369	1.16847e-221	4	Bach1
1.0079e-225	0.29244	0.105	0.015	1.95845e-221	4	Gm16152
1.8319e-225	0.376695	1	0.973	3.55956e-221	4	Rpl11
2.89012e-225	0.416484	1	0.938	5.61579e-221	4	Rpl12
4.90053e-225	0.372857	1	0.989	9.52222e-221	4	Rpl23
9.21576e-225	-0.620419	0.072	0.389	1.79071e-220	4	Comt
2.50009e-224	-1.6897	0.072	0.354	4.85792e-220	4	Cd3d
3.58994e-224	0.575089	0.245	0.079	6.97562e-220	4	Cyb561a3
1.3542e-223	-3.22529	0.003	0.281	2.63136e-219	4	Spp1
2.02912e-223	-0.518711	0.002	0.28	3.94279e-219	4	Dse
6.66197e-223	0.830646	0.599	0.43	1.29449e-218	4	Rcsd1
1.92039e-222	0.32616	0.123	0.021	3.73151e-218	4	Setbp1
2.54316e-222	-1.82351	0.002	0.278	4.94161e-218	4	Ccl12
3.33835e-222	-0.954945	0.278	0.604	6.48675e-218	4	Tnfaip3
9.49191e-222	-2.4027	0.007	0.284	1.84437e-217	4	Fn1
2.06863e-221	-0.574164	0.007	0.286	4.01956e-217	4	Tubb6
3.37815e-221	-0.941311	0.089	0.403	6.56409e-217	4	Ets2
8.83093e-221	-0.85071	0.401	0.732	1.71594e-216	4	Slfn2
9.81705e-221	-0.781887	0.002	0.277	1.90755e-216	4	Fcgr4
2.75662e-220	-0.648737	0.316	0.661	5.3564e-216	4	Chmp2a
3.47681e-220	-4.3393	0.433	0.603	6.75579e-216	4	Apoe
3.96724e-220	-1.27034	0.033	0.316	7.70875e-216	4	Tcf7
6.80242e-220	-0.901565	0.161	0.487	1.32178e-215	4	Litaf
8.17484e-220	-1.1394	0.005	0.28	1.58845e-215	4	Tnfaip2
9.74476e-220	-0.71993	0.001	0.275	1.8935e-215	4	Rhoc
3.61858e-219	-0.572314	0.085	0.41	7.03127e-215	4	Mapk3
3.91001e-219	0.853011	0.445	0.249	7.59754e-215	4	Csnk1g3
1.1307e-218	-0.587688	0.137	0.485	2.19705e-214	4	Prex1
1.20334e-218	-0.682756	0.159	0.505	2.33821e-214	4	Xbp1
1.40309e-217	0.594863	0.89	0.865	2.72634e-213	4	Sub1
2.97722e-217	-0.483586	0.054	0.362	5.78505e-213	4	Ap3s1
5.43422e-217	-0.902657	0.004	0.276	1.05592e-212	4	Sirpb1c
7.84711e-217	-0.715712	0.044	0.34	1.52477e-212	4	Naaa
8.2251e-217	0.758635	0.391	0.195	1.59822e-212	4	Wdfy4
1.95297e-216	-0.694761	0.308	0.639	3.79482e-212	4	Bsg
4.29795e-216	-0.626316	0.002	0.273	8.35135e-212	4	Nupr1
4.69724e-216	-0.630388	0.178	0.523	9.1272e-212	4	Nptn
8.92375e-216	-0.619118	0.157	0.501	1.73397e-211	4	Eid1
9.26316e-216	0.554993	0.925	0.842	1.79992e-211	4	Gas5
2.11534e-215	-0.482465	0.012	0.289	4.11031e-211	4	Vwa5a
6.72978e-215	0.852444	0.537	0.363	1.30766e-210	4	Cnp
9.79182e-215	-1.25872	0.001	0.27	1.90265e-210	4	Gas6
1.85594e-214	0.734863	0.644	0.457	3.60627e-210	4	Il2rg
4.83834e-214	-0.708688	0.122	0.447	9.40138e-210	4	Smpdl3a
6.34891e-214	-0.574214	0.049	0.348	1.23366e-209	4	Ftl1-ps1
7.26117e-214	-0.624269	0.035	0.325	1.41092e-209	4	Eps8
1.20353e-213	-0.486471	0.022	0.308	2.33859e-209	4	Acer3
1.37084e-213	0.470703	0.969	0.946	2.66369e-209	4	Srsf5
2.98752e-213	0.523193	0.931	0.882	5.80504e-209	4	Gnas
3.90843e-213	0.753265	0.715	0.628	7.59448e-209	4	Nap1l1
4.39622e-213	0.37986	0.999	0.96	8.5423e-209	4	Rpl6
7.58765e-213	-0.602759	0.385	0.734	1.47436e-208	4	Abracl
1.31012e-212	-0.568171	0.072	0.383	2.5457e-208	4	Trps1
2.07861e-212	-0.555093	0.124	0.46	4.03894e-208	4	Slk
2.19743e-212	-0.645595	0.334	0.667	4.26982e-208	4	Uqcr11
3.37245e-212	-0.540701	0.002	0.269	6.553e-208	4	Il13ra1
4.75926e-212	0.74049	0.411	0.203	9.24773e-208	4	Pde7a
5.46241e-212	0.708531	0.334	0.146	1.0614e-207	4	Nrm
3.87834e-211	-0.829874	0.433	0.718	7.53599e-207	4	Dynll1
8.71498e-211	-0.748005	0.229	0.555	1.69341e-206	4	Slc6a6
1.53218e-210	-0.569325	0.255	0.616	2.97718e-206	4	Cops9
2.60108e-210	-0.947496	0.632	0.807	5.05416e-206	4	Lcp1
6.26361e-210	-0.916146	0.001	0.265	1.21708e-205	4	Emp1
8.30304e-210	-1.57284	0.024	0.297	1.61336e-205	4	Gm12840
1.08182e-209	-0.705078	0.39	0.683	2.10208e-205	4	Vamp8
1.17909e-208	-0.604077	0.145	0.478	2.29109e-204	4	Tnfaip8l2
1.55358e-208	0.389769	1	0.979	3.01876e-204	4	Rpl19
2.1588e-208	-0.483002	0.034	0.321	4.19476e-204	4	P4ha1
3.0672e-207	-0.666136	0.002	0.264	5.95988e-203	4	Gm34084
4.77486e-207	-0.483881	0.002	0.264	9.27804e-203	4	Itpripl2
7.3688e-207	0.727192	0.329	0.141	1.43183e-202	4	Clec2i
1.22741e-206	-0.51234	0.046	0.339	2.38499e-202	4	Ctnna1
2.54962e-206	-1.45178	0.06	0.331	4.95417e-202	4	Trac
2.65808e-206	-0.496418	0.003	0.264	5.16492e-202	4	B4galt6
6.69737e-206	-0.524109	0	0.259	1.30137e-201	4	Slc7a8
1.13198e-205	-0.474082	0.009	0.275	2.19956e-201	4	Spred1
1.84394e-205	-0.709902	0.008	0.272	3.58295e-201	4	Cd33
5.03868e-205	-0.533178	0.002	0.262	9.79066e-201	4	Nav1
7.3979e-205	-1.36023	0.02	0.288	1.43749e-200	4	Osm
8.35356e-205	-0.591616	0.529	0.816	1.62318e-200	4	Uqcrq
1.4138e-204	-0.543338	0.024	0.299	2.74716e-200	4	Anxa4
8.09433e-204	-0.600357	0.239	0.582	1.57281e-199	4	Rab5if
3.56197e-203	0.380255	0.999	0.958	6.92125e-199	4	Rpsa
3.99611e-203	-0.494169	0.002	0.259	7.76483e-199	4	Cysltr1
4.22329e-203	-0.521663	0.01	0.272	8.20627e-199	4	S100a1
8.9979e-203	0.377485	1	0.978	1.74838e-198	4	Rps3
2.19263e-202	-0.591264	0.163	0.495	4.26051e-198	4	Rab1a
3.29382e-202	-0.913846	0.011	0.273	6.40023e-198	4	Slamf9
3.35869e-202	-1.00079	0.124	0.423	6.52626e-198	4	Trib1
6.04164e-202	-0.672987	0.277	0.618	1.17395e-197	4	Epsti1
7.224e-202	-0.48586	0.053	0.346	1.4037e-197	4	Srgap2
7.7523e-202	-0.629282	0.001	0.256	1.50635e-197	4	Tmem37
1.14467e-201	-0.638452	0.126	0.446	2.22421e-197	4	Snap23
1.79944e-201	-0.486118	0.02	0.29	3.4965e-197	4	Rab31
1.87567e-201	-0.531055	0.001	0.256	3.64461e-197	4	Tnfsf13
4.3376e-201	-0.729789	0.467	0.732	8.4284e-197	4	Capza2
4.35575e-201	-0.540366	0.185	0.529	8.46366e-197	4	Twf2
4.75839e-201	-1.60409	0.002	0.257	9.24602e-197	4	Cbr2
5.11908e-201	-0.87519	0.589	0.811	9.94688e-197	4	Hspa5
7.37144e-201	-0.512432	0.003	0.26	1.43234e-196	4	Rab32
2.01952e-200	0.803487	0.47	0.289	3.92414e-196	4	Mif4gd
2.3814e-200	0.80752	0.509	0.328	4.62729e-196	4	Slc12a6
3.63391e-200	-0.82536	0.056	0.342	7.06105e-196	4	Sgk1
6.35033e-200	0.287513	0.101	0.016	1.23393e-195	4	Kynu
6.35752e-200	-0.468783	0.001	0.255	1.23533e-195	4	Cmklr1
6.64886e-200	-0.994511	0.032	0.296	1.29194e-195	4	Cd3e
1.06852e-199	0.269991	1	0.996	2.07624e-195	4	Malat1
3.96812e-199	-0.632494	0.413	0.725	7.71044e-195	4	Smdt1
5.92539e-199	0.593929	0.243	0.082	1.15136e-194	4	Traf4
1.51023e-198	-0.749579	0.129	0.443	2.93452e-194	4	Tent5a
1.56368e-198	-0.568785	0	0.252	3.03839e-194	4	Clec5a
1.5761e-198	0.530484	0.902	0.873	3.06253e-194	4	Srrm2
3.98611e-198	0.396167	0.996	0.952	7.74541e-194	4	Rpl29
5.5531e-198	-0.477087	0.101	0.417	1.07902e-193	4	Ski
5.94349e-198	0.47657	0.173	0.045	1.15488e-193	4	Bcar3
1.07071e-197	-1.13738	0.069	0.336	2.0805e-193	4	Lat
1.91932e-197	0.407774	0.98	0.916	3.72942e-193	4	Txnip
1.99015e-197	-0.509052	0.112	0.428	3.86706e-193	4	Fam89b
4.53805e-197	0.830033	0.427	0.232	8.81789e-193	4	Cenpa
1.48824e-196	-0.704723	0.443	0.725	2.89181e-192	4	Pdia3
1.49665e-196	0.642352	0.57	0.315	2.90815e-192	4	Cd2
1.59729e-196	-1.3887	0.071	0.334	3.1037e-192	4	Lef1
1.6112e-196	-0.472093	0.071	0.366	3.13071e-192	4	Coro1c
1.94029e-196	0.534394	0.229	0.075	3.77017e-192	4	Prkce
2.27189e-196	0.532089	0.917	0.89	4.4145e-192	4	Hmgb1
2.29047e-196	-0.482715	0.045	0.325	4.4506e-192	4	Snx10
6.50167e-196	-1.08108	0.382	0.66	1.26334e-191	4	Neat1
7.36023e-196	-0.607082	0.041	0.315	1.43017e-191	4	Bbc3
1.78224e-195	-0.808948	0.217	0.526	3.46306e-191	4	Pgam1
2.15033e-195	-0.467863	0.055	0.345	4.17831e-191	4	Synj1
2.65058e-195	-0.679473	0.053	0.332	5.15034e-191	4	Wwp1
2.87186e-195	-0.657365	0.267	0.583	5.58031e-191	4	Lamtor4
3.52273e-195	-0.540484	0.081	0.38	6.84502e-191	4	Svil
4.18838e-195	-0.516089	0.044	0.322	8.13844e-191	4	Sec14l1
7.95875e-195	-0.734339	0.191	0.492	1.54647e-190	4	Sh3bgrl
1.11729e-194	-0.489668	0.002	0.252	2.17101e-190	4	Sash1
1.35167e-194	-0.592225	0.258	0.6	2.62644e-190	4	Fkbp1a
1.50304e-194	0.6409	0.768	0.662	2.92055e-190	4	Arhgef1
1.78182e-194	-0.587223	0.387	0.729	3.46225e-190	4	Psme2
2.15672e-194	-0.450328	0	0.248	4.19072e-190	4	Adap2
3.05667e-194	-0.525813	0.878	0.956	5.93941e-190	4	Arpc2
4.34823e-193	0.501766	0.222	0.07	8.44904e-189	4	Lamb3
6.22215e-193	-0.505286	0.049	0.329	1.20903e-188	4	Mcfd2
7.14738e-193	-0.807434	0.421	0.67	1.38881e-188	4	Rrbp1
1.59663e-192	-1.23982	0.124	0.416	3.1024e-188	4	Mxd1
1.65327e-192	-0.506619	0.118	0.435	3.21247e-188	4	Lasp1
2.25773e-192	-0.680929	0.163	0.472	4.38699e-188	4	Skap2
3.32134e-192	-0.449316	0.002	0.249	6.4537e-188	4	Acvrl1
4.35122e-192	-0.63555	0.11	0.407	8.45486e-188	4	Abhd12
9.76023e-192	-0.726344	0.026	0.286	1.89651e-187	4	Fgr
1.03656e-191	0.641702	0.507	0.284	2.01415e-187	4	Ccdc88c
1.86217e-191	0.754257	0.706	0.586	3.61838e-187	4	Ezr
1.9813e-191	-0.687731	0.444	0.722	3.84987e-187	4	Pitpna
3.81685e-191	-0.45597	0.06	0.346	7.41652e-187	4	Mettl9
7.7713e-191	-1.6626	0.001	0.245	1.51004e-186	4	Folr2
2.79522e-190	-0.463078	0.103	0.415	5.43139e-186	4	Ppp1r9b
2.81763e-190	-1.53676	0.031	0.291	5.47494e-186	4	Csf3r
3.52293e-190	-0.657867	0.865	0.953	6.8454e-186	4	Calm1
3.84643e-190	0.366403	0.996	0.955	7.474e-186	4	Rps15
7.29881e-190	-0.555915	0.009	0.258	1.41823e-185	4	Bst1
8.23836e-190	-0.529913	0.085	0.379	1.6008e-185	4	Nfic
1.42555e-189	0.351141	1	0.977	2.76999e-185	4	Rpl18
1.53223e-189	-0.41844	0.001	0.245	2.97728e-185	4	Cln8
4.58326e-189	-0.748269	0.311	0.62	8.90573e-185	4	Tuba1b
6.47337e-189	-0.664773	0.532	0.775	1.25784e-184	4	Arpc4
9.23494e-189	-0.518069	0.011	0.261	1.79444e-184	4	Rasgrp4
1.41903e-188	-0.487255	0.021	0.277	2.75731e-184	4	St3gal4
2.20477e-188	-0.413565	0	0.241	4.28409e-184	4	Cttnbp2nl
2.53104e-188	-0.496565	0.058	0.338	4.91806e-184	4	Ap1s2
2.185e-187	-1.01339	0.002	0.243	4.24568e-183	4	Fcrls
2.70563e-187	-1.09769	0.001	0.242	5.25731e-183	4	Lpl
5.14267e-187	-0.824041	0.02	0.27	9.99271e-183	4	Gm2682
1.02694e-186	-0.706873	0.06	0.331	1.99544e-182	4	Csf2rb
1.27409e-186	-0.583711	0.032	0.293	2.47569e-182	4	Entpd1
3.08078e-186	-0.682455	0.115	0.408	5.98626e-182	4	Ccnd2
4.10135e-186	0.440072	0.967	0.928	7.96933e-182	4	Arhgdib
8.19084e-186	-0.543462	0.18	0.506	1.59156e-181	4	Atp6ap2
8.89126e-186	0.448042	1	0.996	1.72766e-181	4	Gm42418
1.25425e-185	-0.491634	0.061	0.341	2.43713e-181	4	Flot1
1.26779e-185	-0.520775	0.001	0.24	2.46345e-181	4	Gm21188
2.05176e-185	-0.443366	0.928	0.976	3.98678e-181	4	Serf2
2.2103e-185	-0.510604	0.043	0.312	4.29483e-181	4	Dusp3
2.32926e-185	-0.945497	0.25	0.531	4.52599e-181	4	Kctd12
4.20299e-185	-0.538653	0.007	0.251	8.16682e-181	4	Jdp2
8.81282e-185	-0.392706	0.027	0.285	1.71242e-180	4	Spr
1.62051e-184	0.602019	0.8	0.757	3.14881e-180	4	Eif4a2
3.17939e-184	-0.737693	0.367	0.67	6.17788e-180	4	BC005537
3.3639e-184	0.809325	0.593	0.478	6.5364e-180	4	Tmod3
9.40433e-184	0.328228	1	0.974	1.82735e-179	4	Rps28
1.15777e-183	-0.442787	0.002	0.239	2.24965e-179	4	Ptpro
1.89279e-183	0.441479	0.164	0.043	3.67788e-179	4	Bcl7a
3.9393e-183	-0.929728	0.063	0.32	7.65445e-179	4	Lck
4.20339e-183	0.533875	0.267	0.101	8.16761e-179	4	Phgdh
5.21857e-183	-0.87318	0.014	0.257	1.01402e-178	4	Bcl11b
6.6122e-183	-0.638366	0.327	0.645	1.28482e-178	4	Timm10b
7.4642e-183	-0.638653	0.082	0.364	1.45037e-178	4	Zbp1
8.94134e-183	0.815944	0.621	0.504	1.73739e-178	4	Zcchc7
1.95149e-182	-0.477318	0.065	0.342	3.79193e-178	4	Pik3r5
2.37694e-182	-1.04814	0.302	0.561	4.61864e-178	4	Tpd52
2.57999e-182	-0.446425	0.009	0.251	5.01318e-178	4	Pla2g15
2.93556e-182	0.775755	0.676	0.59	5.7041e-178	4	Scaf11
4.03252e-182	-0.460631	0.001	0.237	7.83559e-178	4	Fgd4
8.00701e-182	-0.461038	0.111	0.415	1.55584e-177	4	Scarb2
8.15371e-182	-0.883586	0.025	0.274	1.58435e-177	4	Phlda1
9.92944e-182	-0.79798	0.093	0.376	1.92939e-177	4	Irf7
1.2626e-181	-0.434211	0	0.235	2.45336e-177	4	Arl11
1.28546e-181	0.854268	0.466	0.305	2.49779e-177	4	Parp1
1.98176e-181	-0.526824	0.59	0.843	3.85076e-177	4	Atp5j2
2.25797e-181	-0.391401	0.001	0.236	4.38745e-177	4	Sqor
4.36174e-181	-0.688874	0.009	0.248	8.47531e-177	4	Tnf
4.59187e-181	-0.841366	0.001	0.235	8.92245e-177	4	Tgm2
8.36793e-181	-0.579833	0.182	0.492	1.62597e-176	4	P4hb
1.19355e-180	-0.559234	0.122	0.42	2.31919e-176	4	Eif4ebp1
1.3798e-180	-0.605278	0.581	0.824	2.68108e-176	4	Ostf1
1.55232e-180	-1.53389	0.001	0.235	3.01631e-176	4	Mgl2
2.07549e-180	-0.594349	0.401	0.702	4.03289e-176	4	Uqcrb
2.33195e-180	-0.44885	0.124	0.431	4.53122e-176	4	Rsu1
2.477e-180	-0.854671	0.001	0.234	4.81306e-176	4	Igf1
3.08068e-180	-0.745882	0.005	0.241	5.98606e-176	4	Slc16a3
3.74701e-180	-0.523035	0.138	0.439	7.28081e-176	4	Hmox2
4.9334e-180	-0.741863	0.189	0.486	9.58609e-176	4	Tpi1
5.88547e-180	-0.48671	0.077	0.359	1.14361e-175	4	Mfsd1
6.57479e-180	-0.464712	0.001	0.234	1.27755e-175	4	Sulf2
1.42569e-179	-0.469272	0.043	0.308	2.77026e-175	4	Lfng
2.07331e-179	-0.496382	0.05	0.317	4.02865e-175	4	Notch1
2.21343e-179	-0.451533	0.034	0.292	4.30091e-175	4	Ptpn12
3.12715e-179	0.654566	0.753	0.595	6.07637e-175	4	Snx5
4.45116e-179	-0.431516	0.028	0.281	8.64905e-175	4	Ubash3b
5.03075e-179	-0.510757	0.092	0.379	9.77525e-175	4	Myd88
8.83637e-179	-0.525977	0.375	0.703	1.717e-174	4	Ndufb9
9.34221e-179	-0.625893	0.248	0.566	1.81528e-174	4	Mef2a
1.31097e-178	-0.447889	0.029	0.281	2.54734e-174	4	Hip1
1.50564e-178	-0.43662	0.031	0.285	2.9256e-174	4	Gng12
1.61427e-178	-0.596075	0.001	0.233	3.13668e-174	4	Gatm
2.21728e-178	0.414625	0.193	0.057	4.30839e-174	4	Cd200
3.31974e-178	-1.85641	0.005	0.238	6.45059e-174	4	Thbs1
4.05691e-178	0.351008	0.99	0.923	7.88297e-174	4	Rpl36a
4.11126e-178	-0.828685	0.006	0.24	7.98859e-174	4	Ccnd1
5.91097e-178	-0.575899	0.593	0.837	1.14856e-173	4	Eif4a1
6.84646e-178	-0.459242	0.175	0.5	1.33034e-173	4	Dnajc3
9.36636e-178	0.718725	0.388	0.209	1.81998e-173	4	Tmem131l
1.1144e-177	-0.582639	0.595	0.821	2.16539e-173	4	Capzb
3.01013e-177	0.451893	0.189	0.057	5.84899e-173	4	Gm30054
3.21271e-177	-0.545987	0.006	0.241	6.24261e-173	4	Smox
3.5459e-177	-0.659389	0.112	0.39	6.89005e-173	4	Rassf4
6.06428e-177	0.348138	1	0.949	1.17835e-172	4	Rack1
9.8484e-177	0.404782	0.987	0.936	1.91364e-172	4	Coro1a
1.25617e-176	-0.840391	0.022	0.262	2.44086e-172	4	Cd28
1.33172e-176	-0.743769	0.021	0.261	2.58767e-172	4	Cd247
1.53296e-176	-0.548648	0.362	0.681	2.97869e-172	4	Ywhab
4.72446e-176	-0.591962	0.188	0.502	9.1801e-172	4	Sbno2
1.00442e-175	-0.401894	0.012	0.25	1.95169e-171	4	Myof
1.16445e-175	-0.474597	0.03	0.28	2.26264e-171	4	Zfp703
2.26691e-175	-0.43123	0.169	0.494	4.40483e-171	4	Ssbp4
3.06986e-175	-0.501531	0.133	0.434	5.96504e-171	4	Cnih4
6.64713e-175	0.438673	0.201	0.063	1.2916e-170	4	Lax1
9.35885e-175	-0.509225	0.042	0.296	1.81852e-170	4	Glrx
1.02706e-174	0.300617	1	0.991	1.99568e-170	4	Rpl35a
1.46914e-174	-2.29465	0.144	0.369	2.85468e-170	4	Trbc2
1.51878e-174	-0.427436	0.082	0.363	2.95114e-170	4	Lrpap1
1.97735e-174	-0.597449	0.336	0.655	3.84218e-170	4	Ywhah
1.98081e-174	-0.498836	0.136	0.437	3.84891e-170	4	Dpysl2
2.5084e-174	-0.391829	0.025	0.272	4.87407e-170	4	Dnase1l1
2.59377e-174	-1.02152	0.705	0.86	5.03995e-170	4	Crip1
2.89999e-174	-0.596023	0.101	0.381	5.63498e-170	4	Pepd
3.53326e-174	-0.638909	0.212	0.513	6.86547e-170	4	Tm6sf1
4.79469e-174	-0.791047	0.012	0.246	9.31657e-170	4	Adam8
9.61955e-174	-0.553678	0.042	0.296	1.86917e-169	4	Lpcat2
9.79942e-174	-1.17839	0.008	0.238	1.90413e-169	4	Clec4e
1.19293e-173	0.690356	0.733	0.612	2.31798e-169	4	Ptpn6
1.74407e-173	-0.49566	0.181	0.494	3.38889e-169	4	Uqcc2
2.14189e-173	-0.799629	0	0.226	4.16191e-169	4	Pmp22
2.22774e-173	-0.418375	0.005	0.234	4.32873e-169	4	Fndc3b
2.55412e-173	0.687289	0.698	0.621	4.96291e-169	4	Arglu1
8.65069e-173	-0.409958	0.002	0.228	1.68092e-168	4	Tifab
2.02578e-172	-0.411791	0.034	0.285	3.93629e-168	4	Cln3
3.95574e-172	0.769718	0.376	0.204	7.68641e-168	4	Abhd17b
5.77544e-172	0.759317	0.586	0.468	1.12223e-167	4	Srsf10
6.32008e-172	-0.517328	0.22	0.538	1.22805e-167	4	Lamtor1
7.47686e-172	0.337309	0.997	0.951	1.45283e-167	4	Rpl15
9.5425e-172	-0.393146	0.009	0.239	1.8542e-167	4	Stom
1.13202e-171	-0.658307	0.13	0.418	2.19964e-167	4	Tmcc1
1.80869e-171	-0.430651	0.16	0.474	3.51447e-167	4	Rex1bd
3.58392e-171	-0.525577	0.077	0.35	6.96391e-167	4	Nabp1
6.17784e-171	0.542967	0.697	0.522	1.20042e-166	4	Snx2
6.36784e-171	0.757862	0.517	0.37	1.23733e-166	4	Tmem123
1.11808e-170	-0.452011	0.126	0.423	2.17253e-166	4	Leprot
1.69915e-170	-0.352299	0.009	0.24	3.30162e-166	4	Ppt2
1.77111e-170	-0.391347	0.009	0.24	3.44145e-166	4	Idh1
2.44988e-170	-0.454942	0.075	0.348	4.76036e-166	4	Slc43a2
2.65887e-170	0.788057	0.582	0.477	5.16646e-166	4	Dnajc7
3.7379e-170	-1.06757	0	0.223	7.26312e-166	4	Hpgd
6.5994e-170	-0.346692	0.001	0.225	1.28233e-165	4	Ltbr
7.98163e-170	-0.393215	0.004	0.229	1.55091e-165	4	Man1c1
1.99287e-169	-0.395723	0.015	0.249	3.87234e-165	4	Ly96
2.9947e-169	-0.427413	0.137	0.441	5.81899e-165	4	Tmco1
3.29325e-169	-0.387559	0.078	0.354	6.39911e-165	4	Stard3nl
5.12677e-169	-0.877528	0.007	0.232	9.96184e-165	4	Ifitm6
5.16144e-169	-0.610202	0.356	0.649	1.00292e-164	4	Ap2s1
5.37492e-169	0.709329	0.616	0.513	1.0444e-164	4	Arf6
6.44269e-169	-0.530689	0.016	0.249	1.25188e-164	4	Lifr
7.35893e-169	-0.678795	0.319	0.604	1.42991e-164	4	Laptm4a
1.10593e-168	-0.536878	0.623	0.838	2.14894e-164	4	Cox6b1
1.78768e-168	0.478646	0.173	0.051	3.47363e-164	4	5830408C22Rik
2.21169e-168	-0.532853	0.074	0.339	4.29753e-164	4	Glipr1
2.8009e-168	-0.44626	0.118	0.411	5.44243e-164	4	Edem1
4.09993e-168	-0.460203	0.063	0.327	7.96657e-164	4	Sap30
4.44864e-168	-0.570547	0.001	0.221	8.64414e-164	4	Axl
5.4499e-168	0.633154	0.654	0.438	1.05897e-163	4	Sell
6.73917e-168	-0.387694	0.018	0.252	1.30949e-163	4	Tmbim1
1.07185e-167	0.693912	0.605	0.443	2.08271e-163	4	Dennd4a
1.86131e-167	-0.779448	0.034	0.268	3.6167e-163	4	Itk
2.28442e-167	-0.385264	0.074	0.345	4.43885e-163	4	Cnpy2
3.80337e-167	-0.489934	0.077	0.347	7.39032e-163	4	Dhrs7
4.37043e-167	-0.458606	0.02	0.253	8.49218e-163	4	Tmem86a
6.01527e-167	-0.451359	0.096	0.377	1.16883e-162	4	Ehbp1l1
6.84968e-167	-0.429324	0.007	0.231	1.33096e-162	4	Slc9a9
9.46297e-167	0.269184	1	0.991	1.83875e-162	4	Rps16
1.02916e-166	0.761413	0.427	0.243	1.99977e-162	4	Arl5c
2.10916e-166	-0.585154	0.393	0.698	4.0983e-162	4	Mrpl52
3.42663e-166	-0.429995	0.148	0.455	6.65829e-162	4	Atp6v1d
3.94585e-166	-0.466822	0.09	0.368	7.66718e-162	4	Pxn
4.47058e-166	-0.50732	0.092	0.367	8.68678e-162	4	Klf7
8.42101e-166	-0.42569	0.072	0.337	1.63629e-161	4	Idh2
1.16762e-165	0.516276	0.181	0.055	2.26881e-161	4	Gm19951
7.17081e-165	0.327338	1	0.955	1.39336e-160	4	Rps4x
7.41446e-165	-0.478799	0.072	0.333	1.4407e-160	4	Ntpcr
7.53692e-165	0.873084	0.648	0.541	1.4645e-160	4	Neurl3
1.05986e-164	-0.379981	0.049	0.303	2.05941e-160	4	Dnajb14
1.1234e-164	-0.493561	0.11	0.388	2.18288e-160	4	Rpn1
5.02613e-164	-0.521483	0.183	0.486	9.76627e-160	4	Rab11a
5.50571e-164	-0.385035	0.002	0.219	1.06981e-159	4	Rab11fip5
6.77373e-164	-0.551015	0.536	0.788	1.3162e-159	4	Tmbim6
1.11242e-163	-0.889014	0.004	0.221	2.16155e-159	4	Apoc2
1.18726e-163	-0.633688	0.027	0.258	2.30696e-159	4	Nfil3
1.23919e-163	-0.544536	0.438	0.723	2.40788e-159	4	Pomp
1.49827e-163	-0.783858	0.063	0.308	2.91129e-159	4	Serpinb6a
1.73792e-163	-0.401188	0.081	0.35	3.37695e-159	4	Rps6ka1
1.90522e-163	0.800983	0.434	0.277	3.70203e-159	4	Plekha2
2.06809e-163	-0.401159	0.091	0.367	4.01851e-159	4	Sh3bp1
2.19994e-163	-0.561141	0.548	0.81	4.2747e-159	4	Gpx4
2.26742e-163	-0.439568	0.001	0.217	4.40582e-159	4	Trim47
3.70917e-163	-0.525391	0.101	0.372	7.20729e-159	4	Atp6v1a
5.50449e-163	-0.534937	0.015	0.24	1.06958e-158	4	Sntb2
6.39201e-163	0.539463	0.199	0.067	1.24203e-158	4	Neil1
1.05102e-162	-0.490481	0.027	0.259	2.04223e-158	4	Lacc1
2.07405e-162	-0.576296	0.018	0.245	4.03008e-158	4	Plk3
2.46846e-162	-0.369703	0.011	0.233	4.79647e-158	4	Plod1
3.21544e-162	-0.486232	0.26	0.585	6.24793e-158	4	Ifngr2
4.53285e-162	-0.677196	0.135	0.409	8.80778e-158	4	Gtf2i
4.92323e-162	0.564786	0.824	0.752	9.56633e-158	4	Gdi2
7.05272e-162	-0.4532	0.007	0.226	1.37041e-157	4	Selenon
7.0531e-162	-0.468981	0.007	0.225	1.37049e-157	4	Pdlim4
8.28699e-162	-0.384076	0.027	0.262	1.61025e-157	4	Mdfic
2.37652e-161	-0.379926	0.064	0.324	4.61782e-157	4	Slc39a1
2.80667e-161	-0.528828	0.329	0.638	5.45365e-157	4	Tmem14c
5.54125e-161	0.643855	0.749	0.699	1.07672e-156	4	Kmt2e
9.28845e-161	0.605485	0.73	0.669	1.80484e-156	4	Ddx6
1.48899e-160	-1.59461	0.188	0.464	2.89325e-156	4	AW112010
2.20328e-160	-0.786688	0.304	0.587	4.2812e-156	4	Gm2a
3.21975e-160	-0.568295	0.347	0.655	6.2563e-156	4	Slc3a2
3.27927e-160	-0.516432	0.386	0.708	6.37195e-156	4	Chmp4b
3.98837e-160	-0.487801	0.116	0.397	7.74981e-156	4	Nadk
6.96942e-160	-1.59246	0.057	0.291	1.35423e-155	4	Ly6c2
9.11049e-160	-0.531482	0.076	0.337	1.77026e-155	4	Ogfrl1
1.34846e-159	0.699021	0.591	0.43	2.6202e-155	4	Pde4b
1.72395e-159	0.666573	0.621	0.503	3.34981e-155	4	Inpp5d
3.73013e-159	-0.343367	0	0.21	7.24802e-155	4	Tnfrsf11a
4.99176e-159	-0.364493	0.034	0.271	9.69949e-155	4	Klhl9
5.14833e-159	-0.401883	0.004	0.218	1.00037e-154	4	Raph1
7.26394e-159	-0.455251	0.002	0.213	1.41146e-154	4	Pilrb2
8.16578e-159	-0.506265	0.306	0.629	1.58669e-154	4	1810037I17Rik
1.03535e-158	-0.501321	0.002	0.213	2.01179e-154	4	Stard8
1.18891e-158	-0.496439	0.302	0.609	2.31018e-154	4	Txndc17
2.00421e-158	-0.345574	0.001	0.212	3.89437e-154	4	Wdfy3
2.67678e-158	-0.496762	0.004	0.215	5.20125e-154	4	Siglece
3.75113e-158	-0.879808	0.054	0.291	7.28883e-154	4	Rgcc
3.7563e-158	-0.384992	0.013	0.232	7.29887e-154	4	Rbm47
3.97521e-158	-0.546744	0.679	0.871	7.72423e-154	4	Rap1b
1.23422e-157	-0.462725	0.071	0.325	2.39821e-153	4	Por
3.52817e-157	-0.457144	0.245	0.57	6.85558e-153	4	Pdcd6ip
9.39819e-157	-0.406782	0.002	0.212	1.82616e-152	4	Apobr
2.90666e-156	-0.482015	0.116	0.392	5.64794e-152	4	Znrf1
5.92375e-156	-0.482766	0.001	0.208	1.15104e-151	4	Olfm1
6.74237e-156	-0.405024	0.043	0.282	1.31011e-151	4	Arhgap18
8.9729e-156	-0.37434	0.022	0.246	1.74352e-151	4	Acp2
1.40359e-155	-0.598013	0.394	0.662	2.72732e-151	4	Ywhae
1.65129e-155	-0.469002	0.107	0.38	3.20863e-151	4	Nrip1
1.8686e-155	-0.39611	0.09	0.356	3.63088e-151	4	Clip1
2.42892e-155	-0.381988	0.006	0.218	4.71963e-151	4	Rap2a
2.49833e-155	0.698475	0.616	0.516	4.85451e-151	4	Rsbn1l
[truncated: 1,403 more rows]

## Sheet: 5
p_val	avg_log2FC	pct.1	pct.2	p_val_adj	cluster	gene
[truncated: 3,126 more rows]

[truncated: 20 more sheets: 6, 7, 8, 9, 10, 11, 12, 13, 14, 15, 16, 17, 18, 19, 20, 21, 22, 23, 24, 25]
