# Supplementary material for: Single-cell RNA sequencing reveals S100a9hi macrophages promote the transition from acute inflammation to fibrotic remodeling after myocardial ischemia‒reperfusion
Source: Theranostics. 2024 Jan 20;14(3):1241–59. doi: 10.7150/thno.91180 (PMC10845204; doi:10.7150/thno.91180)
Supplement: Supplementary file 3 — Supplementary table 2. [file thnov14p1241s3.xlsx]

## Sheet: 1
p_val	avg_log2FC	pct.1	pct.2	p_val_adj	cluster	gene
0	2.4267	0.936	0.397	0	1	Plac8
0	1.96718	0.792	0.269	0	1	Hp
0	1.95841	0.656	0.265	0	1	Ly6c2
0	1.80418	0.846	0.358	0	1	Ifitm6
0	1.71959	0.93	0.585	0	1	Gngt2
0	1.68445	0.71	0.258	0	1	Itgal
0	1.65232	0.912	0.383	0	1	Napsa
0	1.55177	0.85	0.403	0	1	Gsr
0	1.54505	0.965	0.69	0	1	Msrb1
0	1.52917	0.376	0.034	0	1	Ace
0	1.52024	0.989	0.82	0	1	Tmsb10
0	1.4979	0.886	0.465	0	1	Cytip
0	1.35391	0.882	0.569	0	1	Smpdl3a
0	1.29858	0.377	0.069	0	1	Ear2
0	1.26431	0.995	0.929	0	1	Cebpb
0	1.24906	0.844	0.41	0	1	Sirpb1c
0	1.1094	0.996	0.939	0	1	Coro1a
0	1.09367	0.377	0.063	0	1	Treml4
0	1.0756	0.84	0.504	0	1	Bin2
0	1.06316	0.603	0.174	0	1	Gpr141
0	1.01479	0.813	0.423	0	1	Fgr
0	1.00547	0.997	0.98	0	1	Ifitm3
0	0.873717	0.389	0.072	0	1	Ccdc88c
0	0.815538	0.184	0.015	0	1	Cd300e
0	0.810395	0.999	0.988	0	1	H3f3a
0	0.742841	0.45	0.095	0	1	Gm9733
0	0.587851	0.182	0.009	0	1	S1pr5
0	0.567887	0.308	0.047	0	1	Nxpe4
0	0.560178	1	0.998	0	1	Fau
0	-1.77333	0.319	0.764	0	1	Timp2
0	-1.84592	0.305	0.788	0	1	Stab1
0	-1.88873	0.308	0.881	0	1	Dab2
0	-1.92949	0.257	0.806	0	1	Mrc1
0	-2.10894	0.188	0.757	0	1	Cd63
0	-2.56428	0.443	0.877	0	1	C1qb
0	-2.77657	0.343	0.838	0	1	C1qc
0	-2.83572	0.389	0.853	0	1	C1qa
0	-3.36626	0.333	0.851	0	1	Pf4
9.07284e-308	0.911624	0.968	0.861	1.76294e-303	1	Taldo1
3.36425e-292	-1.20273	0.324	0.792	6.53707e-288	1	C3ar1
7.78772e-292	0.528191	1	0.996	1.51323e-287	1	Rps27a
2.40959e-289	-1.3649	0.785	0.949	4.68208e-285	1	Lgmn
9.3611e-288	-1.88017	0.257	0.718	1.81896e-283	1	Ms4a7
2.68682e-285	0.768644	0.475	0.141	5.22077e-281	1	Cd244a
1.67979e-280	-1.24117	0.261	0.751	3.26401e-276	1	Cxcl16
1.19337e-279	0.985266	0.649	0.266	2.31885e-275	1	Mcemp1
1.51257e-275	1.01082	0.52	0.18	2.93908e-271	1	Ceacam1
2.08012e-275	1.07004	0.404	0.106	4.04189e-271	1	Adgre4
2.81426e-274	-1.50124	0.493	0.83	5.46839e-270	1	Maf
1.76681e-272	-1.0544	0.312	0.769	3.43309e-268	1	Dhrs3
1.19798e-271	0.699659	0.375	0.09	2.3278e-267	1	Zfyve9
6.85492e-271	0.657901	0.999	0.987	1.33198e-266	1	Rplp0
7.43767e-271	0.667867	0.999	0.993	1.44521e-266	1	Rps27
4.08116e-268	0.93256	0.945	0.837	7.93011e-264	1	Samhd1
4.70205e-268	0.956264	0.959	0.896	9.13656e-264	1	Prdx5
1.30155e-265	0.912075	0.638	0.276	2.52905e-261	1	Klra2
7.49577e-264	-1.30823	0.279	0.741	1.4565e-259	1	Basp1
6.88315e-263	-1.10622	0.844	0.96	1.33747e-258	1	Grn
8.16542e-263	0.80803	0.613	0.238	1.58662e-258	1	Itgb7
1.70167e-261	0.777708	0.323	0.068	3.30651e-257	1	Ly6i
1.38501e-257	1.24987	0.94	0.653	2.6912e-253	1	Nr4a1
8.02711e-250	-1.95181	0.187	0.629	1.55975e-245	1	Cd81
1.88716e-249	0.678105	0.979	0.937	3.66694e-245	1	Arhgdib
1.8879e-245	0.445889	0.999	0.994	3.66838e-241	1	Rps16
3.13546e-243	0.470697	0.997	0.992	6.09251e-239	1	Tyrobp
1.10966e-242	-1.10289	0.444	0.804	2.15617e-238	1	C5ar1
9.78599e-242	0.90751	0.907	0.77	1.90152e-237	1	Ptpn1
1.42696e-240	0.464474	0.997	0.989	2.77273e-236	1	Rpl34
2.98967e-237	1.10481	0.946	0.739	5.80922e-233	1	S100a4
5.69714e-236	-2.03365	0.809	0.906	1.10701e-231	1	Selenop
3.28165e-234	1.00321	0.777	0.423	6.37656e-230	1	Plaur
1.33569e-232	0.329095	0.217	0.032	2.59538e-228	1	Arhgef37
1.8229e-231	0.486389	0.994	0.986	3.54207e-227	1	Rpl18
2.50508e-231	-0.926418	0.999	1	4.86762e-227	1	Fth1
2.59484e-227	0.837862	0.976	0.917	5.04203e-223	1	Ptprc
2.64825e-226	0.777113	0.925	0.622	5.14581e-222	1	Plbd1
8.36337e-225	1.00014	0.803	0.542	1.62509e-220	1	Emb
4.08327e-221	1.00671	0.87	0.699	7.93421e-217	1	Klf13
9.96386e-221	0.760176	0.976	0.816	1.93608e-216	1	Lsp1
4.14756e-220	0.862992	0.972	0.897	8.05913e-216	1	Cybb
6.07585e-220	0.956348	0.902	0.667	1.1806e-215	1	Adgre5
2.17514e-218	-1.66308	0.096	0.523	4.22651e-214	1	Gas6
4.28847e-217	-0.923671	0.549	0.854	8.33292e-213	1	Ptms
8.82763e-213	0.768793	0.989	0.915	1.7153e-208	1	Cd52
6.22114e-212	0.898936	0.704	0.36	1.20883e-207	1	Nfil3
6.33961e-211	1.1288	0.624	0.32	1.23185e-206	1	Mgst1
1.14858e-209	0.436149	0.999	0.989	2.2318e-205	1	Rpl9
2.7989e-204	0.83723	0.922	0.764	5.43854e-200	1	Clec4a3
6.54924e-204	0.468536	0.996	0.987	1.27258e-199	1	Rpl18a
1.04644e-203	0.416747	0.999	0.992	2.03334e-199	1	Rpl19
5.63955e-203	0.913581	0.662	0.355	1.09582e-198	1	Il17ra
6.78443e-203	-1.42411	0.096	0.509	1.31828e-198	1	Fcrls
1.75761e-202	0.800668	0.71	0.41	3.41522e-198	1	Rara
7.07529e-202	0.707759	0.942	0.797	1.3748e-197	1	Gm2a
1.88533e-200	0.668531	0.4	0.131	3.66339e-196	1	Trem3
2.2329e-199	0.80951	0.597	0.275	4.33875e-195	1	Rnase6
3.10432e-199	0.866765	0.556	0.255	6.032e-195	1	Rasgrp2
2.32855e-198	1.24741	0.733	0.398	4.5246e-194	1	Apoc2
3.50104e-198	0.65318	0.952	0.863	6.80286e-194	1	Ncf2
5.1686e-198	1.04584	0.779	0.476	1.00431e-193	1	Ms4a4c
1.7626e-197	0.653134	0.996	0.921	3.4249e-193	1	Ly6e
2.54136e-197	0.962344	0.725	0.416	4.93811e-193	1	Samsn1
1.08208e-195	0.837953	0.603	0.299	2.10259e-191	1	Abi3
1.84171e-195	-2.11015	0.111	0.512	3.57863e-191	1	Folr2
6.52795e-195	0.654007	0.995	0.962	1.26845e-190	1	Srgn
9.87832e-195	1.04128	0.535	0.236	1.91946e-190	1	Krt80
1.4852e-194	-0.763944	0.711	0.904	2.88589e-190	1	Atpif1
9.09368e-193	0.767596	0.978	0.872	1.76699e-188	1	Lst1
1.29445e-192	0.416075	0.996	0.986	2.51525e-188	1	Rpl27
1.48245e-191	0.80445	0.756	0.491	2.88055e-187	1	Ccnd3
1.43756e-190	-1.01668	0.502	0.851	2.79332e-186	1	Mt1
1.47174e-189	0.759339	0.509	0.218	2.85975e-185	1	Slc44a2
8.01668e-188	0.636984	0.455	0.177	1.55772e-183	1	Atp1a3
1.44915e-187	-1.97342	0.151	0.533	2.81584e-183	1	Cbr2
6.87166e-186	-1.08836	0.401	0.745	1.33523e-181	1	Marcksl1
7.69692e-185	-1.21413	0.083	0.472	1.49559e-180	1	Igf1
1.20294e-184	-1.33071	0.416	0.747	2.33743e-180	1	Pltp
1.56182e-184	-0.842999	0.095	0.494	3.03477e-180	1	Rhoc
3.28038e-184	0.776942	0.691	0.421	6.3741e-180	1	Tmpo
8.38069e-183	0.674922	0.937	0.826	1.62845e-178	1	Lyn
8.39793e-183	-1.91837	0.105	0.493	1.6318e-178	1	Mgl2
4.38098e-182	0.913824	0.766	0.505	8.51269e-178	1	Itga4
1.54361e-181	0.393189	1	0.995	2.99939e-177	1	Rps14
2.14145e-181	-0.886372	0.175	0.569	4.16105e-177	1	Abca1
2.77431e-181	0.384407	0.998	0.996	5.39076e-177	1	Rpl13
1.45472e-180	0.553637	0.286	0.074	2.82666e-176	1	Ldlrad3
2.99016e-180	-0.812884	0.7	0.903	5.81019e-176	1	Cltc
3.14703e-180	0.718494	0.971	0.925	6.115e-176	1	Ms4a6c
4.87705e-180	1.04073	0.71	0.439	9.4766e-176	1	AY036118
6.00061e-180	-1.29341	0.117	0.498	1.16598e-175	1	Igfbp4
9.32194e-180	-0.832159	0.207	0.595	1.81135e-175	1	Frmd4b
1.79521e-179	0.395913	0.998	0.99	3.48828e-175	1	Rpl8
5.2231e-179	-1.08243	0.372	0.691	1.0149e-174	1	Rnase4
1.46267e-178	-1.59077	0.988	0.988	2.84211e-174	1	Apoe
7.84081e-178	0.567522	0.993	0.952	1.52355e-173	1	Fxyd5
2.03338e-177	0.437504	0.998	0.992	3.95107e-173	1	Rpsa
2.77322e-177	-0.751721	0.257	0.645	5.38864e-173	1	Pea15a
7.90328e-176	0.51347	0.294	0.079	1.53569e-171	1	Cd177
3.26962e-175	0.574039	0.545	0.219	6.35319e-171	1	F10
1.21471e-172	0.624758	0.536	0.243	2.3603e-168	1	Gm5150
1.77765e-171	-1.48695	0.364	0.682	3.45415e-167	1	Fcgrt
6.37035e-171	0.55953	0.962	0.902	1.23782e-166	1	Fam49b
7.00587e-171	-0.837078	0.648	0.861	1.36131e-166	1	Rgs10
7.66083e-171	0.764647	0.558	0.264	1.48858e-166	1	C3
1.74386e-170	-0.794	0.201	0.589	3.38848e-166	1	Mtss1
1.82053e-168	0.371332	0.999	0.995	3.53748e-164	1	Rpl27a
1.19431e-167	0.596854	0.945	0.877	2.32066e-163	1	Slc25a5
2.1633e-167	0.373341	0.998	0.992	4.20351e-163	1	Rps10
3.62953e-167	-0.941447	0.2	0.563	7.05253e-163	1	Wwp1
3.85781e-167	0.37716	0.997	0.993	7.49611e-163	1	Rps23
4.74317e-167	-1.12305	0.076	0.439	9.21645e-163	1	Pmp22
3.49728e-166	0.655477	0.931	0.816	6.79556e-162	1	Tkt
1.38967e-165	0.424143	0.995	0.981	2.70026e-161	1	Rps7
1.90035e-163	-1.87749	0.211	0.567	3.69256e-159	1	Ccl12
2.2388e-163	0.390625	0.994	0.984	4.35022e-159	1	Rps3
3.33566e-162	-0.990258	0.185	0.566	6.48153e-158	1	Slamf9
4.01739e-162	0.843241	0.844	0.651	7.8062e-158	1	Cd300a
2.82577e-161	0.871598	0.755	0.562	5.49076e-157	1	Nadk
3.03677e-161	-0.796313	0.346	0.674	5.90074e-157	1	Camk1
3.37642e-161	0.699353	0.833	0.615	6.56072e-157	1	Emilin2
8.11729e-161	0.669972	0.932	0.849	1.57727e-156	1	Mrpl33
2.67739e-160	1.27151	0.376	0.135	5.20244e-156	1	Pglyrp1
3.97625e-160	0.685978	0.937	0.872	7.72625e-156	1	Tpd52
1.56472e-159	0.404023	0.999	0.997	3.0404e-155	1	Rps9
1.68937e-159	-0.689423	0.659	0.896	3.28262e-155	1	Wnk1
1.02973e-157	0.430813	0.296	0.087	2.00087e-153	1	Gm15987
1.47965e-156	-1.03069	0.994	0.993	2.8751e-152	1	Ctsb
2.03571e-156	-1.55109	0.802	0.91	3.95558e-152	1	Ctsd
7.02247e-155	0.630556	0.946	0.883	1.36454e-150	1	Tln1
7.84173e-155	0.732897	0.842	0.669	1.52373e-150	1	Hck
1.91e-154	-0.780064	0.317	0.653	3.71131e-150	1	Bin1
1.09601e-153	-0.756673	0.076	0.43	2.12965e-149	1	Hpgds
2.03747e-153	-0.932271	0.785	0.927	3.95902e-149	1	Lgals1
3.56061e-153	0.363134	0.997	0.986	6.91863e-149	1	Rps13
7.59109e-153	0.405946	0.993	0.979	1.47502e-148	1	Arpc1b
1.42019e-152	0.604433	0.957	0.893	2.75957e-148	1	Myl12b
1.90386e-152	0.364209	0.283	0.081	3.6994e-148	1	Plcb1
2.9745e-152	-1.7285	0.505	0.793	5.77975e-148	1	H2-Eb1
4.09652e-152	-1.19228	0.536	0.779	7.95994e-148	1	Tmem176b
6.63705e-152	-1.56799	0.49	0.796	1.28965e-147	1	H2-Aa
1.41517e-151	-1.10441	0.475	0.741	2.74982e-147	1	Trem2
3.77029e-151	0.384841	0.997	0.983	7.32604e-147	1	Rps15a
6.59863e-151	-1.47989	0.55	0.841	1.28218e-146	1	H2-Ab1
7.75404e-151	-0.776217	0.213	0.59	1.50669e-146	1	Sdc4
4.82395e-149	-1.94467	0.246	0.581	9.37342e-145	1	Ccl7
6.30387e-149	0.664041	0.818	0.541	1.22491e-144	1	Cyp4f18
9.80155e-148	-1.3667	0.599	0.809	1.90454e-143	1	Trf
1.21777e-146	0.396542	0.997	0.992	2.36626e-142	1	Rps19
2.2548e-146	0.882028	0.452	0.185	4.3813e-142	1	Vcan
3.2281e-146	-0.666627	0.331	0.681	6.27252e-142	1	Rab3il1
5.11395e-146	0.401232	0.995	0.982	9.93691e-142	1	Rack1
6.69186e-146	-0.662402	0.692	0.884	1.3003e-141	1	Snx5
6.92691e-146	0.324795	1	0.997	1.34597e-141	1	Rps24
3.15542e-145	-0.636154	0.206	0.551	6.1313e-141	1	Gna12
5.37007e-145	0.961279	0.618	0.372	1.04346e-140	1	Stk10
8.14417e-145	-1.03916	0.125	0.47	1.58249e-140	1	Ccnd1
5.49246e-144	0.311327	1	0.999	1.06724e-139	1	Tpt1
9.49348e-143	0.700748	0.884	0.726	1.84468e-138	1	Cdk2ap2
1.2795e-142	-0.759734	0.772	0.906	2.48619e-138	1	Hexa
1.31749e-142	0.969839	0.36	0.137	2.56001e-138	1	Spn
2.92614e-142	0.606998	0.684	0.427	5.68578e-138	1	Adssl1
6.70732e-142	-0.875668	0.296	0.646	1.3033e-137	1	Lmna
1.46859e-141	0.470612	0.997	0.987	2.85361e-137	1	Gpx1
1.89569e-141	0.57119	0.931	0.878	3.68352e-137	1	Eif3f
2.34356e-141	-0.666585	0.254	0.593	4.55377e-137	1	Ap1b1
2.42191e-141	-0.694285	0.516	0.791	4.70602e-137	1	P2ry6
1.98588e-140	-1.07067	0.442	0.722	3.85876e-136	1	Tmem176a
4.98522e-140	1.91797	0.536	0.282	9.68678e-136	1	Chil3
1.51427e-139	0.795212	0.812	0.627	2.94238e-135	1	Tnfrsf1b
2.03307e-139	-0.768311	0.143	0.485	3.95045e-135	1	Gatm
2.10079e-139	0.699545	0.689	0.455	4.08204e-135	1	Svil
1.23699e-138	-0.615518	0.148	0.483	2.4036e-134	1	Hmgn1
1.37652e-138	0.728208	0.437	0.185	2.67472e-134	1	Sell
1.73546e-138	0.548023	0.516	0.253	3.37218e-134	1	Sirpb1b
2.2061e-138	-0.556202	0.077	0.406	4.28667e-134	1	Blnk
5.06202e-138	-0.65022	0.128	0.461	9.83601e-134	1	Itsn1
7.17255e-138	-1.05018	0.121	0.459	1.3937e-133	1	Cd72
1.02078e-137	0.926924	0.694	0.477	1.98348e-133	1	Myo1g
2.58676e-137	0.857333	0.8	0.576	5.02634e-133	1	Ccr2
5.28435e-137	-0.65744	0.533	0.825	1.0268e-132	1	Rbpj
1.11872e-136	0.525689	0.393	0.158	2.17378e-132	1	Arl5c
1.35532e-136	-0.603918	0.273	0.607	2.63353e-132	1	Tbxas1
1.75006e-135	-0.752873	0.984	0.994	3.40054e-131	1	mt-Cytb
1.23489e-134	0.667943	0.888	0.744	2.39951e-130	1	Flna
2.08533e-134	0.481837	0.357	0.135	4.05201e-130	1	Sirpb1a
4.59721e-134	0.371259	0.994	0.985	8.93284e-130	1	Rpl10
5.8743e-134	0.343803	0.999	0.991	1.14144e-129	1	Rpl17
3.47767e-133	-0.925586	0.466	0.737	6.75745e-129	1	Ckb
1.66316e-132	-0.715879	0.174	0.502	3.23169e-128	1	Tmem37
6.5427e-132	-1.29605	0.304	0.591	1.27131e-127	1	Cfh
7.14507e-131	-0.822403	0.632	0.838	1.38836e-126	1	Hexb
1.04851e-130	0.379608	0.976	0.858	2.03737e-126	1	Lgals3
2.90866e-130	0.664312	0.55	0.31	5.65183e-126	1	Cdkn2d
4.51065e-130	0.725886	0.527	0.278	8.76464e-126	1	Hopx
9.49957e-130	-0.607853	0.104	0.421	1.84586e-125	1	Trim47
1.17297e-129	0.374087	0.296	0.098	2.2792e-125	1	Pi16
1.24564e-129	0.358349	0.995	0.987	2.4204e-125	1	Rpl28
2.91994e-129	-1.01086	0.552	0.751	5.67374e-125	1	Blvrb
4.69735e-129	-0.616638	0.51	0.789	9.12743e-125	1	Arrb2
5.35622e-129	0.605861	0.772	0.574	1.04077e-124	1	AB124611
5.82284e-129	-0.716205	0.82	0.937	1.13144e-124	1	Marcks
1.44233e-128	0.47676	0.969	0.956	2.80259e-124	1	Rpl36al
8.14847e-127	0.671507	0.754	0.577	1.58333e-122	1	Ppp2r5a
4.13763e-126	0.757496	0.844	0.739	8.03983e-122	1	Prr13
7.23805e-126	0.643872	0.838	0.613	1.40643e-121	1	Gda
8.39834e-126	-0.806512	0.626	0.8	1.63188e-121	1	Adgre1
8.887e-126	0.53179	0.998	0.989	1.72683e-121	1	Actg1
1.58946e-125	0.514316	0.899	0.801	3.08849e-121	1	H2afy
3.37264e-125	-0.584562	0.22	0.536	6.55337e-121	1	Slc7a8
4.01901e-125	-0.691655	0.595	0.859	7.80934e-121	1	Zfp36l1
5.61345e-125	-0.633453	0.861	0.97	1.09075e-120	1	Ctsc
7.65568e-125	-0.834538	0.991	0.993	1.48757e-120	1	Itm2b
2.11445e-124	-0.71029	0.062	0.362	4.10858e-120	1	Slco2b1
2.87049e-124	-0.937082	0.193	0.51	5.57765e-120	1	Emp1
3.94062e-124	-0.908492	0.188	0.507	7.65702e-120	1	Serpinb6a
4.49788e-124	0.670437	0.958	0.901	8.73982e-120	1	Msn
1.51764e-123	0.635042	0.793	0.639	2.94893e-119	1	Ikbkb
2.02274e-122	0.69199	0.955	0.82	3.93038e-118	1	S100a6
2.71116e-122	0.333716	0.995	0.986	5.26806e-118	1	Rpl7
3.5772e-122	0.499481	0.931	0.879	6.95085e-118	1	Sub1
3.67051e-122	0.660806	0.712	0.491	7.13217e-118	1	Nupr1
3.85926e-122	0.564101	0.925	0.842	7.49893e-118	1	Ywhaz
4.33708e-121	0.355542	0.282	0.096	8.42738e-117	1	E2f2
2.36453e-120	0.75489	0.628	0.42	4.59451e-116	1	Rras
5.74348e-120	0.388363	0.197	0.05	1.11601e-115	1	Gm31814
7.07489e-120	0.566144	0.906	0.834	1.37472e-115	1	H2afj
1.37217e-119	0.536683	0.599	0.332	2.66626e-115	1	Sorl1
3.11409e-119	0.59559	0.826	0.683	6.05099e-115	1	Ncf4
4.79417e-119	-0.710977	0.999	0.999	9.31554e-115	1	Ftl1
5.24071e-119	0.302869	0.144	0.028	1.01832e-114	1	Tiam2
6.83217e-119	-0.7847	0.516	0.755	1.32756e-114	1	Glul
8.01796e-119	0.354762	0.996	0.984	1.55797e-114	1	Rpl24
1.40507e-118	-0.843151	0.514	0.752	2.73019e-114	1	Cfp
1.64158e-118	-0.596667	0.329	0.634	3.18975e-114	1	Myo5a
5.32509e-118	0.35956	0.992	0.981	1.03472e-113	1	Rps18
1.07108e-117	-0.643459	0.632	0.874	2.08121e-113	1	Aif1
5.65453e-117	-1.11675	0.16	0.462	1.09873e-112	1	Hpgd
7.62538e-117	-0.459987	0.116	0.423	1.48169e-112	1	Snx8
2.62913e-116	0.531841	0.95	0.894	5.10867e-112	1	Cd47
6.84668e-116	0.319955	0.996	0.987	1.33038e-111	1	Rpl26
9.14248e-116	-1.01627	0.072	0.359	1.77648e-111	1	Fxyd2
1.80763e-115	-0.641462	0.3	0.609	3.5124e-111	1	Zfhx3
2.68013e-115	-0.567202	0.387	0.672	5.20776e-111	1	Tpp1
3.50646e-115	0.664602	0.925	0.849	6.8134e-111	1	Ifngr1
9.54712e-115	0.355298	0.991	0.974	1.8551e-110	1	Rps6
1.07922e-114	0.518567	0.544	0.302	2.09704e-110	1	Gpr35
1.66088e-114	-0.702209	0.048	0.328	3.22726e-110	1	Ctla2b
3.23942e-114	-0.542433	0.741	0.898	6.29451e-110	1	App
6.20794e-114	-1.46872	0.071	0.35	1.20626e-109	1	Cd163
7.29014e-114	-1.37632	0.105	0.392	1.41655e-109	1	Ccl24
2.25769e-113	0.519769	0.481	0.258	4.38692e-109	1	Scarb1
3.56014e-113	0.346454	0.997	0.993	6.91771e-109	1	Fcer1g
3.81631e-113	0.581383	0.509	0.28	7.41548e-109	1	Fam49a
2.36855e-112	-0.523139	0.246	0.553	4.60232e-108	1	Nenf
2.93324e-112	0.487483	0.991	0.972	5.69958e-108	1	Ifitm2
3.98056e-112	0.502682	0.98	0.913	7.73464e-108	1	Btg1
2.11641e-111	-0.704899	0.321	0.602	4.1124e-107	1	Nrp1
3.7665e-111	0.50762	0.948	0.758	7.31869e-107	1	Pim1
1.96196e-110	0.680915	1	0.995	3.81229e-106	1	Lyz2
2.75457e-110	-0.554253	0.998	0.998	5.35241e-106	1	mt-Co3
4.98753e-110	0.532695	0.935	0.872	9.69128e-106	1	Rap1a
9.47046e-110	0.342036	0.232	0.071	1.8402e-105	1	Nfe2
1.83266e-109	0.632541	0.745	0.588	3.56105e-105	1	Igsf6
6.46646e-109	-1.28719	0.13	0.416	1.2565e-104	1	Ltc4s
1.41423e-108	0.481414	0.407	0.197	2.74799e-104	1	Tmem38b
3.65374e-108	-0.553896	0.611	0.81	7.09958e-104	1	Il10rb
4.74862e-108	-0.537545	0.819	0.912	9.22705e-104	1	Snx3
7.62068e-108	-0.532104	0.189	0.484	1.48077e-103	1	Sash1
2.61342e-106	-0.577994	0.98	0.99	5.07813e-102	1	mt-Nd1
3.33e-106	0.47764	0.912	0.89	6.47053e-102	1	Psma7
7.99528e-106	-0.491154	0.103	0.382	1.55356e-101	1	Sbf2
1.04147e-105	-0.491853	0.207	0.508	2.02369e-101	1	Adap2
1.55649e-105	-0.433253	0.08	0.363	3.02441e-101	1	Mertk
1.93762e-105	-0.550779	0.362	0.658	3.76499e-101	1	Rab7b
1.04338e-104	-0.6037	0.112	0.392	2.0274e-100	1	St3gal6
2.99051e-104	-1.39716	0.859	0.938	5.81086e-100	1	Cd74
3.48733e-104	0.285914	0.997	0.989	6.77624e-100	1	Rpl30
4.50964e-104	-1.74127	0.051	0.313	8.76268e-100	1	Lyve1
5.93149e-104	-0.514263	0.205	0.493	1.15255e-99	1	Uap1l1
6.39882e-104	-0.644737	0.688	0.862	1.24335e-99	1	Kctd12
6.60302e-104	0.59642	0.679	0.493	1.28303e-99	1	Camk2d
1.07664e-103	0.662766	0.63	0.419	2.09202e-99	1	B4galnt1
2.88318e-103	0.542709	0.86	0.737	5.6023e-99	1	Zyx
6.04878e-103	-0.633461	0.439	0.693	1.17534e-98	1	Ptafr
1.17579e-102	0.46066	0.413	0.202	2.28468e-98	1	Bri3bp
1.5852e-102	0.586545	0.777	0.607	3.08021e-98	1	Lrrfip1
1.69899e-102	-0.976624	0.288	0.559	3.30131e-98	1	Clec4n
2.42936e-102	0.391805	0.989	0.965	4.72049e-98	1	Alox5ap
2.68921e-102	-1.06711	0.586	0.745	5.2254e-98	1	Ninj1
4.48863e-102	-0.525493	0.154	0.434	8.72186e-98	1	Tspan3
5.31761e-102	0.309165	0.998	0.989	1.03327e-97	1	Rps11
1.19991e-101	0.470105	0.892	0.834	2.33154e-97	1	Eif3h
1.37343e-101	0.46173	0.881	0.798	2.66871e-97	1	Fis1
1.64036e-101	0.598091	0.954	0.874	3.18737e-97	1	Fyb
2.385e-101	0.513653	0.795	0.674	4.6343e-97	1	Ciao2a
3.79397e-101	-0.518561	0.124	0.405	7.37207e-97	1	Nrp2
8.36461e-101	-0.525589	0.177	0.467	1.62533e-96	1	Rgl1
9.1918e-101	0.500613	0.919	0.757	1.78606e-96	1	Cd44
3.02878e-100	0.931799	0.576	0.349	5.88523e-96	1	Dusp2
3.69548e-100	-0.589366	0.347	0.607	7.18069e-96	1	Tnfsf12
6.19238e-100	-0.600141	0.064	0.323	1.20324e-95	1	Gpr34
6.37571e-100	0.762115	0.525	0.315	1.23886e-95	1	Sik1
7.8006e-100	-0.580296	0.533	0.754	1.51573e-95	1	Tmem106a
9.57638e-100	0.440446	0.927	0.879	1.86079e-95	1	Scand1
5.61922e-99	-0.650543	0.97	0.986	1.09187e-94	1	mt-Nd2
1.56537e-98	-0.510699	0.195	0.471	3.04167e-94	1	Pld3
2.2049e-98	-0.48978	0.339	0.62	4.28434e-94	1	Cmtm3
2.62749e-98	-0.579097	0.768	0.902	5.10548e-94	1	Fcgr2b
6.26386e-98	-0.605272	0.065	0.317	1.21713e-93	1	Sult1a1
1.44773e-97	-0.497338	0.865	0.941	2.81308e-93	1	Akr1a1
4.19493e-97	0.271931	0.997	0.993	8.15117e-93	1	Rps3a1
7.62707e-97	0.314744	0.988	0.974	1.48202e-92	1	Rpl15
1.42621e-96	-0.666889	0.767	0.906	2.77126e-92	1	mt-Nd3
2.36205e-96	-0.528815	0.162	0.434	4.5897e-92	1	Vat1
2.83692e-96	-0.443557	0.08	0.336	5.51241e-92	1	Tspan4
4.69101e-96	0.452586	0.485	0.267	9.11511e-92	1	Gm36161
4.83864e-96	-0.465262	0.162	0.437	9.40196e-92	1	Rab11fip5
1.15796e-95	-0.476966	0.059	0.312	2.25003e-91	1	Psd3
1.26232e-95	0.40316	0.998	0.994	2.45281e-91	1	H3f3b
1.51697e-95	-0.552016	0.05	0.297	2.94763e-91	1	Tns1
7.37928e-95	-0.681429	0.745	0.879	1.43387e-90	1	Txnip
2.68361e-94	0.45811	0.921	0.834	5.21452e-90	1	Rac2
3.58796e-94	0.318274	0.993	0.98	6.97176e-90	1	Arpc2
6.7294e-94	-0.975014	0.653	0.815	1.30759e-89	1	Ctsl
7.10761e-94	0.528666	0.821	0.687	1.38108e-89	1	Diaph1
7.47695e-94	-0.480945	0.054	0.301	1.45285e-89	1	Tanc2
1.03581e-93	0.299629	0.156	0.039	2.01268e-89	1	Flt1
1.49529e-93	0.494245	0.969	0.933	2.90549e-89	1	Spi1
1.81907e-93	-0.497818	0.102	0.367	3.53463e-89	1	Creb5
2.07025e-93	-0.624181	0.164	0.425	4.0227e-89	1	Stard8
3.60791e-93	-0.54817	0.198	0.463	7.01053e-89	1	Cd33
1.85998e-92	-0.717078	0.334	0.592	3.61412e-88	1	Ecm1
2.45823e-92	0.395616	0.917	0.868	4.77659e-88	1	Eif3k
7.11752e-92	0.520996	0.778	0.641	1.383e-87	1	Kdm7a
1.01586e-91	-0.606921	0.721	0.863	1.97392e-87	1	Ehd4
1.0638e-91	0.649259	0.533	0.326	2.06706e-87	1	Ldlr
2.25843e-91	0.520398	0.667	0.447	4.38836e-87	1	Gm21188
2.52458e-91	-0.508151	0.107	0.363	4.90551e-87	1	Ptgs1
3.05519e-91	0.454663	0.939	0.899	5.93654e-87	1	Sec61g
3.65097e-91	-0.464672	0.123	0.378	7.09419e-87	1	Ophn1
9.14991e-91	-0.557612	0.547	0.777	1.77792e-86	1	Sdc3
1.11247e-90	0.323541	0.989	0.976	2.16165e-86	1	Sem1
1.63498e-90	0.276328	0.996	0.992	3.17692e-86	1	Rpl37
3.93085e-90	0.789724	0.459	0.261	7.63804e-86	1	Grk3
4.41966e-90	-0.573244	0.488	0.727	8.58784e-86	1	Tcf4
6.56533e-90	0.644575	0.438	0.244	1.27571e-85	1	Rbpms
7.75158e-90	0.688364	0.964	0.923	1.50621e-85	1	Zfp36l2
1.23186e-89	0.352132	0.972	0.943	2.39363e-85	1	Eef1b2
1.8012e-89	-0.371549	0.121	0.381	3.49991e-85	1	Sh3pxd2b
2.21006e-89	-0.412847	0.067	0.311	4.29436e-85	1	Prune2
2.267e-89	0.294005	0.993	0.986	4.40502e-85	1	Rps5
3.93895e-89	-0.473013	0.824	0.927	7.65377e-85	1	Rtn4
4.3575e-89	-0.476684	0.53	0.769	8.46705e-85	1	Eid1
1.06055e-88	0.990351	0.368	0.18	2.06076e-84	1	Hes1
1.51984e-88	0.754416	0.643	0.477	2.95319e-84	1	Stk24
2.39073e-88	0.455417	0.484	0.279	4.64543e-84	1	Pygl
3.16631e-88	0.449396	0.865	0.805	6.15246e-84	1	Glud1
1.08983e-87	0.406747	0.945	0.893	2.11765e-83	1	Rbm3
1.65198e-87	-0.528743	0.255	0.528	3.20997e-83	1	Lacc1
1.90474e-87	-0.597564	0.235	0.492	3.70111e-83	1	Lifr
2.0412e-87	0.54389	0.704	0.508	3.96626e-83	1	Zbp1
2.28205e-87	0.996797	0.261	0.107	4.43426e-83	1	Eno3
4.38737e-87	0.268959	0.21	0.07	8.5251e-83	1	Dgkg
6.06533e-87	0.508972	0.477	0.261	1.17855e-82	1	Gcnt2
6.84553e-87	0.276341	0.994	0.99	1.33015e-82	1	Rpl39
2.45397e-86	-0.449091	0.147	0.406	4.76831e-82	1	Sesn1
3.23506e-86	0.511478	0.804	0.664	6.28605e-82	1	Stat3
4.48364e-86	-0.486833	0.152	0.404	8.71216e-82	1	Slc9a9
6.4608e-86	-0.532724	0.104	0.349	1.2554e-81	1	Cd38
8.90394e-86	0.648446	0.63	0.453	1.73012e-81	1	Lmo4
3.54106e-85	0.492075	0.418	0.231	6.88064e-81	1	AI839979
6.086e-85	-0.444225	0.261	0.533	1.18257e-80	1	B4galt6
6.28388e-85	0.482435	0.521	0.328	1.22102e-80	1	Gyg
6.94984e-85	-0.487591	0.477	0.76	1.35042e-80	1	Ccr5
1.19204e-84	0.572927	0.844	0.732	2.31625e-80	1	Apbb1ip
2.08944e-84	-0.513137	0.987	0.992	4.05998e-80	1	mt-Nd4
2.15948e-84	-0.500421	0.848	0.939	4.19608e-80	1	Anxa5
5.10484e-84	-0.586095	0.063	0.295	9.91921e-80	1	Pmepa1
8.25284e-84	-2.0772	0.103	0.337	1.60361e-79	1	Ccl8
1.77472e-83	0.513113	0.541	0.346	3.44845e-79	1	Fam107b
2.19597e-83	-1.0399	0.097	0.331	4.26698e-79	1	C4b
2.96901e-83	0.492788	0.516	0.308	5.76908e-79	1	Tspan13
4.65766e-83	0.606962	0.582	0.403	9.05031e-79	1	Add3
5.08222e-83	-0.410321	0.134	0.384	9.87526e-79	1	Bcl2l1
5.78974e-83	0.458757	0.5	0.283	1.125e-78	1	Ltb4r1
7.58459e-83	-0.434245	0.239	0.502	1.47376e-78	1	Swap70
8.51219e-83	-0.453962	0.999	0.998	1.654e-78	1	mt-Co2
8.61599e-83	0.278247	0.201	0.066	1.67417e-78	1	Prtn3
1.04869e-82	0.424942	0.956	0.879	2.03771e-78	1	Pkm
1.11726e-82	-0.466433	0.31	0.573	2.17094e-78	1	Dnase2a
1.16766e-82	-0.510678	0.446	0.671	2.26889e-78	1	Snx6
2.15853e-82	-0.410649	0.207	0.466	4.19423e-78	1	Vkorc1
3.96588e-82	-0.587686	0.671	0.84	7.7061e-78	1	Lilr4b
8.5089e-82	0.338329	0.127	0.031	1.65336e-77	1	Scnn1a
1.12035e-81	0.337197	0.248	0.095	2.17695e-77	1	Mmp8
1.19427e-81	-0.506309	0.318	0.586	2.32059e-77	1	Dok2
9.65988e-81	-0.467314	0.46	0.699	1.87701e-76	1	P2rx4
2.98365e-80	-0.45537	0.181	0.431	5.79753e-76	1	Lrp6
3.83222e-80	0.363657	0.948	0.896	7.44638e-76	1	Uba52
5.93795e-80	0.570796	0.293	0.134	1.1538e-75	1	Cyfip2
7.88097e-80	0.326335	0.974	0.954	1.53135e-75	1	Naca
1.08931e-79	-0.386788	0.133	0.38	2.11663e-75	1	Ctnnd1
1.71899e-79	-0.826335	0.919	0.948	3.34017e-75	1	Serinc3
5.31113e-79	-0.414989	0.293	0.554	1.03201e-74	1	Gnaq
7.07997e-79	0.616088	0.623	0.444	1.37571e-74	1	Filip1l
7.74228e-79	0.487466	0.298	0.137	1.5044e-74	1	Rap1gap2
1.30684e-78	-0.481695	0.054	0.268	2.53932e-74	1	Npl
2.76721e-78	-0.407809	0.083	0.309	5.37697e-74	1	Pdlim4
3.3346e-78	-0.450196	0.646	0.831	6.47946e-74	1	Cyfip1
4.60606e-78	-0.375385	0.043	0.256	8.95004e-74	1	S1pr1
5.52285e-78	-0.381335	0.1	0.33	1.07315e-73	1	Rnf150
1.07202e-77	0.401548	0.916	0.881	2.08305e-73	1	Ndufb1-ps
1.38834e-77	0.326892	0.982	0.958	2.69769e-73	1	Actr3
4.32634e-77	0.342219	0.966	0.934	8.40651e-73	1	Rpl4
6.45009e-77	-0.376231	0.123	0.362	1.25332e-72	1	Slc37a2
7.81887e-77	-0.442202	0.125	0.365	1.51928e-72	1	Alox5
9.31986e-77	-0.605163	0.752	0.899	1.81094e-72	1	Mafb
1.1076e-76	0.475266	0.907	0.803	2.15218e-72	1	Anxa2
1.14609e-76	0.423561	0.947	0.83	2.22697e-72	1	Ier2
3.47017e-76	-0.550838	0.436	0.665	6.7429e-72	1	Clec2d
4.74328e-76	0.329981	0.952	0.936	9.21667e-72	1	Uqcrh
6.62842e-76	0.457525	0.896	0.799	1.28797e-71	1	Hmgb2
7.93876e-76	-0.503793	0.472	0.69	1.54258e-71	1	Adam15
9.53752e-76	-0.475014	0.531	0.747	1.85324e-71	1	Nisch
1.81074e-75	0.441272	0.584	0.415	3.51844e-71	1	Plcg2
1.83407e-75	0.622009	0.467	0.297	3.56378e-71	1	Mbp
1.85515e-75	0.283709	0.997	0.985	3.60475e-71	1	Rps25
2.0834e-75	0.416379	0.916	0.84	4.04825e-71	1	Ptpn6
2.13199e-75	0.845011	0.595	0.431	4.14266e-71	1	Stap1
2.61846e-75	0.39451	0.875	0.809	5.08793e-71	1	Ccdc12
3.03544e-75	-0.391049	0.291	0.549	5.89816e-71	1	Ski
4.02738e-75	-0.491677	0.035	0.239	7.82559e-71	1	Fgfr1
1.00746e-74	-0.641891	0.036	0.238	1.9576e-70	1	Timd4
1.25895e-74	-0.383598	0.236	0.489	2.44627e-70	1	Arhgap18
1.36399e-74	0.576724	0.568	0.365	2.65037e-70	1	Slfn1
1.42847e-74	-0.383131	0.224	0.476	2.77566e-70	1	Cttnbp2nl
1.7374e-74	-0.462472	0.378	0.625	3.37594e-70	1	Tgfbr2
2.12559e-74	-0.401891	0.863	0.927	4.13023e-70	1	Calm2
3.61959e-74	0.278014	0.997	0.992	7.03322e-70	1	Eif1
3.9281e-74	0.538479	0.871	0.769	7.63268e-70	1	Itgb2
4.85789e-74	-0.433873	0.263	0.513	9.43937e-70	1	Ifi27
7.87982e-74	-0.410362	0.226	0.472	1.53113e-69	1	Atp6v0a1
1.14647e-73	-0.481825	0.691	0.837	2.22771e-69	1	Ndfip1
1.20318e-73	-0.459802	0.521	0.733	2.3379e-69	1	Abhd12
1.65151e-73	0.436186	0.766	0.655	3.20906e-69	1	Arl6ip5
2.93969e-73	-0.453037	0.507	0.707	5.71211e-69	1	Ppp1r14b
3.37246e-73	-0.308213	0.114	0.346	6.55304e-69	1	Pigp
3.71847e-73	0.339725	0.92	0.883	7.22535e-69	1	Ppp1ca
5.37583e-73	-0.489013	0.644	0.815	1.04458e-68	1	Tubb5
6.47302e-73	-0.482341	0.358	0.585	1.25777e-68	1	Anxa4
6.97892e-73	-0.386566	0.057	0.264	1.35607e-68	1	Rac3
8.19984e-73	-0.509314	0.183	0.421	1.59331e-68	1	Axl
1.05858e-72	-0.365179	0.191	0.434	2.05692e-68	1	Tnfrsf11a
2.48496e-72	-0.519386	0.423	0.657	4.82853e-68	1	Clic4
3.23334e-72	0.451087	0.803	0.715	6.28269e-68	1	Irf5
4.00985e-72	0.328287	0.198	0.072	7.79153e-68	1	Gm35853
1.08074e-71	-0.256789	0.998	0.998	2.09999e-67	1	Rplp1
1.69833e-71	-0.466918	0.269	0.499	3.30003e-67	1	Tmem86a
2.53847e-71	-0.361729	0.169	0.405	4.93251e-67	1	Dynll2
2.68543e-71	-0.575931	0.459	0.667	5.21806e-67	1	Pepd
2.75329e-71	-0.437696	0.182	0.42	5.34992e-67	1	Cdk6
3.97517e-71	0.432305	0.547	0.372	7.72415e-67	1	St3gal4
4.01012e-71	-0.386642	0.238	0.489	7.79206e-67	1	Entpd1
4.01407e-71	-0.490851	0.375	0.599	7.79974e-67	1	Gas7
8.15358e-71	-0.528331	0.475	0.723	1.58432e-66	1	Bcl2a1b
9.4898e-71	0.406357	0.512	0.319	1.84396e-66	1	Ramp1
1.28913e-70	0.500895	0.415	0.246	2.50491e-66	1	Nedd9
2.02504e-70	-0.370648	0.04	0.237	3.93485e-66	1	Dst
2.33349e-70	0.25046	0.993	0.982	4.53421e-66	1	Rpl21
3.08599e-70	0.36319	0.925	0.884	5.99639e-66	1	Psmb8
1.16657e-69	0.479738	0.859	0.792	2.26676e-65	1	Tgfb1
1.50147e-69	0.317382	0.999	0.996	2.9175e-65	1	H2-D1
1.90775e-69	-0.605487	0.672	0.811	3.70696e-65	1	Snx2
6.9798e-69	-0.331161	0.048	0.243	1.35624e-64	1	Itga9
1.25193e-68	-0.317281	0.094	0.306	2.43262e-64	1	Sept8
2.17914e-68	0.515509	0.644	0.43	4.23429e-64	1	Tpm3-rs7
3.20435e-68	0.458215	0.683	0.53	6.22636e-64	1	Jarid2
4.11706e-68	0.284978	0.966	0.954	7.99985e-64	1	Btf3
4.16634e-68	-0.410993	0.267	0.508	8.09561e-64	1	Mxd4
4.81379e-68	0.348454	0.382	0.213	9.35368e-64	1	Arhgap26
4.84661e-68	-0.38172	0.182	0.409	9.41745e-64	1	Mfsd11
5.41869e-68	-0.313174	0.096	0.309	1.05291e-63	1	St6gal1
6.47915e-68	-0.440583	0.423	0.647	1.25896e-63	1	Anxa3
7.93737e-68	-0.811292	0.042	0.234	1.54231e-63	1	Mmp9
8.01266e-68	-0.291797	0.076	0.281	1.55694e-63	1	Kcnk13
1.49683e-67	-0.88068	0.202	0.415	2.90848e-63	1	Clec10a
1.62664e-67	0.381488	0.919	0.906	3.16073e-63	1	Sec61b
1.91739e-67	-0.435295	0.241	0.47	3.72567e-63	1	Clec5a
2.34285e-67	-0.695973	0.07	0.269	4.5524e-63	1	Ednrb
3.18558e-67	-0.448012	0.304	0.528	6.18991e-63	1	Idh2
4.26741e-67	-0.555709	0.03	0.215	8.29201e-63	1	Colec12
6.68606e-67	-0.446151	0.04	0.23	1.29917e-62	1	Ephx1
6.91965e-67	-0.821176	0.213	0.443	1.34456e-62	1	Lpl
9.66973e-67	-0.49402	0.112	0.325	1.87893e-62	1	Mmp14
1.29889e-66	-0.374778	0.059	0.253	2.52387e-62	1	Grap
2.33442e-66	-0.421824	0.162	0.377	4.53601e-62	1	Ang
7.34026e-66	-0.437601	0.222	0.444	1.42628e-61	1	Prxl2b
1.00169e-65	-0.418291	0.327	0.563	1.94639e-61	1	Man1a
1.22603e-65	-0.361193	0.261	0.496	2.3823e-61	1	Myof
1.66015e-65	-0.36311	0.211	0.441	3.22584e-61	1	Man1c1
1.66894e-65	0.371907	0.959	0.948	3.24292e-61	1	H2afz
2.02483e-65	-0.511476	0.844	0.89	3.93445e-61	1	Fcgr3
2.02671e-65	-0.407459	0.366	0.603	3.9381e-61	1	2610507B11Rik
2.43441e-65	0.428244	0.592	0.436	4.7303e-61	1	Tifab
3.00094e-65	-0.261892	0.027	0.207	5.83112e-61	1	Fblim1
3.58606e-65	-0.286839	0.17	0.396	6.96807e-61	1	Fam3c
3.64723e-65	-0.440253	0.11	0.317	7.08694e-61	1	Itga6
3.9947e-65	0.374068	0.834	0.766	7.76211e-61	1	Rab5if
6.01944e-65	0.438297	0.996	0.992	1.16964e-60	1	Hspa8
6.65267e-65	-0.391918	0.405	0.636	1.29268e-60	1	Ptpra
7.10051e-65	-0.303873	0.066	0.263	1.3797e-60	1	Arhgap22
2.16401e-64	-0.383802	0.273	0.501	4.20488e-60	1	Pla2g15
3.47612e-64	-0.448336	0.893	0.948	6.75446e-60	1	Unc93b1
3.58283e-64	0.403249	0.439	0.274	6.96181e-60	1	Cyp4f16
3.74691e-64	-0.312762	0.083	0.285	7.28062e-60	1	Ttc3
4.40174e-64	0.314921	0.954	0.916	8.55303e-60	1	Ube2d3
4.76354e-64	-0.459541	0.486	0.678	9.25603e-60	1	Cd84
7.00915e-64	-0.358798	0.284	0.519	1.36195e-59	1	Tceal9
1.00404e-63	-0.368991	0.204	0.431	1.95095e-59	1	Slc29a1
1.40888e-63	-0.263375	0.055	0.245	2.73759e-59	1	Arhgap10
1.84381e-63	-0.436141	0.351	0.569	3.5827e-59	1	Rin2
2.98729e-63	-0.313468	0.05	0.236	5.80461e-59	1	Cracr2b
5.20024e-63	0.288747	0.348	0.185	1.01046e-58	1	Hpse
7.78868e-63	-0.295295	0.019	0.192	1.51342e-58	1	Actn1
9.72403e-63	-0.39563	0.401	0.626	1.88948e-58	1	Fnbp1
1.55e-62	0.477997	0.74	0.64	3.0118e-58	1	Dleu2
1.90744e-62	0.603286	0.541	0.397	3.70635e-58	1	Gpcpd1
6.7634e-62	-0.301511	0.985	0.991	1.3142e-57	1	Ppia
8.69124e-62	-0.438269	0.152	0.368	1.68879e-57	1	Tpm1
9.63678e-62	0.584959	0.708	0.58	1.87252e-57	1	Limd2
1.37825e-61	-0.256757	0.064	0.254	2.67808e-57	1	Nek6
1.51137e-61	0.403816	0.378	0.214	2.93675e-57	1	Cdc42ep3
1.54257e-61	-0.314401	0.091	0.287	2.99737e-57	1	P2ry12
3.54354e-61	-0.392149	0.541	0.734	6.88545e-57	1	Gns
3.98208e-61	0.457659	0.801	0.701	7.73758e-57	1	Nfam1
4.6936e-61	0.364737	0.894	0.817	9.12013e-57	1	Eno1
5.39903e-61	-2.88026	0.352	0.514	1.04909e-56	1	Spp1
6.05591e-61	-0.262667	0.026	0.196	1.17672e-56	1	Scamp5
6.74451e-61	-0.318994	0.029	0.198	1.31053e-56	1	Ctsf
7.63335e-61	-0.255413	0.032	0.205	1.48324e-56	1	Vegfb
1.29984e-60	0.333628	0.18	0.067	2.52572e-56	1	Skint3
2.20756e-60	-0.295499	0.13	0.335	4.2895e-56	1	Cpne2
2.37323e-60	0.382023	0.465	0.308	4.61143e-56	1	Tnfrsf21
2.73743e-60	-0.382813	0.057	0.238	5.31911e-56	1	Bank1
2.86157e-60	0.635476	0.888	0.807	5.56032e-56	1	Stk17b
4.24917e-60	0.465831	0.713	0.594	8.25656e-56	1	Lcp2
5.18417e-60	-0.805558	0.045	0.22	1.00734e-55	1	Fcna
7.68963e-60	-0.38355	0.541	0.729	1.49417e-55	1	Gng2
8.31172e-60	-0.333644	0.211	0.432	1.61505e-55	1	Renbp
1.26111e-59	-0.440436	0.044	0.218	2.45046e-55	1	Serpinf1
1.52377e-59	-0.353865	0.53	0.722	2.96084e-55	1	Pebp1
1.56866e-59	0.397436	0.886	0.842	3.04807e-55	1	Rpl22l1
1.82815e-59	0.327244	0.986	0.943	3.55227e-55	1	Dusp1
2.15801e-59	-0.844226	0.679	0.784	4.19322e-55	1	Egr1
2.32465e-59	0.642057	0.877	0.836	4.51703e-55	1	Atf3
2.43908e-59	-0.405768	0.358	0.576	4.73938e-55	1	Mcfd2
3.17554e-59	0.436348	0.683	0.565	6.17039e-55	1	Ap1s2
3.31216e-59	-0.442798	0.366	0.569	6.43586e-55	1	Ntpcr
5.30974e-59	-0.341153	0.267	0.487	1.03174e-54	1	Oxct1
5.31862e-59	-0.338206	0.257	0.485	1.03346e-54	1	Itpripl2
7.93838e-59	0.473852	0.682	0.564	1.54251e-54	1	Fmnl1
8.11771e-59	-0.352981	0.233	0.447	1.57735e-54	1	Fez2
8.84522e-59	-0.449815	0.233	0.447	1.71871e-54	1	Smagp
1.43439e-58	0.592858	0.964	0.943	2.78716e-54	1	Sat1
1.95096e-58	-0.32812	0.079	0.264	3.79091e-54	1	Adam19
1.95164e-58	-0.316199	0.137	0.343	3.79224e-54	1	Dapk1
2.3176e-58	0.303974	0.246	0.113	4.50333e-54	1	Gramd4
6.74427e-58	-0.360478	0.38	0.602	1.31048e-53	1	Cenpb
8.96609e-58	0.294098	0.265	0.128	1.7422e-53	1	Traf3ip3
1.31929e-57	-0.274832	0.114	0.313	2.56351e-53	1	Mitf
1.3534e-57	0.399215	0.965	0.943	2.62979e-53	1	Rap1b
1.65263e-57	0.524845	0.66	0.528	3.21123e-53	1	Ifi209
3.86274e-57	-0.441789	0.641	0.784	7.50568e-53	1	Ap2m1
4.39381e-57	-0.332912	0.201	0.412	8.53761e-53	1	Tmem141
4.66093e-57	-0.345577	0.275	0.497	9.05665e-53	1	Cmklr1
4.917e-57	-0.272067	0.069	0.249	9.55423e-53	1	Nacc2
4.92396e-57	0.462576	0.488	0.336	9.56775e-53	1	Tmem51
5.12881e-57	-0.459066	0.258	0.492	9.9658e-53	1	Cd36
8.98724e-57	0.292882	0.747	0.597	1.74631e-52	1	Prdx6
9.77044e-57	-0.319997	0.248	0.471	1.89849e-52	1	Acp2
9.84131e-57	0.401261	0.201	0.085	1.91226e-52	1	Mdm1
1.10691e-56	-0.404128	0.418	0.615	2.15083e-52	1	Ftl1-ps1
1.131e-56	-0.313492	0.054	0.228	2.19766e-52	1	Pdgfa
1.34852e-56	-0.341413	0.809	0.911	2.62031e-52	1	Cyth4
1.48702e-56	0.440897	0.886	0.843	2.88942e-52	1	Slfn2
1.63461e-56	-0.253896	0.022	0.18	3.17622e-52	1	B3galnt1
2.1209e-56	0.404699	0.659	0.538	4.12111e-52	1	BC028528
2.19641e-56	-0.27872	0.048	0.216	4.26785e-52	1	Gm10134
2.33025e-56	-0.358165	0.12	0.318	4.5279e-52	1	Pdgfb
3.00163e-56	-0.289056	0.057	0.23	5.83246e-52	1	Arhgef12
3.1781e-56	-0.321963	0.042	0.208	6.17537e-52	1	Mir99ahg
3.94689e-56	-0.269565	0.031	0.194	7.66921e-52	1	Reps2
4.28435e-56	-0.288992	0.094	0.284	8.32493e-52	1	Fchsd2
6.99528e-56	0.395183	0.654	0.54	1.35925e-51	1	Cib1
7.28529e-56	-0.300035	0.044	0.21	1.4156e-51	1	Etv1
7.52766e-56	-0.316153	0.021	0.177	1.4627e-51	1	Chp2
8.21739e-56	-0.286076	0.113	0.305	1.59672e-51	1	Abcc3
9.94382e-56	-0.445245	0.721	0.895	1.93218e-51	1	Cd14
1.52427e-55	-0.415831	0.184	0.376	2.9618e-51	1	Abca9
1.59399e-55	-0.252533	0.071	0.25	3.09728e-51	1	Etv5
1.87526e-55	-0.378478	0.051	0.221	3.64381e-51	1	G530011O06Rik
2.39566e-55	0.347132	0.399	0.247	4.655e-51	1	Me2
3.17141e-55	0.381608	0.288	0.152	6.16237e-51	1	Tmc6
4.74447e-55	-0.432067	0.018	0.172	9.21897e-51	1	Slc40a1
5.8758e-55	-0.314115	0.185	0.394	1.14173e-50	1	Osbpl11
7.88698e-55	-0.455389	0.465	0.656	1.53252e-50	1	Lgals3bp
8.6209e-55	-0.403378	0.392	0.596	1.67513e-50	1	Eps15
8.67718e-55	-0.282492	0.168	0.379	1.68606e-50	1	Dnmt3a
1.50781e-54	0.298806	0.958	0.926	2.92982e-50	1	Gnas
1.58236e-54	-0.27488	0.104	0.292	3.07468e-50	1	Nfatc2
1.96013e-54	0.335434	0.862	0.836	3.80872e-50	1	Atp5c1
2.54622e-54	0.314286	0.207	0.09	4.94756e-50	1	Cdc42ep2
2.60874e-54	-0.382976	0.183	0.383	5.06904e-50	1	Scimp
2.93672e-54	-0.342005	0.631	0.789	5.70634e-50	1	Tbca
3.19323e-54	0.312213	0.347	0.198	6.20476e-50	1	I830077J02Rik
7.91392e-54	-0.311191	0.147	0.343	1.53775e-49	1	Shtn1
8.95449e-54	-0.281856	0.186	0.391	1.73995e-49	1	Nagk
2.57108e-53	-0.252302	0.083	0.26	4.99586e-49	1	Mfhas1
3.18184e-53	-0.414689	0.754	0.861	6.18264e-49	1	Tuba1b
3.36166e-53	-0.301497	0.168	0.365	6.53205e-49	1	Abcc1
3.77447e-53	-0.362286	0.393	0.61	7.33417e-49	1	Rassf2
4.88672e-53	0.286026	0.938	0.871	9.49539e-49	1	Pld4
5.07049e-53	-0.394009	0.123	0.307	9.85246e-49	1	Slamf7
5.25639e-53	0.848668	0.712	0.613	1.02137e-48	1	Pou2f2
1.19799e-52	-0.462174	0.49	0.678	2.32782e-48	1	Cd86
1.36831e-52	-0.332566	0.776	0.873	2.65876e-48	1	Bsg
3.51956e-52	0.271184	0.298	0.159	6.83885e-48	1	Stx11
3.60699e-52	0.304986	0.896	0.865	7.00873e-48	1	Shisa5
4.04453e-52	0.37235	0.908	0.844	7.85893e-48	1	S100a11
5.54586e-52	-0.33463	0.294	0.499	1.07762e-47	1	Mdfic
6.09245e-52	0.405676	0.501	0.339	1.18382e-47	1	Gpr132
7.33584e-52	-0.328288	0.119	0.305	1.42543e-47	1	Ddx60
1.29989e-51	-0.389161	0.716	0.842	2.52581e-47	1	Ywhah
1.34671e-51	-1.00721	0.624	0.747	2.61678e-47	1	Hmox1
1.39096e-51	0.480745	0.556	0.416	2.70277e-47	1	Rassf5
1.4765e-51	-0.3582	0.03	0.181	2.86899e-47	1	Cp
1.94509e-51	-0.898276	0.648	0.777	3.7795e-47	1	F13a1
1.97444e-51	0.387572	0.864	0.823	3.83654e-47	1	Serp1
2.82041e-51	-0.461058	0.498	0.674	5.48033e-47	1	Lipa
3.0378e-51	-0.434862	0.044	0.201	5.90275e-47	1	Mt2
3.872e-51	-0.310504	0.225	0.422	7.52369e-47	1	Plod1
5.17761e-51	-0.34055	0.195	0.393	1.00606e-46	1	Raph1
5.60739e-51	0.418395	0.74	0.644	1.08957e-46	1	Myo1f
5.63337e-51	-0.37308	0.696	0.864	1.09462e-46	1	Irf2bp2
5.712e-51	-0.265626	0.044	0.201	1.1099e-46	1	Fnbp1l
8.05906e-51	-0.321154	0.301	0.516	1.56596e-46	1	Spred1
1.002e-50	-0.256888	0.022	0.166	1.947e-46	1	Pxdc1
1.67712e-50	0.304328	0.9	0.856	3.25882e-46	1	Snrpb
2.40618e-50	0.356483	0.714	0.629	4.67544e-46	1	Uqcrfs1
2.65272e-50	-0.301034	0.214	0.417	5.1545e-46	1	Peak1
3.31398e-50	-0.273641	0.127	0.31	6.43939e-46	1	Il11ra1
3.77852e-50	-0.395927	0.782	0.899	7.34204e-46	1	Pid1
4.97316e-50	-0.835837	0.071	0.237	9.66334e-46	1	AA467197
5.28578e-50	0.299907	0.269	0.14	1.02708e-45	1	Dna2
7.26681e-50	-0.380724	0.648	0.806	1.41201e-45	1	Gltp
8.51323e-50	0.407378	0.655	0.522	1.6542e-45	1	Rnf149
1.03164e-49	-0.373621	0.444	0.638	2.00459e-45	1	Tubb2a
1.29041e-49	0.445025	0.199	0.087	2.50739e-45	1	Dmkn
1.42416e-49	-0.268178	0.038	0.191	2.76729e-45	1	Cmah
1.97192e-49	-0.295116	0.221	0.42	3.83163e-45	1	Prkacb
3.25592e-49	0.407968	0.716	0.616	6.32657e-45	1	Trps1
6.72779e-49	0.339057	0.872	0.816	1.30728e-44	1	Cox7a2l
7.31105e-49	0.437186	0.931	0.863	1.42061e-44	1	Rgs2
8.07747e-49	0.386759	0.886	0.839	1.56953e-44	1	Sf3b1
8.67084e-49	-0.356958	0.304	0.5	1.68483e-44	1	S100a1
8.83614e-49	0.974449	0.281	0.156	1.71695e-44	1	Ddit4
9.30327e-49	0.388459	0.741	0.659	1.80772e-44	1	Mia2
1.41692e-48	0.57363	0.508	0.37	2.75321e-44	1	Cdkn1b
2.7147e-48	-0.282026	0.192	0.38	5.27493e-44	1	Galnt2
2.89054e-48	0.472442	0.862	0.828	5.6166e-44	1	Ms4a6b
3.13722e-48	-0.282035	0.018	0.154	6.09593e-44	1	Gm4951
3.39114e-48	0.348448	0.797	0.723	6.58932e-44	1	Xbp1
3.46745e-48	0.425138	0.64	0.548	6.7376e-44	1	Myd88
4.52148e-48	-0.337687	0.187	0.376	8.78569e-44	1	Selenom
4.71865e-48	0.302693	0.769	0.685	9.1688e-44	1	Gng10
5.13686e-48	-0.259017	0.15	0.335	9.98144e-44	1	Mgat4b
5.54477e-48	-0.339566	0.636	0.788	1.0774e-43	1	Gusb
5.55431e-48	-0.337047	0.183	0.366	1.07926e-43	1	Siglece
6.5374e-48	0.305571	0.942	0.932	1.27028e-43	1	Nme2
8.84216e-48	-0.333522	0.725	0.84	1.71812e-43	1	Slc6a6
9.10117e-48	-0.327445	0.271	0.47	1.76845e-43	1	Bmyc
9.35226e-48	-0.314626	0.165	0.349	1.81724e-43	1	Nfxl1
1.24613e-47	-1.03325	0.665	0.784	2.42136e-43	1	Cxcl2
1.39748e-47	-0.257437	0.174	0.362	2.71543e-43	1	Tex264
2.16014e-47	0.501951	0.719	0.633	4.19736e-43	1	Klf3
2.52915e-47	0.335569	0.871	0.757	4.91439e-43	1	Clec4a1
3.51297e-47	0.441195	0.983	0.965	6.82605e-43	1	Fos
4.5351e-47	0.376642	0.306	0.175	8.81216e-43	1	Hist1h1e
5.01857e-47	-0.269546	0.198	0.388	9.75158e-43	1	Antxr2
5.22733e-47	-0.266204	0.177	0.367	1.01572e-42	1	Rnf141
7.10728e-47	-0.346146	0.463	0.646	1.38102e-42	1	Dpysl2
8.04894e-47	-0.30517	0.291	0.492	1.56399e-42	1	Cd164
1.32794e-46	-0.295416	0.039	0.183	2.58032e-42	1	Xlr
1.76035e-46	-0.285054	0.281	0.477	3.42054e-42	1	Fundc2
1.96943e-46	0.411624	0.556	0.435	3.8268e-42	1	Rasa3
2.31562e-46	0.461871	0.131	0.048	4.49948e-42	1	Slc12a2
2.86486e-46	0.303744	0.741	0.627	5.56671e-42	1	Cnn2
3.70923e-46	0.381962	0.505	0.359	7.20741e-42	1	Sema4d
4.0648e-46	-0.320108	0.418	0.617	7.89831e-42	1	Colgalt1
4.16221e-46	0.290762	0.987	0.943	8.0876e-42	1	Zfp36
4.17509e-46	-0.356855	0.582	0.746	8.11262e-42	1	Scamp2
4.80385e-46	-0.336343	0.33	0.519	9.33436e-42	1	Prdx4
5.11815e-46	-0.346118	0.207	0.396	9.94508e-42	1	Rasgef1b
6.09141e-46	-0.310383	0.479	0.659	1.18362e-41	1	Glmp
7.25895e-46	-0.376832	0.233	0.423	1.41049e-41	1	Hist1h2bc
7.91095e-46	-0.351651	0.216	0.413	1.53718e-41	1	Tmcc3
8.87585e-46	-0.259911	0.023	0.156	1.72467e-41	1	Tmod1
8.99721e-46	-0.277208	0.182	0.371	1.74825e-41	1	Smim10l1
8.99848e-46	-0.377182	0.033	0.172	1.74849e-41	1	Syngr1
9.69155e-46	-0.262698	0.297	0.501	1.88317e-41	1	Mbd3
1.03769e-45	0.392458	0.606	0.487	2.01634e-41	1	Ttc7
1.16143e-45	-0.307735	0.998	0.993	2.25678e-41	1	Malat1
1.41026e-45	-0.331707	0.999	0.999	2.74027e-41	1	mt-Atp6
1.48077e-45	-0.261494	0.246	0.443	2.87728e-41	1	Dtnbp1
1.50912e-45	0.430653	0.323	0.193	2.93236e-41	1	Pot1b
2.29916e-45	-0.336826	0.296	0.496	4.46749e-41	1	AC149090.1
3.00985e-45	-0.321256	0.201	0.378	5.84845e-41	1	Aoah
3.29989e-45	-0.30151	0.287	0.486	6.41202e-41	1	Eea1
3.3075e-45	-0.271612	0.322	0.526	6.4268e-41	1	Stxbp3
5.01414e-45	-0.413451	0.049	0.193	9.74297e-41	1	Rcn3
7.19763e-45	0.259747	0.985	0.963	1.39857e-40	1	Rpl5
9.67218e-45	-0.273006	0.266	0.459	1.8794e-40	1	Sft2d2
9.8932e-45	0.35846	0.682	0.571	1.92235e-40	1	Dok3
1.47504e-44	0.282126	0.908	0.88	2.86615e-40	1	Psme1
1.49504e-44	-0.267956	0.028	0.161	2.905e-40	1	Cnrip1
1.57173e-44	-0.318066	0.361	0.551	3.05402e-40	1	Pdia4
3.26499e-44	-0.564812	0.547	0.734	6.34421e-40	1	Ccl4
4.10983e-44	-0.263599	0.268	0.464	7.98581e-40	1	Mtln
5.54414e-44	-0.276518	0.028	0.16	1.07728e-39	1	Tbc1d4
5.83575e-44	-0.347269	0.875	0.916	1.13394e-39	1	Bri3
6.97642e-44	0.308548	0.906	0.911	1.35559e-39	1	Dbi
9.84165e-44	-0.320419	0.416	0.62	1.91233e-39	1	Rock2
1.03244e-43	0.291943	0.274	0.151	2.00614e-39	1	Grk5
1.07545e-43	-0.76347	0.774	0.875	2.08971e-39	1	Cstb
1.37902e-43	-0.316165	0.453	0.643	2.67958e-39	1	Rnf13
1.42338e-43	-0.283076	0.243	0.433	2.76577e-39	1	Klf7
1.43229e-43	0.29724	0.85	0.814	2.78308e-39	1	Tmem14c
1.86497e-43	-0.350963	0.609	0.748	3.62383e-39	1	Cndp2
2.46032e-43	0.282294	0.902	0.853	4.78065e-39	1	Gmfg
2.88483e-43	-0.250345	0.95	0.963	5.60551e-39	1	Gabarap
3.27007e-43	0.299756	0.878	0.837	6.35407e-39	1	Tmed2
5.07221e-43	-0.256414	0.271	0.458	9.85582e-39	1	Plbd2
5.3491e-43	-0.318634	0.334	0.529	1.03938e-38	1	Dse
5.37142e-43	-0.351187	0.89	0.948	1.04372e-38	1	Sdcbp
6.42344e-43	-0.281486	0.194	0.374	1.24814e-38	1	1700017B05Rik
6.49376e-43	0.38797	0.776	0.697	1.2618e-38	1	Tmed5
8.15567e-43	-0.277854	0.376	0.565	1.58473e-38	1	0610010K14Rik
8.495e-43	-0.333086	0.305	0.493	1.65066e-38	1	Fgd2
1.16808e-42	-0.292003	0.293	0.477	2.2697e-38	1	Cerk
2.17853e-42	-0.436033	0.147	0.317	4.2331e-38	1	Ccnd2
2.18198e-42	0.384621	0.522	0.4	4.2398e-38	1	Tet2
2.90592e-42	0.331564	0.578	0.465	5.6465e-38	1	Gsdmd
3.20686e-42	-0.326555	0.424	0.597	6.23125e-38	1	Sgpl1
3.93844e-42	0.329739	0.38	0.242	7.65279e-38	1	4930523C07Rik
4.00549e-42	0.374657	0.574	0.467	7.78307e-38	1	Plod3
4.06307e-42	0.463076	0.74	0.614	7.89496e-38	1	Cxcr4
5.76109e-42	0.431521	0.62	0.512	1.11944e-37	1	Ikzf1
6.57427e-42	-0.440449	0.543	0.689	1.27745e-37	1	Grina
9.2279e-42	0.311024	0.788	0.736	1.79307e-37	1	Eif3e
1.05124e-41	-0.508432	0.096	0.245	2.04266e-37	1	Cd24a
1.23462e-41	0.391782	0.535	0.425	2.39899e-37	1	Nab1
1.34253e-41	-0.326845	0.52	0.687	2.60867e-37	1	Sptssa
2.47347e-41	0.348891	0.735	0.612	4.8062e-37	1	Kdm6b
3.78078e-41	-0.516089	0.025	0.149	7.34643e-37	1	Cxcr2
5.63527e-41	-0.478756	0.024	0.147	1.09499e-36	1	Pdpn
8.57038e-41	-0.309832	0.684	0.809	1.66531e-36	1	Hsbp1
1.0282e-40	-0.392587	0.617	0.766	1.9979e-36	1	Gsn
1.04122e-40	-0.252119	0.028	0.152	2.0232e-36	1	Lhfpl2
1.05114e-40	0.345489	0.863	0.807	2.04246e-36	1	Prkcd
1.10945e-40	-0.455435	0.326	0.483	2.15578e-36	1	Cd93
1.18165e-40	0.29705	0.422	0.281	2.29607e-36	1	Glipr2
1.42116e-40	-0.253179	0.044	0.176	2.76146e-36	1	Cdr2
1.44255e-40	-0.305562	0.538	0.7	2.80303e-36	1	Scpep1
1.50694e-40	-1.22086	0.142	0.296	2.92814e-36	1	Arg1
1.92188e-40	-0.368172	0.325	0.5	3.73441e-36	1	Slc48a1
2.04296e-40	-0.278322	0.195	0.367	3.96968e-36	1	P2rx7
2.06427e-40	0.281453	0.36	0.226	4.01109e-36	1	Mefv
2.10038e-40	-0.258036	0.044	0.176	4.08125e-36	1	Olfml3
3.63546e-40	-0.287931	0.432	0.621	7.06406e-36	1	Slc43a2
4.62095e-40	-0.393671	0.166	0.332	8.97897e-36	1	Egr2
5.45275e-40	-0.282025	0.23	0.407	1.05952e-35	1	Ncoa4
7.10795e-40	0.394147	0.792	0.751	1.38115e-35	1	Rnh1
8.39407e-40	-0.276633	0.932	0.965	1.63105e-35	1	Clta
1.11956e-39	-0.42948	0.297	0.463	2.17542e-35	1	Tnf
1.20163e-39	-0.253414	0.083	0.227	2.33489e-35	1	Arsb
1.26793e-39	-0.261618	0.316	0.497	2.46372e-35	1	Snx9
1.62952e-39	-0.351514	0.765	0.858	3.16633e-35	1	Rabac1
1.64091e-39	-0.72441	0.608	0.773	3.18846e-35	1	Ccl2
1.69225e-39	0.290971	0.795	0.754	3.28821e-35	1	Psmb10
1.69253e-39	-0.386797	0.549	0.716	3.28876e-35	1	Mef2c
2.10799e-39	0.390508	0.892	0.828	4.09603e-35	1	Metrnl
2.2391e-39	0.25267	0.939	0.91	4.35079e-35	1	Hnrnpf
2.37986e-39	0.263578	0.333	0.203	4.6243e-35	1	Ms4a8a
3.30063e-39	-0.268321	0.036	0.161	6.41346e-35	1	Plxdc2
4.10189e-39	-0.467237	0.024	0.143	7.97038e-35	1	Ccn1
4.15205e-39	-0.266187	0.38	0.572	8.06784e-35	1	Gapvd1
4.82853e-39	0.350055	0.674	0.584	9.38232e-35	1	Bach1
7.00193e-39	0.339282	0.355	0.237	1.36054e-34	1	C1galt1c1
7.54415e-39	0.355208	0.663	0.548	1.4659e-34	1	Csf2rb
7.60312e-39	0.335662	0.446	0.322	1.47736e-34	1	Stk40
8.26661e-39	0.304542	0.657	0.515	1.60629e-34	1	Irf7
9.12836e-39	0.283996	0.824	0.773	1.77373e-34	1	Psmd8
1.03253e-38	0.300863	0.696	0.564	2.00631e-34	1	Fosl2
1.20138e-38	-0.275686	0.124	0.278	2.33441e-34	1	Nxpe5
1.98992e-38	-0.27158	0.022	0.137	3.86661e-34	1	Adam33
2.12599e-38	-0.380577	0.588	0.728	4.131e-34	1	Cyb5a
2.4188e-38	-0.43827	0.176	0.332	4.69996e-34	1	Clec4b1
2.50056e-38	0.320961	0.782	0.711	4.85883e-34	1	Mtpn
3.00875e-38	0.26054	0.912	0.823	5.8463e-34	1	Mpeg1
3.28886e-38	-0.251598	0.349	0.537	6.39059e-34	1	Sec14l1
3.34269e-38	-0.402988	0.618	0.756	6.49519e-34	1	Mif
4.81808e-38	0.363815	0.484	0.369	9.362e-34	1	Camkk2
5.54132e-38	0.418028	0.498	0.383	1.07673e-33	1	Unc119
5.99083e-38	0.31393	0.265	0.153	1.16408e-33	1	Nod1
6.18942e-38	-0.663206	0.049	0.177	1.20267e-33	1	Cxcl1
6.55657e-38	0.306684	0.618	0.521	1.27401e-33	1	Cisd2
6.66265e-38	0.322218	0.735	0.676	1.29462e-33	1	Tmem167
1.34012e-37	-0.279515	0.34	0.52	2.604e-33	1	Cysltr1
1.3688e-37	0.374893	0.57	0.463	2.65972e-33	1	Evl
1.46055e-37	-0.447009	0.493	0.636	2.83799e-33	1	Tcn2
2.44804e-37	0.496091	0.383	0.268	4.75679e-33	1	Pag1
3.4861e-37	0.328897	0.616	0.52	6.77385e-33	1	Asap1
4.59733e-37	0.293441	0.892	0.833	8.93306e-33	1	Csf2ra
5.16315e-37	0.40719	0.518	0.379	1.00325e-32	1	Cbfa2t3
6.41432e-37	-0.335773	0.529	0.68	1.24637e-32	1	Comt
6.93773e-37	0.346165	0.348	0.23	1.34807e-32	1	6430548M08Rik
7.71316e-37	0.275301	0.91	0.885	1.49874e-32	1	D8Ertd738e
9.47478e-37	0.579426	0.595	0.523	1.84105e-32	1	Stk38
9.64918e-37	0.478958	0.641	0.561	1.87493e-32	1	Arhgef1
1.05431e-36	0.310548	0.758	0.708	2.04863e-32	1	Snx20
1.21459e-36	0.315937	0.448	0.333	2.36007e-32	1	Cers6
1.21979e-36	-0.257413	0.102	0.246	2.37018e-32	1	Kcnn4
1.30519e-36	-0.282694	0.723	0.831	2.53612e-32	1	Txndc17
2.13105e-36	0.385945	0.233	0.13	4.14085e-32	1	Cblb
2.23549e-36	-0.251459	0.321	0.501	4.34378e-32	1	Mgat1
3.06002e-36	-0.358083	0.009	0.112	5.94592e-32	1	Il1f9
3.40871e-36	0.34724	0.551	0.443	6.62347e-32	1	Ppp1r15b
3.80894e-36	-0.286758	0.028	0.141	7.40116e-32	1	Col14a1
4.30954e-36	0.295086	0.853	0.81	8.37387e-32	1	Scp2
4.61634e-36	-0.332342	0.025	0.137	8.97001e-32	1	Tcim
5.45538e-36	-0.258903	0.255	0.428	1.06004e-31	1	Wls
7.17927e-36	-0.290925	0.46	0.638	1.395e-31	1	Itgb5
7.2808e-36	0.400195	0.556	0.434	1.41473e-31	1	Pbxip1
7.38197e-36	0.300559	0.685	0.612	1.43439e-31	1	Nop53
7.97155e-36	-0.372283	0.017	0.122	1.54895e-31	1	Pla2g2d
8.33633e-36	0.257486	0.956	0.906	1.61983e-31	1	Ier5
8.55475e-36	0.375212	0.341	0.229	1.66227e-31	1	Lrrc8c
1.0385e-35	0.400466	0.237	0.134	2.01791e-31	1	Spata13
1.08251e-35	-0.403327	0.791	0.894	2.10342e-31	1	Bst2
1.17575e-35	0.306482	0.69	0.624	2.2846e-31	1	Sys1
1.37637e-35	0.384105	0.453	0.338	2.67442e-31	1	Nin
1.40922e-35	0.352473	0.849	0.883	2.73825e-31	1	Ifi30
2.50455e-35	-0.618165	0.035	0.15	4.86658e-31	1	Gpnmb
3.54315e-35	-0.5619	0.319	0.479	6.8847e-31	1	Phlda1
3.58802e-35	-0.302433	0.513	0.672	6.97188e-31	1	Lmo2
3.92963e-35	0.329882	0.424	0.313	7.63567e-31	1	Elmo2
4.04894e-35	0.405166	0.926	0.944	7.8675e-31	1	Vim
4.82952e-35	0.329039	0.581	0.479	9.38425e-31	1	Ppdpf
5.33896e-35	0.333882	0.635	0.542	1.03741e-30	1	Sept9
5.9065e-35	-0.266992	0.531	0.705	1.14769e-30	1	Jmjd1c
5.9143e-35	-1.13823	0.02	0.125	1.14921e-30	1	Vsig4
6.36572e-35	0.32438	0.828	0.788	1.23692e-30	1	Pycard
6.51465e-35	0.336361	0.657	0.569	1.26586e-30	1	Sap30
7.82769e-35	-0.271845	0.022	0.13	1.521e-30	1	Bmp2
9.20065e-35	-0.332577	0.459	0.621	1.78778e-30	1	Ehd1
9.58316e-35	0.473975	0.494	0.37	1.8621e-30	1	Pde4b
1.11835e-34	-0.252826	0.236	0.402	2.17307e-30	1	Rhoh
1.38346e-34	-0.250982	0.34	0.514	2.68821e-30	1	Dnase1l1
1.42617e-34	0.317434	0.694	0.603	2.77119e-30	1	Smchd1
1.56682e-34	-0.289101	0.343	0.512	3.04448e-30	1	B4galt1
1.66109e-34	-0.269141	0.493	0.669	3.22766e-30	1	Dmac1
1.80754e-34	0.349922	0.468	0.359	3.51223e-30	1	Arhgef10l
2.08022e-34	-0.461387	0.033	0.144	4.04208e-30	1	Acod1
2.21726e-34	0.425511	0.345	0.232	4.30836e-30	1	Pdcd4
2.35575e-34	0.335969	0.709	0.61	4.57746e-30	1	Xdh
2.51003e-34	0.301709	0.588	0.497	4.87725e-30	1	Siva1
2.61513e-34	0.314541	0.784	0.752	5.08146e-30	1	Sec11c
2.82234e-34	0.417519	0.749	0.65	5.4841e-30	1	Ssh2
3.17306e-34	0.335924	0.68	0.606	6.16558e-30	1	Tmem134
4.09603e-34	0.251912	0.849	0.825	7.959e-30	1	Ndufa6
9.19848e-34	0.273948	0.787	0.743	1.78736e-29	1	Supt4a
9.56111e-34	-0.28597	0.349	0.516	1.85782e-29	1	Hspa9
1.00391e-33	0.330713	0.678	0.576	1.95069e-29	1	Ndel1
1.03014e-33	-0.305728	0.472	0.627	2.00167e-29	1	Cd37
1.48002e-33	0.349649	0.905	0.936	2.87584e-29	1	Tspo
1.60971e-33	-0.252211	0.255	0.416	3.12783e-29	1	Dcxr
1.8284e-33	0.274194	0.795	0.723	3.55276e-29	1	Aprt
1.85683e-33	-0.400391	0.349	0.513	3.608e-29	1	Plk2
2.00081e-33	0.272761	0.828	0.793	3.88777e-29	1	Ppp2ca
2.09565e-33	-0.605505	0.073	0.195	4.07206e-29	1	Il1r2
2.10927e-33	0.28012	0.803	0.763	4.09852e-29	1	Zfp706
2.1304e-33	-0.30753	0.743	0.845	4.13959e-29	1	Canx
2.79483e-33	-0.313795	0.654	0.787	5.43063e-29	1	Itm2c
2.97331e-33	-0.28157	0.48	0.648	5.77744e-29	1	Rpn1
3.89168e-33	-0.255421	0.208	0.362	7.56192e-29	1	Aopep
4.25398e-33	0.311877	0.71	0.639	8.2659e-29	1	Slk
4.38907e-33	-0.251075	0.43	0.602	8.52839e-29	1	Ctnna1
4.50422e-33	0.256416	0.79	0.721	8.75216e-29	1	Cycs
6.0967e-33	0.302177	0.557	0.464	1.18465e-28	1	Bak1
7.8736e-33	-0.284265	0.586	0.723	1.52992e-28	1	Rab11a
9.3866e-33	-0.293078	0.489	0.649	1.82391e-28	1	Cebpa
1.01457e-32	-0.292295	0.236	0.386	1.9714e-28	1	Pros1
1.10485e-32	-0.263648	0.24	0.394	2.14683e-28	1	Serpinb8
1.15806e-32	0.261128	0.825	0.777	2.25023e-28	1	Grk2
1.5629e-32	-0.252706	0.506	0.66	3.03686e-28	1	2610001J05Rik
1.87361e-32	0.290767	0.429	0.319	3.64061e-28	1	Gsto1
2.06234e-32	0.286076	0.842	0.816	4.00733e-28	1	Cmtm7
2.83657e-32	-0.282741	0.606	0.747	5.51175e-28	1	Hprt
3.69254e-32	0.320128	0.236	0.137	7.17497e-28	1	Sh2d1b1
5.15314e-32	-0.272391	0.029	0.133	1.00131e-27	1	Csf1
5.33471e-32	0.267419	0.904	0.867	1.03659e-27	1	H2-T23
7.43312e-32	-0.254435	0.378	0.546	1.44433e-27	1	Blvra
8.06999e-32	-0.544563	0.915	0.947	1.56808e-27	1	Prdx1
1.05635e-31	-0.268791	0.677	0.781	2.05259e-27	1	Park7
1.12873e-31	0.303557	0.611	0.523	2.19324e-27	1	Uvrag
1.70644e-31	-0.324576	0.364	0.538	3.31578e-27	1	Cd9
1.73063e-31	0.430598	0.483	0.359	3.36278e-27	1	Tppp3
1.92098e-31	0.306349	0.443	0.339	3.73267e-27	1	Grk6
1.96604e-31	-0.279369	0.625	0.75	3.82022e-27	1	Atp6ap2
1.9691e-31	-0.387127	0.166	0.31	3.82617e-27	1	Lilra5
2.29466e-31	-0.258978	0.399	0.569	4.45875e-27	1	Srgap2
2.43205e-31	0.283301	0.722	0.673	4.72571e-27	1	Syf2
2.70457e-31	0.286414	0.607	0.516	5.25525e-27	1	Pik3cd
3.23627e-31	0.270261	0.29	0.184	6.2884e-27	1	Xylt1
4.00815e-31	0.686005	0.349	0.254	7.78824e-27	1	Dusp16
5.02127e-31	-0.292239	0.866	0.91	9.75684e-27	1	Rps27l
6.6459e-31	-0.25289	0.345	0.509	1.29137e-26	1	Gnpda1
7.64894e-31	-0.543293	0.538	0.669	1.48627e-26	1	H2-DMb1
1.3609e-30	0.294291	0.587	0.499	2.64437e-26	1	Sirt7
1.36935e-30	-0.292908	0.664	0.775	2.66079e-26	1	Fkbp1a
1.47077e-30	-0.251297	0.081	0.202	2.85786e-26	1	Stmn1
1.77957e-30	-0.25112	0.407	0.577	3.45789e-26	1	Bmp2k
2.08826e-30	-0.287941	1	0.998	4.05769e-26	1	mt-Co1
2.34745e-30	0.357911	0.917	0.879	4.56134e-26	1	Neat1
2.67242e-30	-0.25981	0.172	0.31	5.19279e-26	1	Trerf1
2.67523e-30	-0.666916	0.417	0.56	5.19824e-26	1	Rgs1
2.75584e-30	0.281047	0.199	0.111	5.35487e-26	1	Dock5
6.90754e-30	0.283033	0.352	0.244	1.3422e-25	1	Abca7
8.27725e-30	0.31448	0.539	0.453	1.60835e-25	1	Pak1ip1
1.10843e-29	-0.38301	0.781	0.881	2.1538e-25	1	Rhob
1.26466e-29	-0.26272	0.241	0.384	2.45736e-25	1	Nceh1
2.01787e-29	0.294339	0.83	0.772	3.92093e-25	1	Tpm4
2.10362e-29	-1.90487	0.056	0.162	4.08754e-25	1	Retnla
3.23162e-29	0.287683	0.457	0.36	6.27936e-25	1	G6pdx
3.67707e-29	-0.295938	0.029	0.125	7.14491e-25	1	Ch25h
5.69272e-29	0.252797	0.741	0.694	1.10615e-24	1	Eif3m
7.67521e-29	0.297586	0.544	0.45	1.49137e-24	1	Il13ra1
7.82868e-29	0.290458	0.669	0.586	1.52119e-24	1	Baz1a
8.44993e-29	0.279336	0.333	0.229	1.64191e-24	1	Relt
1.46805e-28	-0.253865	0.335	0.483	2.85257e-24	1	Atp6v1c1
1.80795e-28	0.337733	0.487	0.391	3.51303e-24	1	Etv6
2.02059e-28	0.268395	0.634	0.527	3.92621e-24	1	Ezr
2.98674e-28	-0.280217	0.048	0.152	5.80354e-24	1	Myl2
4.44181e-28	-0.266119	0.919	0.955	8.63088e-24	1	Ctsh
4.81068e-28	0.273355	0.68	0.621	9.34764e-24	1	H13
4.98537e-28	-0.269979	0.279	0.426	9.68708e-24	1	Gpr183
5.31659e-28	-0.28814	0.969	0.966	1.03307e-23	1	Lamp1
5.42379e-28	-0.277762	0.496	0.635	1.0539e-23	1	Mfsd1
9.17973e-28	0.285707	0.342	0.243	1.78371e-23	1	Pitpnm1
1.57842e-27	-0.346413	0.627	0.747	3.06703e-23	1	Ap2a2
1.96185e-27	0.285765	0.665	0.604	3.81207e-23	1	Rab8a
2.01086e-27	0.29276	0.694	0.642	3.90729e-23	1	Cdc42se1
2.10334e-27	-0.576829	0.016	0.1	4.08701e-23	1	Retnlg
2.37202e-27	-1.30779	0.048	0.145	4.60907e-23	1	Cxcl3
4.42714e-27	0.329493	0.594	0.484	8.60238e-23	1	Dennd4a
5.56219e-27	0.260612	0.737	0.679	1.08079e-22	1	Hnrnpd
6.40374e-27	0.252274	0.358	0.256	1.24431e-22	1	Tuba4a
7.8373e-27	-0.553379	0.069	0.175	1.52287e-22	1	Gdf15
9.99702e-27	0.261976	0.162	0.086	1.94252e-22	1	Runx2
1.12584e-26	0.349178	0.749	0.689	2.18763e-22	1	Ptpre
1.16839e-26	0.317041	0.514	0.418	2.2703e-22	1	Nabp1
1.26775e-26	-0.293997	0.726	0.834	2.46336e-22	1	mt-Nd4l
1.33091e-26	0.271122	0.791	0.755	2.58609e-22	1	Rassf4
2.42022e-26	-0.274656	0.018	0.1	4.70274e-22	1	Vcam1
3.77084e-26	0.289006	0.635	0.564	7.32711e-22	1	Acer3
4.16441e-26	0.289082	0.844	0.807	8.09186e-22	1	Akap13
1.09805e-25	0.292982	0.589	0.508	2.13362e-21	1	Ccdc88a
1.43329e-25	-0.268859	0.735	0.827	2.78503e-21	1	Slc3a2
1.90883e-25	0.296052	0.662	0.605	3.70905e-21	1	Nsd3
4.22383e-25	0.262911	0.755	0.712	8.20732e-21	1	Tnfrsf1a
4.24932e-25	-0.297402	0.304	0.45	8.25685e-21	1	Etv3
4.50746e-25	0.305668	0.513	0.437	8.75845e-21	1	Parl
5.05064e-25	0.261082	0.694	0.657	9.81391e-21	1	Mrpl30
6.10631e-25	0.301065	0.609	0.54	1.18652e-20	1	Mknk2
8.10278e-25	-0.288694	0.025	0.108	1.57445e-20	1	Iigp1
8.63234e-25	0.4562	0.378	0.284	1.67735e-20	1	Cks2
9.8389e-25	0.2643	0.731	0.679	1.9118e-20	1	Bcl10
1.00941e-24	0.267826	0.786	0.748	1.96138e-20	1	Ifi204
1.08666e-24	0.356328	0.615	0.549	2.11148e-20	1	Ifi211
1.50152e-24	0.274008	0.527	0.447	2.91761e-20	1	Arhgap15
1.58648e-24	0.255604	0.667	0.612	3.08268e-20	1	Dbnl
2.29444e-24	0.407794	0.714	0.671	4.45832e-20	1	Anxa1
2.95956e-24	0.448831	0.576	0.518	5.75072e-20	1	Foxn3
4.0421e-24	0.268537	0.346	0.256	7.8542e-20	1	Csgalnact2
4.49223e-24	-0.250373	0.183	0.311	8.72884e-20	1	Tagap
5.01722e-24	0.687483	0.25	0.165	9.74896e-20	1	Fabp4
8.38397e-24	-0.320498	0.836	0.893	1.62909e-19	1	Ly86
1.61653e-23	0.286912	0.727	0.678	3.14109e-19	1	Syk
1.72785e-23	0.26512	0.735	0.685	3.35738e-19	1	Eif4ebp1
2.04626e-23	-0.283116	0.206	0.336	3.9761e-19	1	Gclm
2.1501e-23	0.253174	0.844	0.816	4.17786e-19	1	Atp1a1
2.54467e-23	-0.257236	0.036	0.12	4.94456e-19	1	Il7r
6.60853e-23	0.253827	0.855	0.819	1.2841e-18	1	Tra2b
7.66288e-23	0.258527	0.496	0.426	1.48897e-18	1	Tor1a
1.8042e-22	-0.357886	0.953	0.926	3.50573e-18	1	Csf1r
2.54424e-22	0.334036	0.645	0.599	4.94371e-18	1	Ppp2r5c
3.06708e-22	0.275054	0.132	0.069	5.95963e-18	1	L1cam
3.10589e-22	0.261818	0.444	0.364	6.03505e-18	1	Nkiras2
5.24985e-22	-0.399474	0.131	0.236	1.0201e-17	1	Hilpda
5.50291e-22	0.324794	0.569	0.51	1.06927e-17	1	Cebpz
6.94528e-22	0.251511	0.789	0.766	1.34954e-17	1	Tax1bp1
7.12226e-22	0.308029	0.671	0.626	1.38393e-17	1	Bnip3l
7.85446e-22	0.360858	0.304	0.222	1.5262e-17	1	Gfpt1
8.30941e-22	0.253939	0.541	0.481	1.6146e-17	1	Aip
9.11131e-22	-0.458774	0.122	0.224	1.77042e-17	1	Ifit1
1.00631e-21	-0.617413	0.15	0.259	1.95535e-17	1	Rsad2
1.02539e-21	-0.411637	0.641	0.74	1.99244e-17	1	Cited2
1.14501e-21	-0.308533	0.297	0.428	2.22487e-17	1	Odc1
1.38648e-21	0.284528	0.197	0.121	2.69408e-17	1	Clec2i
1.39674e-21	0.26078	0.372	0.292	2.71401e-17	1	Pnkp
1.54196e-21	-0.379269	0.286	0.396	2.99619e-17	1	Adam8
1.81642e-21	0.273056	0.393	0.309	3.52949e-17	1	Bcl3
1.94459e-21	0.291893	0.175	0.104	3.77853e-17	1	Pparg
2.57825e-21	0.372501	0.451	0.377	5.00979e-17	1	Herc4
3.00201e-21	0.323836	0.431	0.349	5.83321e-17	1	Pilrb2
3.75467e-21	0.31448	0.863	0.817	7.29571e-17	1	Cd300c2
4.26803e-21	0.27704	0.417	0.338	8.29321e-17	1	Atp11b
4.33093e-21	0.263229	0.492	0.421	8.41544e-17	1	Ethe1
8.34205e-21	0.343856	0.556	0.503	1.62094e-16	1	Ppp1cb
1.18646e-20	0.270764	0.45	0.378	2.3054e-16	1	Pdha1
1.22269e-20	0.271403	0.749	0.716	2.37581e-16	1	Irf2
1.26546e-20	0.275641	0.476	0.398	2.45891e-16	1	Gch1
1.36608e-20	0.276196	0.233	0.155	2.65442e-16	1	Pcnx
1.48229e-20	0.266536	0.197	0.123	2.88023e-16	1	Dgkh
1.60549e-20	0.354158	0.582	0.525	3.11962e-16	1	Ankrd44
1.80192e-20	0.291511	0.437	0.362	3.50131e-16	1	Rnf166
2.09538e-20	0.25219	0.504	0.421	4.07153e-16	1	Slc38a1
2.16357e-20	0.275367	0.438	0.359	4.20403e-16	1	Nuak2
2.72025e-20	0.309238	0.937	0.935	5.28571e-16	1	Klf2
5.18059e-20	-0.280726	0.648	0.758	1.00664e-15	1	Aplp2
7.06303e-20	0.267495	0.726	0.67	1.37242e-15	1	Adipor1
7.46303e-20	0.275673	0.533	0.46	1.45014e-15	1	Coq10b
9.29467e-20	-0.306035	0.57	0.685	1.80605e-15	1	Sqstm1
9.91624e-20	0.271557	0.546	0.497	1.92682e-15	1	Emd
1.48158e-19	0.261361	0.418	0.346	2.87885e-15	1	Dipk1a
2.16119e-19	-0.371271	0.601	0.714	4.19941e-15	1	Ccl3
3.63888e-19	-0.302379	0.673	0.809	7.07071e-15	1	Ier3
5.5018e-19	0.413434	0.279	0.206	1.06906e-14	1	Tcf7l2
6.20596e-19	0.34584	0.424	0.353	1.20588e-14	1	Bcl6
8.28897e-19	0.258335	0.268	0.191	1.61063e-14	1	Gk
9.47616e-19	0.290464	0.533	0.472	1.84131e-14	1	Ak2
2.72277e-18	-0.282269	0.836	0.888	5.29061e-14	1	BC005537
3.12489e-18	0.262492	0.286	0.206	6.07198e-14	1	Gm42031
3.80761e-18	-0.290689	0.222	0.326	7.39856e-14	1	Ciita
4.072e-18	0.286513	0.346	0.27	7.91229e-14	1	Pilrb1
4.92406e-18	0.355452	0.566	0.495	9.56794e-14	1	Pilra
7.9957e-18	0.258821	0.298	0.225	1.55364e-13	1	Prkch
8.13956e-18	0.265503	0.535	0.462	1.5816e-13	1	Rilpl2
1.19301e-17	-0.815762	0.225	0.314	2.31814e-13	1	Ptgs2
2.22873e-17	0.268733	0.292	0.205	4.33064e-13	1	Id1
3.45683e-17	0.278861	0.773	0.803	6.71696e-13	1	Pnp
3.64243e-17	0.25108	0.698	0.676	7.0776e-13	1	Sppl2a
1.12425e-16	0.318619	0.469	0.409	2.18453e-12	1	Ptk2b
1.52022e-16	0.279075	0.605	0.554	2.95394e-12	1	Eif4g3
1.90578e-16	0.270133	0.618	0.582	3.70312e-12	1	Ppp1r12a
1.94451e-16	0.278718	0.418	0.327	3.77837e-12	1	Dusp5
2.87988e-16	0.257053	0.801	0.767	5.59589e-12	1	Ankrd11
3.64362e-16	-0.2728	0.831	0.87	7.07992e-12	1	Man2b1
6.06214e-16	0.263438	0.435	0.358	1.17793e-11	1	Ifi47
1.03357e-15	0.27504	0.844	0.855	2.00833e-11	1	Dnaja1
1.14164e-15	-0.648285	0.248	0.332	2.21833e-11	1	Il1rn
1.15591e-15	0.528178	0.547	0.496	2.24605e-11	1	Fcgr4
1.18578e-15	-0.435326	0.522	0.574	2.3041e-11	1	Ighm
1.30957e-15	0.257466	0.368	0.299	2.54462e-11	1	Mir22hg
2.37828e-15	0.263188	0.488	0.437	4.62124e-11	1	Susd3
2.683e-15	-0.329794	0.116	0.198	5.21334e-11	1	Vegfa
6.93896e-15	0.254586	0.496	0.436	1.34831e-10	1	Rassf3
7.34733e-15	0.337674	0.21	0.149	1.42766e-10	1	Osgin2
1.19217e-14	-0.504858	0.395	0.459	2.3165e-10	1	Clec4d
1.43555e-14	0.525517	0.291	0.235	2.78942e-10	1	Cyth3
1.91555e-14	0.294472	0.49	0.446	3.7221e-10	1	Raf1
2.00368e-14	0.310162	0.932	0.92	3.89336e-10	1	Srsf5
3.19116e-14	0.25333	0.455	0.408	6.20074e-10	1	Cdc40
4.20156e-14	-0.476889	0.807	0.931	8.16405e-10	1	Wfdc17
4.43796e-14	0.264308	0.599	0.555	8.62339e-10	1	Ogfrl1
6.93487e-14	0.278994	0.511	0.479	1.34751e-09	1	Dlst
7.12058e-14	0.260303	0.597	0.55	1.3836e-09	1	Rel
1.02338e-13	0.258921	0.559	0.526	1.98854e-09	1	Rps27rt
1.08023e-13	0.308608	0.718	0.679	2.09899e-09	1	Socs3
1.8914e-13	-2.4911	0.3	0.365	3.67517e-09	1	S100a8
3.63736e-13	0.269054	0.25	0.189	7.06776e-09	1	Agpat4
5.6498e-13	0.265758	0.383	0.33	1.09781e-08	1	Napg
1.22791e-12	-0.347978	0.587	0.657	2.38595e-08	1	Gadd45b
1.84835e-12	0.29883	0.659	0.653	3.59153e-08	1	Slfn5
3.04959e-12	-0.319875	0.997	0.995	5.92565e-08	1	Cst3
3.38773e-12	0.290536	0.453	0.408	6.58269e-08	1	Mef2d
4.23481e-12	0.271971	0.494	0.458	8.22865e-08	1	Hipk1
9.18522e-12	-0.272957	0.427	0.523	1.78478e-07	1	Gadd45g
1.23679e-11	-0.579761	0.055	0.109	2.4032e-07	1	Cd209a
1.91465e-11	-1.55086	0.404	0.466	3.72036e-07	1	Fabp5
2.67089e-11	-0.311639	0.23	0.299	5.18981e-07	1	Selenbp1
3.10343e-11	0.306893	0.269	0.212	6.03028e-07	1	Smpdl3b
3.17775e-11	-0.336842	0.826	0.891	6.17468e-07	1	Ccl9
3.65803e-11	0.262857	0.523	0.49	7.10792e-07	1	Birc6
2.75518e-10	0.293244	0.323	0.272	5.35358e-06	1	Fyn
3.02269e-10	-0.273097	0.732	0.78	5.87339e-06	1	Nfkbiz
4.95655e-10	0.575953	0.494	0.489	9.63108e-06	1	Smc6
5.97964e-10	-0.333645	0.168	0.237	1.1619e-05	1	Ifit3
1.08398e-09	-0.409518	0.198	0.261	2.10628e-05	1	Hcar2
1.35626e-09	-0.256069	0.43	0.506	2.63534e-05	1	Fgl2
1.63642e-09	0.262988	0.656	0.645	3.17974e-05	1	Tab2
9.12526e-09	0.35287	0.393	0.355	0.000177313	1	Bcl2a1d
1.36551e-08	-0.341988	0.422	0.504	0.000265333	1	Gm26917
1.60701e-08	0.271831	0.294	0.253	0.000312259	1	Snhg15
1.89182e-08	-0.858151	0.12	0.171	0.000367599	1	G0s2
3.04119e-08	-0.258717	0.448	0.52	0.000590933	1	Ccrl2
6.80765e-08	-0.631873	0.133	0.187	0.00132279	1	Cxcl10
1.53451e-07	-0.30302	0.747	0.78	0.0029817	1	H2-DMa
2.35292e-07	-0.378007	0.177	0.224	0.00457197	1	Slc7a11
4.26047e-07	-2.81755	0.403	0.434	0.00827852	1	S100a9
1.42251e-06	-0.265512	0.152	0.202	0.0276408	1	Tnip3
4.26717e-06	0.278059	0.493	0.49	0.0829154	1	Hip1
3.49218e-05	-0.285216	0.107	0.148	0.678566	1	Igkc
0.000243267	-0.467103	0.159	0.183	1	1	Hdc
0.0019501	-0.485049	0.245	0.277	1	1	Ly6a
0.00204586	0.292778	0.718	0.79	1	1	Hspa1a
0.00660059	-0.386271	0.092	0.116	1	1	Saa3

## Sheet: 2
p_val	avg_log2FC	pct.1	pct.2	p_val_adj	cluster	gene
0	3.34212	0.989	0.38	0	2	S100a9
0	3.12936	0.977	0.302	0	2	S100a8
0	2.3813	0.743	0.114	0	2	G0s2
0	2.26863	0.899	0.252	0	2	Ptgs2
0	2.12753	0.999	0.624	0	2	Il1b
0	1.95801	0.947	0.357	0	2	Csf3r
0	1.95312	0.834	0.125	0	2	Il1r2
0	1.86714	0.989	0.754	0	2	Cxcl2
0	1.85745	0.864	0.119	0	2	Hdc
0	1.77155	0.832	0.244	0	2	Slfn4
0	1.73287	0.842	0.2	0	2	Slpi
0	1.72433	0.836	0.074	0	2	Cxcr2
0	1.70541	0.899	0.343	0	2	Mxd1
0	1.66665	0.793	0.206	0	2	Hcar2
0	1.59817	0.837	0.161	0	2	Mmp9
0	1.57059	0.706	0.082	0	2	Acod1
0	1.55288	0.814	0.166	0	2	Slc7a11
0	1.54231	0.998	0.754	0	2	Pim1
0	1.50706	0.892	0.301	0	2	Clec4e
0	1.46112	0.701	0.107	0	2	Lrg1
0	1.44121	0.868	0.288	0	2	Cd300lf
0	1.40766	0.997	0.962	0	2	Srgn
0	1.37988	0.984	0.65	0	2	Nr4a1
0	1.37145	0.899	0.431	0	2	Nlrp3
0	1.36752	0.872	0.481	0	2	Ccrl2
0	1.36583	0.88	0.405	0	2	Osm
0	1.36546	0.896	0.427	0	2	Csrnp1
0	1.35818	0.999	0.958	0	2	Junb
0	1.35569	0.821	0.179	0	2	Trem1
0	1.35395	0.501	0.056	0	2	Retnlg
0	1.34546	0.815	0.28	0	2	Il1rn
0	1.33189	0.397	0.039	0	2	Cstdc4
0	1.32983	0.891	0.377	0	2	Tnfaip2
0	1.32579	0.627	0.055	0	2	Il1f9
0	1.32438	0.642	0.213	0	2	Rsad2
0	1.32156	1	0.942	0	2	Dusp1
0	1.31766	0.998	0.929	0	2	Cebpb
0	1.29537	0.771	0.183	0	2	Cd24a
0	1.2809	0.86	0.377	0	2	Thbs1
0	1.21545	0.921	0.516	0	2	Ets2
0	1.21419	0.948	0.692	0	2	Msrb1
0	1.19931	0.848	0.304	0	2	Lmnb1
0	1.19292	0.511	0.049	0	2	Asprv1
0	1.18615	0.793	0.226	0	2	Ifitm1
0	1.18276	0.993	0.878	0	2	Nfkbia
0	1.17919	0.9	0.399	0	2	Gsr
0	1.16375	0.948	0.646	0	2	Trib1
0	1.15951	0.998	0.911	0	2	Btg1
0	1.15379	0.915	0.411	0	2	Clec4d
0	1.13795	0.966	0.764	0	2	Plek
0	1.13352	1	0.942	0	2	Zfp36
0	1.12855	0.824	0.342	0	2	Slfn1
0	1.11548	0.916	0.5	0	2	Ccr1
0	1.09371	0.801	0.269	0	2	Hp
0	1.08997	0.997	0.957	0	2	Mcl1
0	1.08011	0.895	0.589	0	2	Resf1
0	1.04628	0.407	0.037	0	2	Stfa2l1
0	1.04213	0.844	0.31	0	2	Sorl1
0	1.04022	0.785	0.294	0	2	Dusp5
0	1.03328	0.79	0.349	0	2	Tgm2
0	1.0181	0.923	0.544	0	2	Fosl2
0	1.01676	0.915	0.655	0	2	Grina
0	1.01524	0.977	0.751	0	2	Cd44
0	1.01492	0.789	0.232	0	2	Gcnt2
0	0.979413	0.467	0.061	0	2	Lcn2
0	0.975792	0.545	0.086	0	2	Csf1
0	0.938495	0.811	0.335	0	2	Slc16a3
0	0.927457	0.617	0.073	0	2	H2-Q10
0	0.909199	0.709	0.16	0	2	Sell
0	0.871282	0.619	0.161	0	2	Gadd45a
0	0.861394	0.667	0.124	0	2	Arg2
0	0.850871	0.651	0.11	0	2	Pglyrp1
0	0.804148	0.651	0.183	0	2	AA467197
0	0.786923	0.59	0.083	0	2	Ltb
0	0.774564	0.699	0.239	0	2	Lyst
0	0.767597	0.65	0.149	0	2	Trim30b
0	0.705978	0.424	0.045	0	2	Wfdc21
0	0.691939	0.54	0.058	0	2	Mirt1
0	0.678247	0.696	0.237	0	2	2310001H17Rik
0	0.676222	0.734	0.259	0	2	Mcemp1
0	0.669703	0.744	0.256	0	2	Itgal
0	0.668531	0.536	0.11	0	2	Osgin1
0	0.663491	0.393	0.049	0	2	Gm47015
0	0.60273	0.54	0.129	0	2	Fpr2
0	0.560279	0.506	0.125	0	2	Ppp1r3b
0	0.547254	0.467	0.045	0	2	Mirt2
0	0.493834	0.503	0.12	0	2	Il1rap
0	0.488019	0.534	0.119	0	2	Trem3
0	0.484259	0.447	0.072	0	2	Ankrd33b
0	0.48086	0.346	0.047	0	2	Gm13822
0	0.465528	0.372	0.063	0	2	Slc2a3
0	0.44704	0.378	0.041	0	2	Rab44
0	0.444229	0.346	0.045	0	2	Upp1
0	0.409762	0.434	0.094	0	2	Sh2d3c
0	0.3811	0.416	0.082	0	2	Il18rap
0	0.356399	0.362	0.051	0	2	4833407H14Rik
0	0.335102	0.301	0.046	0	2	E230032D23Rik
0	0.333191	0.281	0.032	0	2	Rdh12
0	0.313509	0.238	0.016	0	2	Entpd3
0	0.301993	0.263	0.021	0	2	Chil1
0	0.2921	0.272	0.032	0	2	Tacstd2
0	0.287469	0.304	0.026	0	2	Gm20406
0	0.277469	0.274	0.02	0	2	Amer2
0	0.264329	0.271	0.022	0	2	Gm39321
0	0.256428	0.286	0.037	0	2	5830428M24Rik
3.18961e-306	1.24979	0.975	0.781	6.19772e-302	2	Ier3
8.81532e-306	0.865388	0.825	0.407	1.71291e-301	2	Samsn1
2.93865e-302	0.831346	0.738	0.317	5.71009e-298	2	Plk3
1.17555e-295	1.10326	0.444	0.109	2.2842e-291	2	Cxcl3
1.23892e-294	0.481025	0.499	0.134	2.40734e-290	2	Dedd2
6.6376e-291	0.652709	0.691	0.26	1.28975e-286	2	Pygl
3.04896e-289	0.298836	0.266	0.038	5.92443e-285	2	Egln3
1.27826e-287	0.520267	0.519	0.146	2.48378e-283	2	Actn1
1.94827e-284	0.839516	0.796	0.349	3.78569e-280	2	Adam8
7.05444e-284	0.45623	0.457	0.114	1.37075e-279	2	Spata13
1.26568e-283	0.405604	0.404	0.088	2.45935e-279	2	Pi16
7.12387e-282	0.475159	0.519	0.145	1.38424e-277	2	Ripor2
8.61927e-281	1.07188	0.97	0.757	1.67481e-276	2	Egr1
1.92025e-280	0.879888	0.846	0.417	3.73124e-276	2	Plaur
1.81611e-276	0.548762	0.536	0.161	3.52887e-272	2	Dmxl2
3.41053e-276	0.529574	0.516	0.144	6.62701e-272	2	Jaml
1.03372e-275	0.643359	0.544	0.158	2.00862e-271	2	Vegfa
2.71509e-275	1.11318	0.901	0.492	5.27569e-271	2	Fn1
6.46975e-272	1.03417	0.942	0.721	1.25714e-267	2	Cdk2ap2
1.05696e-270	0.573145	0.658	0.24	2.05377e-266	2	Sirpb1b
1.88966e-265	0.911926	0.819	0.423	3.67179e-261	2	Nfkbid
2.66377e-264	0.271536	0.33	0.063	5.17597e-260	2	Nfe2
1.17755e-262	0.432477	0.48	0.134	2.28809e-258	2	Morrbid
1.53784e-262	0.313631	0.367	0.079	2.98817e-258	2	Gm15832
1.78611e-262	0.856689	0.929	0.605	3.47059e-258	2	Gda
2.65253e-262	0.561698	0.606	0.207	5.15413e-258	2	Rab11fip1
2.78323e-262	0.300307	0.364	0.078	5.4081e-258	2	Tmem154
1.83485e-261	0.796533	0.558	0.176	3.56529e-257	2	Vcan
1.91358e-261	0.333723	0.4	0.093	3.71827e-257	2	Tnfrsf23
1.69355e-260	0.275886	0.205	0.024	3.29073e-256	2	Steap4
5.00179e-260	0.678511	0.592	0.195	9.71897e-256	2	Rgcc
6.26396e-259	0.426342	0.482	0.135	1.21715e-254	2	Lilra6
2.5839e-255	1.03536	0.832	0.441	5.02077e-251	2	Tnfaip3
2.913e-255	0.768967	0.648	0.259	5.66025e-251	2	Cks2
5.90688e-254	0.556425	0.617	0.226	1.14777e-249	2	Rabgef1
9.96248e-253	0.921908	0.683	0.269	1.93581e-248	2	Chil3
4.48129e-252	0.636154	0.576	0.2	8.70759e-248	2	Dgat1
9.598e-252	0.303201	0.355	0.076	1.86499e-247	2	Gpat3
7.00256e-247	0.717361	0.768	0.355	1.36067e-242	2	Nfil3
2.788e-244	0.675928	0.749	0.348	5.41737e-240	2	Il17ra
1.36103e-243	0.31551	0.374	0.087	2.64461e-239	2	Rab27a
2.16252e-243	0.340894	0.406	0.101	4.20199e-239	2	Tarm1
1.09579e-242	0.51681	0.591	0.205	2.12923e-238	2	Igf1r
2.90678e-242	1.08014	0.91	0.627	5.64817e-238	2	Gadd45b
3.30603e-242	0.715881	0.735	0.345	6.42395e-238	2	Smox
2.69169e-241	0.542622	0.513	0.163	5.23022e-237	2	Igfbp6
4.02538e-239	0.353299	0.351	0.079	7.82172e-235	2	Gm31718
1.10449e-237	0.862895	0.895	0.535	2.14614e-233	2	Cyp4f18
1.24455e-237	0.26827	0.336	0.072	2.41828e-233	2	Gm39556
1.64329e-237	0.803892	0.898	0.64	3.19307e-233	2	Vasp
1.63015e-236	0.884026	0.845	0.407	3.16754e-232	2	Plac8
7.15608e-236	0.312833	0.393	0.097	1.3905e-231	2	Slc22a15
7.85556e-236	0.533386	0.568	0.198	1.52641e-231	2	Pdlim7
1.02355e-235	0.522081	0.644	0.25	1.98886e-231	2	1600014C10Rik
1.79547e-234	-0.9988	0.997	0.995	3.48878e-230	2	Cst3
3.33371e-234	0.250397	0.317	0.066	6.47774e-230	2	Tnfsf14
1.57148e-231	0.602633	0.69	0.309	3.05354e-227	2	Nudt4
2.04417e-229	0.727194	0.909	0.596	3.97202e-225	2	Kdm6b
1.97855e-228	0.839769	0.925	0.597	3.84452e-224	2	Cxcr4
7.06738e-228	0.409399	0.486	0.151	1.37326e-223	2	Treml2
9.17473e-228	0.748963	0.898	0.609	1.78274e-223	2	Emilin2
1.03684e-227	0.67076	0.644	0.27	2.01469e-223	2	Cpeb2
1.71923e-226	0.830255	0.888	0.575	3.34064e-222	2	Hif1a
1.9063e-226	0.544671	0.608	0.231	3.70413e-222	2	Oas3
8.38999e-226	0.710281	0.833	0.506	1.63026e-221	2	Rnf149
1.88759e-225	0.643447	0.88	0.466	3.66778e-221	2	Cytip
6.87906e-225	0.731518	0.989	0.903	1.33667e-220	2	Ier5
3.39643e-223	0.475483	0.476	0.147	6.5996e-219	2	Nr4a3
3.33895e-221	0.635283	0.642	0.273	6.48792e-217	2	Sntb2
4.28399e-220	0.589868	0.536	0.183	8.32423e-216	2	Id1
2.39501e-219	0.625193	0.82	0.423	4.65375e-215	2	Fgr
1.09662e-214	0.536375	0.616	0.248	2.13084e-210	2	Slc2a1
4.03665e-214	0.425842	0.52	0.175	7.84361e-210	2	Helz2
1.56882e-213	0.718835	0.931	0.766	3.04837e-209	2	Litaf
5.39041e-213	0.462805	0.532	0.183	1.04741e-208	2	Maff
2.92152e-212	0.848484	0.524	0.187	5.67681e-208	2	Ifit1
3.98785e-210	-0.575098	0.987	0.991	7.74878e-206	2	Ppia
2.06066e-208	0.31447	0.167	0.02	4.00407e-204	2	Il23a
8.85318e-208	0.674024	0.964	0.87	1.72026e-203	2	Tpd52
9.63219e-208	0.907925	0.96	0.84	1.87163e-203	2	S100a11
3.53435e-207	0.728299	0.798	0.454	6.8676e-203	2	Chd7
4.62832e-207	0.754687	0.958	0.8	8.99328e-203	2	Stk17b
2.24962e-206	0.634741	0.785	0.413	4.37124e-202	2	Pbxip1
2.34291e-206	0.360545	0.279	0.058	4.55251e-202	2	Gm19951
6.30182e-206	0.80201	0.965	0.759	1.22451e-201	2	Nfkbiz
1.20893e-205	0.479897	0.645	0.261	2.34908e-201	2	Glipr2
5.41587e-203	0.671179	0.883	0.49	1.05236e-198	2	Cd9
1.54568e-202	0.579687	0.779	0.404	3.00341e-198	2	Rara
1.55871e-202	0.568512	0.571	0.226	3.02873e-198	2	Ell2
2.98313e-202	1.00893	0.821	0.484	5.79651e-198	2	Isg15
3.77437e-202	0.700623	0.965	0.805	7.33399e-198	2	Itgam
5.02976e-202	0.675282	0.848	0.561	9.77333e-198	2	Ndel1
3.35045e-201	0.262626	0.332	0.08	6.51026e-197	2	Fpr1
1.01756e-199	0.502339	0.499	0.173	1.97723e-195	2	Cd80
4.75933e-199	0.677017	0.848	0.507	9.24786e-195	2	Ezr
7.51037e-199	0.719344	0.778	0.442	1.45934e-194	2	Fbxl5
4.65755e-198	0.274532	0.264	0.053	9.05008e-194	2	AW011738
7.55373e-198	1.04353	0.608	0.253	1.46776e-193	2	Arg1
1.47463e-197	0.761205	0.904	0.587	2.86535e-193	2	Ifrd1
1.05144e-196	0.613004	0.668	0.308	2.04306e-192	2	Rab20
1.37899e-195	0.457682	0.583	0.216	2.67951e-191	2	F10
1.33397e-194	0.488995	0.629	0.258	2.59203e-190	2	C3
1.3898e-194	0.683489	0.815	0.47	2.70051e-190	2	Fgl2
2.56522e-194	-0.57947	0.977	0.984	4.98448e-190	2	Rpl21
1.26439e-193	0.433416	0.558	0.209	2.45684e-189	2	Mefv
1.98255e-193	0.307924	0.412	0.121	3.85229e-189	2	Map4k2
1.68272e-192	0.654455	0.989	0.914	3.2697e-188	2	Btg2
3.71855e-192	0.717888	0.721	0.336	7.22551e-188	2	Dusp2
4.0219e-192	0.597373	0.531	0.197	7.81495e-188	2	Isg20
5.67055e-192	0.481378	0.688	0.293	1.10184e-187	2	Bhlhe40
1.69288e-191	0.602559	0.654	0.304	3.28943e-187	2	Vps37b
8.71232e-191	0.670716	0.783	0.416	1.69289e-186	2	Sirpb1c
1.28177e-190	0.603433	0.808	0.468	2.49062e-186	2	March7
4.61452e-190	0.476141	0.583	0.241	8.96648e-186	2	Gcnt1
3.86961e-188	0.293814	0.338	0.087	7.51903e-184	2	Mmp8
5.72548e-188	0.670576	0.644	0.267	1.11252e-183	2	Ly6c2
9.62811e-188	-1.72206	0.793	0.844	1.87084e-183	2	C1qb
7.57176e-186	0.273532	0.315	0.077	1.47127e-181	2	Mir142hg
5.82716e-185	0.48585	0.641	0.27	1.13227e-180	2	Ltb4r1
1.42241e-184	0.605219	0.979	0.796	2.76388e-180	2	Anxa2
2.19568e-183	0.706852	0.993	0.817	4.26643e-179	2	S100a6
4.5249e-183	0.431651	0.515	0.193	8.79233e-179	2	Rbm38
8.60832e-183	-0.592732	0.985	0.99	1.67268e-178	2	Rps11
1.35182e-181	0.4812	0.491	0.177	2.62672e-177	2	Oasl1
4.15312e-181	0.632845	0.993	0.826	8.06993e-177	2	Ier2
1.01082e-180	0.638425	0.811	0.464	1.96413e-176	2	Dennd4a
7.65033e-179	0.373206	0.526	0.199	1.48654e-174	2	Klhl2
2.78033e-177	0.337276	0.44	0.146	5.40246e-173	2	Stx11
3.331e-177	0.398858	0.508	0.187	6.47246e-173	2	Ndst1
4.62163e-177	0.642985	0.818	0.534	8.98028e-173	2	Csf2rb
7.5143e-177	-0.941879	0.994	0.993	1.4601e-172	2	Itm2b
1.24587e-175	0.462507	0.585	0.239	2.42086e-171	2	Gm5150
2.12062e-175	0.617237	0.962	0.836	4.12057e-171	2	Samhd1
4.2251e-175	0.642349	0.387	0.123	8.20979e-171	2	Gm12840
2.70492e-174	0.340688	0.479	0.167	5.25593e-170	2	Xylt1
2.74933e-174	0.46634	0.621	0.276	5.34222e-170	2	Mir22hg
1.11348e-173	1.15525	0.335	0.094	2.1636e-169	2	Saa3
6.79664e-172	-1.76991	0.728	0.802	1.32066e-167	2	C1qc
1.41453e-171	0.61174	0.93	0.753	2.74858e-167	2	Nfe2l2
1.55467e-171	0.688469	0.883	0.634	3.02089e-167	2	Trim30a
1.42331e-170	0.577411	1	0.964	2.76564e-166	2	Fos
3.3947e-170	0.40921	0.565	0.234	6.59625e-166	2	B430306N03Rik
1.02224e-169	0.767304	0.934	0.696	1.98631e-165	2	Marcksl1
6.12376e-169	0.596016	0.943	0.779	1.18991e-164	2	Cox17
1.09948e-168	0.677143	0.968	0.818	2.13639e-164	2	Ppp1r15a
1.57751e-168	0.652834	0.946	0.837	3.06525e-164	2	Slfn2
2.56174e-168	-0.555082	0.985	0.99	4.97771e-164	2	Rps4x
2.59848e-168	0.583912	0.892	0.656	5.04911e-164	2	Stat3
3.08506e-168	0.617666	0.901	0.654	5.99458e-164	2	Adipor1
9.35493e-168	0.6759	0.913	0.65	1.81776e-163	2	Ptafr
6.47979e-167	0.725721	0.9	0.663	1.25909e-162	2	Pgk1
1.24855e-165	0.523878	0.708	0.351	2.42606e-161	2	Pde4b
2.50987e-165	0.601524	0.964	0.813	4.87692e-161	2	Lilr4b
5.60625e-164	0.667391	0.805	0.496	1.08935e-159	2	Oasl2
3.93077e-163	0.483647	0.733	0.395	7.63787e-159	2	Midn
1.2514e-162	0.549076	0.97	0.883	2.4316e-158	2	Picalm
1.07602e-161	0.54355	0.951	0.863	2.09081e-157	2	Ncf2
1.46242e-161	0.557258	0.808	0.473	2.84163e-157	2	Pilra
1.18786e-159	0.469553	0.646	0.304	2.30814e-155	2	Sik1
3.16848e-159	0.478031	0.636	0.3	6.15668e-155	2	Jak2
1.36333e-158	0.483731	0.679	0.321	2.64909e-154	2	Pmaip1
1.97583e-158	-0.544762	0.961	0.988	3.83923e-154	2	Rpl10
2.73215e-158	-1.6359	0.766	0.818	5.30884e-154	2	C1qa
3.6578e-158	0.526636	0.977	0.891	7.10747e-154	2	Ccnl1
1.57319e-157	0.274434	0.387	0.125	3.05687e-153	2	Sfxn5
1.20172e-156	0.616078	0.785	0.464	2.33507e-152	2	Trim25
2.49348e-156	0.842287	0.915	0.685	4.84508e-152	2	Ccl3
9.73404e-156	0.615444	0.734	0.394	1.89142e-151	2	Dck
1.33132e-155	0.538021	0.956	0.839	2.58688e-151	2	Ywhaz
1.18064e-154	0.595629	0.81	0.509	2.29409e-150	2	Snx18
1.18141e-152	0.450757	0.613	0.289	2.2956e-148	2	Gla
3.97216e-152	0.642963	0.987	0.9	7.7183e-148	2	Fam49b
4.25823e-152	0.411059	0.397	0.136	8.27416e-148	2	Cmpk2
5.9894e-152	0.553541	0.947	0.794	1.1638e-147	2	Rbms1
8.65999e-152	0.510516	0.703	0.379	1.68272e-147	2	Trim30d
2.52193e-150	0.575862	0.723	0.406	4.90037e-146	2	Bcl2l11
4.51314e-150	-1.29681	0.616	0.771	8.76947e-146	2	Tmem176b
5.55191e-150	0.266605	0.407	0.139	1.07879e-145	2	Sesn2
5.59258e-149	-0.46761	0.972	0.99	1.08669e-144	2	Rpl11
1.37768e-148	-0.511789	0.968	0.989	2.67697e-144	2	Rpl26
2.10221e-148	0.404536	0.641	0.304	4.08481e-144	2	Stk40
3.38243e-148	0.507329	0.785	0.479	6.57239e-144	2	Susd6
1.09948e-147	0.266468	0.347	0.108	2.13639e-143	2	Ankrd37
1.83879e-147	0.281171	0.421	0.146	3.57295e-143	2	Cd244a
3.00599e-147	0.439707	0.67	0.335	5.84093e-143	2	Fam107b
4.6496e-147	0.609651	0.951	0.74	9.03464e-143	2	Cdkn1a
6.45685e-147	0.31379	0.44	0.16	1.25463e-142	2	Arl5b
1.06474e-146	0.53967	0.63	0.296	2.06891e-142	2	Nr4a2
1.96835e-146	0.278392	0.815	0.471	3.8247e-142	2	Spp1
2.83976e-146	-0.79791	0.762	0.85	5.51793e-142	2	Rgs10
3.68886e-146	-0.518628	0.963	0.978	7.16782e-142	2	Rpl3
3.71751e-146	0.441005	0.624	0.293	7.22349e-142	2	Ccdc88b
2.89548e-145	-0.5318	0.977	0.987	5.62621e-141	2	Rps5
5.37687e-144	0.448545	0.998	0.983	1.04478e-139	2	Ubc
1.19384e-143	0.577779	0.907	0.685	2.31976e-139	2	Slc38a2
3.43161e-143	0.516793	0.664	0.341	6.66796e-139	2	Trim12c
3.54685e-143	0.495042	0.96	0.896	6.89189e-139	2	Txn1
2.47252e-141	-0.464217	0.956	0.975	4.80435e-137	2	Rpl29
2.97686e-141	-0.420697	0.997	0.998	5.78434e-137	2	Rps24
3.05982e-139	0.302227	0.461	0.178	5.94553e-135	2	Itprip
2.58878e-138	0.611527	0.938	0.763	5.03026e-134	2	Ppp1r18
6.13557e-138	0.335205	0.497	0.204	1.1922e-133	2	Cdc42ep3
7.17382e-138	-0.599836	0.93	0.954	1.39394e-133	2	Ctsh
8.71889e-138	0.517282	0.84	0.539	1.69417e-133	2	Emb
3.03589e-137	0.566201	0.836	0.589	5.89904e-133	2	Prdx6
4.37935e-137	0.450318	0.713	0.383	8.50951e-133	2	Per1
9.08142e-137	0.374125	0.617	0.296	1.76461e-132	2	Gpr35
1.2155e-136	0.351033	0.557	0.253	2.36183e-132	2	Iqsec1
1.39798e-136	0.276495	0.454	0.174	2.71641e-132	2	Gk
1.41254e-136	0.446413	0.621	0.312	2.74471e-132	2	Selenon
1.44001e-135	0.549851	0.691	0.388	2.79808e-131	2	Lfng
6.98889e-135	0.394575	0.467	0.19	1.35801e-130	2	Mmp19
1.15149e-134	0.572256	0.933	0.768	2.23745e-130	2	Grk2
1.7947e-134	-0.419575	0.995	0.996	3.48728e-130	2	Rpl23
4.8769e-134	-0.488184	0.985	0.992	9.47631e-130	2	Rpl32
8.17271e-134	0.323887	0.45	0.177	1.58804e-129	2	Fas
1.26335e-133	0.374452	0.489	0.204	2.45482e-129	2	Mafk
1.42804e-133	0.519346	0.942	0.835	2.77483e-129	2	Pnrc1
2.70386e-133	-1.42096	0.995	0.988	5.25387e-129	2	Apoe
7.37232e-133	0.520592	0.948	0.795	1.43252e-128	2	Hmgb2
1.17429e-132	0.277819	0.293	0.086	2.28176e-128	2	Egr3
3.86643e-132	0.543721	0.982	0.858	7.51285e-128	2	Rgs2
6.70603e-132	0.474111	0.972	0.895	1.30305e-127	2	Lilrb4a
3.11347e-131	0.431276	0.623	0.309	6.04979e-127	2	Tob1
8.56506e-131	0.492009	0.731	0.432	1.66428e-126	2	Rab32
8.677e-131	0.42082	0.998	0.994	1.68603e-126	2	H3f3b
2.94798e-130	0.401166	0.675	0.343	5.72822e-126	2	Sema4d
8.5854e-130	0.273319	0.408	0.153	1.66823e-125	2	Elp1
3.75189e-129	0.25324	0.193	0.043	7.29031e-125	2	Il1a
1.40515e-128	0.300611	0.508	0.214	2.73034e-124	2	Cdk17
3.01082e-128	0.566764	0.891	0.705	5.85032e-124	2	Ncf1
6.10778e-128	0.51213	0.812	0.568	1.1868e-123	2	Slc15a3
2.2872e-127	0.438664	0.673	0.356	4.44425e-123	2	Tle3
4.0498e-127	0.516573	0.86	0.634	7.86917e-123	2	Kdm7a
1.46109e-126	0.627379	0.762	0.449	2.83904e-122	2	Sgk1
1.75885e-126	0.563987	0.923	0.716	3.41763e-122	2	Wsb1
2.28567e-126	0.419333	0.268	0.078	4.44129e-122	2	Ifit3b
5.30009e-126	0.340241	0.391	0.145	1.02986e-121	2	Cd274
8.03485e-126	0.489851	0.977	0.917	1.56125e-121	2	Ptprc
9.52912e-126	0.319638	0.606	0.28	1.8516e-121	2	Klra2
9.41157e-125	0.361435	0.552	0.257	1.82876e-120	2	Tes
2.01444e-124	0.555168	0.773	0.508	3.91426e-120	2	Tiparp
3.27132e-122	-0.528745	0.936	0.971	6.35651e-118	2	Rpl12
6.9638e-122	0.499868	0.979	0.827	1.35314e-117	2	Atf3
7.46477e-122	0.516879	0.901	0.713	1.45048e-117	2	Xbp1
1.73055e-121	0.499486	0.868	0.698	3.36264e-117	2	Snx20
2.75911e-121	0.441447	0.989	0.939	5.36123e-117	2	Sdcbp
4.27984e-121	0.407461	0.967	0.9	8.31616e-117	2	Msn
6.11963e-121	0.443614	0.748	0.433	1.1891e-116	2	Birc3
6.74882e-121	-0.398678	0.989	0.994	1.31136e-116	2	Rps23
2.09757e-120	0.469356	0.792	0.532	4.07578e-116	2	Ppp1r2
5.16971e-120	0.442833	0.731	0.437	1.00453e-115	2	Map2k3
3.43841e-119	0.612106	0.974	0.863	6.68118e-115	2	Rhob
5.40021e-119	0.646772	0.918	0.699	1.04931e-114	2	Ccl4
6.11829e-119	0.402546	0.999	0.989	1.18884e-114	2	Actg1
1.48469e-118	0.63383	0.711	0.425	2.88491e-114	2	Tnf
1.98436e-118	0.405147	0.995	0.967	3.8558e-114	2	Lcp1
3.12313e-118	0.26759	0.387	0.147	6.06856e-114	2	D16Ertd472e
4.80289e-118	-0.442156	0.964	0.986	9.3325e-114	2	Rpl36
3.69493e-117	-0.531247	0.954	0.984	7.17961e-113	2	Rps18
6.75122e-117	0.586321	0.98	0.92	1.31183e-112	2	Tgfbi
1.78107e-116	0.494982	0.952	0.879	3.46079e-112	2	Pkm
2.14609e-116	-0.478569	0.964	0.986	4.17006e-112	2	Rps15a
3.62534e-116	0.407617	0.713	0.412	7.04441e-112	2	Rasgrp4
5.83597e-116	0.262634	0.452	0.184	1.13399e-111	2	Arap3
7.63524e-116	0.490607	0.786	0.527	1.4836e-111	2	N4bp1
9.41086e-116	-0.410498	0.986	0.993	1.82862e-111	2	Rps20
1.00303e-115	0.45488	0.978	0.916	1.94899e-111	2	Srsf5
1.04004e-115	0.300291	0.501	0.218	2.02089e-111	2	Bcl2a1a
1.04531e-115	0.409376	0.971	0.916	2.03115e-111	2	Cd53
2.19594e-115	-0.679861	0.866	0.898	4.26693e-111	2	Hexa
1.44e-114	0.458132	0.744	0.44	2.79807e-110	2	Phlda1
3.14224e-114	0.532146	0.907	0.791	6.10569e-110	2	Selplg
3.27052e-114	0.484658	0.868	0.655	6.35494e-110	2	Ddx6
9.52961e-114	0.551264	0.835	0.586	1.8517e-109	2	Tlr2
1.02049e-113	0.440234	0.83	0.583	1.98292e-109	2	Lcp2
9.63149e-113	0.426048	0.77	0.514	1.87149e-108	2	Pxn
2.5603e-112	-0.972277	0.623	0.745	4.97492e-108	2	Blvrb
3.41494e-112	-0.418662	0.985	0.988	6.63556e-108	2	Sh3bgrl3
3.99279e-112	-0.77205	0.927	0.929	7.75839e-108	2	Csf1r
5.28158e-112	0.484151	0.73	0.443	1.02626e-107	2	Dnajb9
6.15541e-112	0.438021	0.715	0.421	1.19606e-107	2	Bst1
7.32261e-112	0.481173	0.856	0.623	1.42286e-107	2	Tnfrsf1b
9.65343e-112	-0.466849	0.964	0.983	1.87576e-107	2	Rps2
3.07419e-111	0.279812	0.454	0.194	5.97346e-107	2	Parp10
3.43071e-111	0.35754	0.603	0.318	6.66622e-107	2	Capn1
3.7606e-111	0.395322	0.683	0.393	7.30722e-107	2	Klf7
1.25695e-110	0.262972	0.545	0.252	2.44239e-106	2	Pilrb1
1.80148e-110	0.476077	0.881	0.694	3.50046e-106	2	Nfam1
2.30513e-110	0.366778	0.634	0.325	4.47909e-106	2	Siglece
2.6276e-110	-1.06041	0.544	0.712	5.10568e-106	2	Tmem176a
4.40932e-110	0.292906	0.483	0.212	8.56774e-106	2	F630028O10Rik
5.39117e-110	0.393811	0.637	0.341	1.04756e-105	2	Ccdc71l
3.10293e-109	-0.473762	0.973	0.989	6.02931e-105	2	Rpl18a
3.10906e-109	0.397792	0.684	0.374	6.04121e-105	2	Ifitm6
8.42242e-109	0.489474	0.703	0.417	1.63656e-104	2	Rassf3
1.29918e-108	0.353309	0.629	0.339	2.52444e-104	2	Abr
1.56381e-108	0.498833	0.797	0.512	3.03864e-104	2	Clec4n
2.48612e-108	0.252656	0.403	0.162	4.83077e-104	2	Noct
2.65536e-108	0.408123	0.718	0.425	5.15963e-104	2	Retreg1
3.57525e-108	0.449855	0.904	0.567	6.94708e-104	2	Ccr2
8.46468e-108	0.490436	0.732	0.454	1.64477e-103	2	Azin1
1.17122e-107	0.308982	0.489	0.221	2.2758e-103	2	B4galt3
1.73025e-107	0.461001	0.941	0.789	3.36205e-103	2	Ddx3x
2.2401e-107	0.339693	0.63	0.335	4.35273e-103	2	Fem1c
2.93179e-107	0.632315	0.951	0.874	5.69676e-103	2	Cd14
1.2565e-106	0.475409	0.985	0.904	2.4415e-102	2	Dazap2
1.29889e-106	0.426818	0.941	0.824	2.52387e-102	2	Ptbp3
2.80491e-106	0.339253	0.548	0.261	5.45022e-102	2	Ldlrap1
4.7923e-106	0.257866	0.474	0.211	9.31191e-102	2	Rasa2
6.04604e-106	0.32694	0.605	0.316	1.17481e-101	2	Tlr13
6.28738e-105	-0.427568	0.971	0.987	1.2217e-100	2	Rps3
8.84121e-105	-0.323658	1	0.998	1.71794e-100	2	Rplp1
2.73608e-104	0.651918	0.883	0.685	5.31647e-100	2	Basp1
6.60754e-104	0.264214	0.48	0.216	1.28391e-99	2	Relt
7.36647e-104	0.324413	0.532	0.264	1.43138e-99	2	Sephs2
1.04062e-103	0.400673	0.989	0.952	2.02204e-99	2	Fxyd5
1.15784e-103	0.385012	0.729	0.447	2.24979e-99	2	Spty2d1
1.18652e-103	-0.4419	0.95	0.978	2.30552e-99	2	Rpl15
5.92478e-103	0.410816	0.764	0.486	1.15124e-98	2	Zc3hav1
6.27685e-103	0.454328	0.736	0.47	1.21965e-98	2	Tgif1
7.33528e-103	0.468039	0.395	0.163	1.42532e-98	2	Cxcl10
8.21151e-103	0.524912	0.782	0.519	1.59558e-98	2	Rtp4
9.05062e-103	0.267626	0.471	0.213	1.75863e-98	2	Fgd3
1.06168e-102	0.350407	0.616	0.33	2.06296e-98	2	Gramd1a
2.02747e-102	0.395363	0.97	0.875	3.93958e-98	2	Neat1
2.74832e-102	-0.460537	0.843	0.916	5.34026e-98	2	Ppib
2.94529e-102	0.420991	0.968	0.884	5.723e-98	2	Actr2
4.20806e-102	0.264246	0.508	0.24	8.17668e-98	2	Rhbdf2
5.46471e-102	-0.422327	0.978	0.989	1.06185e-97	2	Rpl28
4.1356e-101	0.430067	0.618	0.338	8.03588e-97	2	Ckap4
9.1227e-101	0.501529	0.782	0.522	1.77263e-96	2	Nampt
1.00341e-100	0.254326	0.511	0.24	1.94972e-96	2	Dusp16
1.03694e-100	-0.541717	0.843	0.892	2.01488e-96	2	Atpif1
1.37117e-100	0.393446	0.671	0.385	2.66433e-96	2	Gpcpd1
1.89473e-100	0.369345	0.984	0.926	3.68164e-96	2	Iqgap1
3.37835e-100	0.323851	0.549	0.275	6.56447e-96	2	Irak2
3.46616e-100	0.340749	0.995	0.975	6.73509e-96	2	Ddx5
1.17536e-99	0.427886	0.948	0.863	2.28384e-95	2	Taldo1
1.56769e-99	-1.32022	0.9	0.898	3.04619e-95	2	Selenop
1.92731e-99	0.446124	0.961	0.858	3.74495e-95	2	Cstb
2.91718e-99	0.414186	0.782	0.508	5.66838e-95	2	Sertad1
3.16366e-99	0.466389	0.883	0.735	6.14731e-95	2	Zyx
3.19796e-99	0.395314	0.791	0.542	6.21395e-95	2	Etf1
3.69916e-99	0.250114	0.477	0.221	7.18784e-95	2	Map2k4
3.78198e-99	0.424764	0.773	0.536	7.34877e-95	2	Kpna4
6.82376e-99	0.292866	0.522	0.254	1.32592e-94	2	Tmem184b
7.73656e-99	0.335479	0.666	0.375	1.50329e-94	2	Arid5a
1.26898e-98	-0.45763	0.967	0.979	2.46576e-94	2	Rpl10a
2.96606e-98	-0.377101	0.981	0.991	5.76336e-94	2	Rpl30
4.75304e-98	-1.44697	0.456	0.603	9.23562e-94	2	Cd81
8.50543e-98	0.348561	0.677	0.391	1.65269e-93	2	Ptk2b
1.02398e-97	0.33941	0.587	0.311	1.9897e-93	2	Smim3
1.92627e-97	0.390295	0.639	0.36	3.74293e-93	2	Notch1
3.26132e-97	0.281405	0.503	0.243	6.33708e-93	2	Dot1l
3.33658e-97	0.322532	0.538	0.272	6.48331e-93	2	Zc3h12a
5.53926e-97	0.3368	0.608	0.327	1.07633e-92	2	Ddx58
1.29458e-96	0.428364	0.787	0.518	2.5155e-92	2	Stat1
1.9561e-96	0.389985	0.707	0.439	3.8009e-92	2	Por
2.19901e-96	0.464394	0.852	0.63	4.2729e-92	2	Skil
3.1256e-96	0.340483	0.675	0.393	6.07335e-92	2	Txnrd1
6.32419e-96	0.308602	0.481	0.228	1.22885e-91	2	Usp18
6.64515e-96	-1.23763	0.74	0.796	1.29122e-91	2	Trf
1.07555e-95	0.420411	0.862	0.684	2.0899e-91	2	Diaph1
3.98189e-95	0.255965	0.399	0.17	7.73722e-91	2	Gm20186
6.27364e-95	0.41981	0.86	0.666	1.21903e-90	2	Syk
1.28895e-94	0.418294	0.938	0.8	2.50456e-90	2	Prkcd
1.38447e-94	0.286591	0.532	0.266	2.69016e-90	2	Arih2
1.78276e-94	0.387637	0.977	0.909	3.46409e-90	2	Efhd2
2.45611e-94	0.385144	0.713	0.435	4.77246e-90	2	Il13ra1
2.46741e-94	0.461231	0.996	0.93	4.79442e-90	2	Klf2
2.74985e-94	0.300334	0.595	0.319	5.34323e-90	2	Cers6
4.62539e-94	-0.67294	0.999	0.995	8.9876e-90	2	Lyz2
5.94827e-94	0.395519	0.674	0.383	1.15581e-89	2	Ccpg1
7.03167e-94	0.30045	0.625	0.328	1.36632e-89	2	Gpr132
8.5939e-94	-0.400083	0.973	0.989	1.66988e-89	2	Rps13
1.62174e-93	0.42809	0.805	0.586	3.1512e-89	2	Tgoln1
1.73639e-93	-0.406636	0.954	0.971	3.37399e-89	2	Rpl14
3.09989e-93	0.340604	0.66	0.389	6.0234e-89	2	Rap2c
4.62502e-93	0.40485	0.966	0.857	8.98689e-89	2	Fosb
6.23002e-93	0.498536	0.86	0.601	1.21056e-88	2	Id2
8.59993e-93	-0.364129	0.987	0.994	1.67105e-88	2	Rpl19
1.70618e-92	0.374224	0.911	0.766	3.31528e-88	2	Itgb2
1.87662e-92	0.292059	0.566	0.293	3.64647e-88	2	Bcl3
2.3782e-92	-1.13692	0.485	0.671	4.62108e-88	2	Fcgrt
4.44871e-92	0.458273	0.773	0.504	8.64428e-88	2	Irf7
4.45011e-92	0.411258	0.836	0.61	8.64701e-88	2	Il4ra
5.89471e-92	0.302874	0.488	0.24	1.1454e-87	2	Ero1l
3.88161e-91	0.575618	0.823	0.638	7.54236e-87	2	Slfn5
4.55442e-91	0.273206	0.623	0.331	8.8497e-87	2	Pilrb2
4.67436e-91	0.376908	0.739	0.467	9.08275e-87	2	Themis2
5.45274e-91	-0.588244	0.606	0.726	1.05952e-86	2	Cyb5a
1.68444e-90	-0.402159	0.991	0.99	3.27304e-86	2	Rpl39
4.77221e-90	0.287545	0.542	0.28	9.27288e-86	2	Arrdc4
2.179e-89	0.43143	0.989	0.94	4.23402e-85	2	Sat1
2.49743e-89	0.305162	0.511	0.257	4.85275e-85	2	Smad7
2.57396e-89	0.401055	0.762	0.478	5.00146e-85	2	Ms4a4c
2.81311e-89	0.720537	0.908	0.745	5.46616e-85	2	Ccl2
6.0814e-89	0.437037	0.839	0.596	1.18168e-84	2	Tuba1c
6.93407e-89	0.344261	0.847	0.606	1.34736e-84	2	Sbno2
1.20158e-88	0.285135	0.599	0.322	2.33479e-84	2	Rlf
2.19021e-88	0.342208	0.64	0.361	4.25579e-84	2	Lbr
2.86267e-88	0.357574	0.713	0.415	5.56246e-84	2	Cd33
6.81341e-88	0.254102	0.246	0.083	1.32391e-83	2	Dmkn
1.45872e-87	0.416255	0.822	0.588	2.83444e-83	2	Ehd1
2.5276e-87	0.274233	0.552	0.287	4.91139e-83	2	Evi2
4.65866e-87	0.287488	0.64	0.356	9.05223e-83	2	Rin3
4.75864e-87	0.371574	0.812	0.572	9.24651e-83	2	Ppp2r5a
5.01106e-87	0.405408	0.766	0.507	9.73699e-83	2	Rnf19b
7.01524e-87	0.256954	0.355	0.148	1.36313e-82	2	Cxcl1
1.02645e-86	0.375887	0.878	0.722	1.9945e-82	2	Ube2b
3.20983e-86	0.443637	0.934	0.797	6.23702e-82	2	Atf4
3.24493e-86	-0.30792	0.999	0.999	6.30522e-82	2	Eef1a1
3.43785e-86	0.335675	0.434	0.208	6.68009e-82	2	Hilpda
4.61317e-86	0.287326	0.624	0.36	8.96384e-82	2	Sidt2
1.10581e-85	0.356509	0.68	0.416	2.14871e-81	2	Ptpn12
1.17948e-85	-0.417599	0.74	0.435	2.29185e-81	2	Fabp5
1.20052e-85	0.393435	0.997	0.957	2.33273e-81	2	Klf6
1.723e-85	0.341347	0.662	0.411	3.34796e-81	2	Atf1
2.82462e-85	0.426383	0.862	0.671	5.48853e-81	2	Plekho2
3.13693e-85	-0.606798	0.816	0.854	6.09537e-81	2	Ehd4
3.81749e-85	0.272815	0.478	0.235	7.41777e-81	2	Mindy1
6.06752e-85	0.363203	0.777	0.536	1.17898e-80	2	Myd88
6.99513e-85	0.377689	0.808	0.61	1.35922e-80	2	Spag9
1.00893e-84	0.294289	0.536	0.284	1.96046e-80	2	Cwc25
2.2072e-84	0.421031	0.848	0.658	4.28881e-80	2	Sp100
3.47675e-84	-0.949489	0.568	0.732	6.75567e-80	2	Pltp
3.8838e-84	0.254027	0.517	0.263	7.54662e-80	2	1810013L24Rik
6.12048e-84	0.293145	0.644	0.376	1.18927e-79	2	Sde2
6.63319e-84	-0.391612	0.901	0.923	1.2889e-79	2	Atp5g2
7.66423e-84	0.299803	0.662	0.388	1.48924e-79	2	Chp1
1.77102e-83	0.263864	0.997	0.992	3.44127e-79	2	Eif1
2.83128e-83	0.309637	0.636	0.363	5.50146e-79	2	Pira2
3.06994e-83	0.357964	0.86	0.687	5.96519e-79	2	Pgd
7.91695e-83	0.314489	0.634	0.367	1.53834e-78	2	Preb
1.44453e-82	-0.482832	0.791	0.841	2.80687e-78	2	Cd48
3.88555e-82	0.456721	0.998	0.995	7.55001e-78	2	Gm42418
4.91766e-82	0.383974	0.734	0.498	9.55551e-78	2	Rnf213
1.374e-81	-0.266295	0.998	0.999	2.66982e-77	2	Rps29
1.43495e-81	0.348562	0.859	0.635	2.78825e-77	2	Neurl3
2.23854e-81	0.395035	0.78	0.542	4.34971e-77	2	Tmem189
2.35449e-81	0.348095	0.693	0.436	4.57501e-77	2	Mdm2
4.13695e-81	0.263921	0.477	0.233	8.03851e-77	2	Abca7
4.5153e-81	0.32499	0.746	0.494	8.77368e-77	2	Ist1
4.62598e-81	0.563058	0.431	0.213	8.98874e-77	2	Ifit3
5.49679e-81	0.293214	0.685	0.403	1.06808e-76	2	Apoc2
9.01619e-81	0.356814	0.756	0.503	1.75194e-76	2	Pik3cd
1.60429e-80	0.308838	0.38	0.171	3.11729e-76	2	Gbp2
2.34947e-80	-0.510929	0.921	0.951	4.56525e-76	2	Emp3
2.53155e-80	0.303828	0.663	0.395	4.91906e-76	2	Hexim1
1.52519e-79	-1.12559	0.24	0.454	2.9636e-75	2	Hpgd
1.63401e-79	0.446764	0.927	0.899	3.17504e-75	2	Prdx5
1.85026e-79	0.361558	0.694	0.43	3.59525e-75	2	Ppp1r15b
2.25486e-79	0.283996	0.645	0.379	4.38142e-75	2	Klf10
3.00271e-79	-0.326118	0.989	0.987	5.83456e-75	2	Rpl7
5.72977e-79	0.379156	0.764	0.54	1.11335e-74	2	Ogfrl1
7.13626e-79	0.373943	0.991	0.911	1.38665e-74	2	Ccl6
1.54297e-78	0.414548	0.872	0.737	2.99815e-74	2	Pgam1
2.36236e-78	-0.344147	0.996	0.996	4.59031e-74	2	Rpl13
2.38202e-78	0.35824	0.894	0.744	4.6285e-74	2	Tut7
2.49427e-78	-0.459573	0.905	0.932	4.84661e-74	2	Ptpn18
2.52114e-78	0.329736	0.668	0.404	4.89882e-74	2	Nabp1
2.6471e-78	0.307555	0.585	0.333	5.14359e-74	2	Oas2
4.80521e-78	0.263794	0.475	0.24	9.33701e-74	2	Fhod1
2.11086e-77	0.452616	0.959	0.877	4.10161e-73	2	BC005537
2.32057e-77	0.318378	0.607	0.348	4.5091e-73	2	Akna
3.09597e-77	-0.400291	0.911	0.972	6.01578e-73	2	Rpl35
4.46754e-77	0.393256	0.764	0.547	8.68088e-73	2	Lasp1
2.89082e-76	0.279517	0.579	0.322	5.61716e-72	2	Msl2
3.76321e-76	-0.592675	0.825	0.892	7.31229e-72	2	Cd68
3.78953e-76	0.361101	0.593	0.343	7.36343e-72	2	Ifi47
3.99115e-76	0.309677	0.659	0.413	7.75521e-72	2	Hk2
5.25483e-76	0.41829	0.888	0.739	1.02107e-71	2	Ifi204
1.0602e-75	0.418185	0.983	0.939	2.06007e-71	2	Pabpc1
1.32412e-75	0.273174	0.575	0.326	2.5729e-71	2	Dhx38
1.41682e-75	0.387524	0.701	0.463	2.75302e-71	2	Ddx3y
2.46797e-75	-0.641605	0.246	0.445	4.7955e-71	2	Smagp
8.21202e-75	0.388226	0.924	0.784	1.59568e-70	2	Ppp2ca
1.23571e-74	0.337489	0.926	0.817	2.40111e-70	2	Serp1
1.58084e-74	0.367984	0.821	0.601	3.07172e-70	2	Gls
1.72341e-74	0.319865	0.749	0.509	3.34876e-70	2	Pstpip1
1.97989e-74	0.33129	0.783	0.544	3.84713e-70	2	Hnrnph2
2.08653e-74	0.380157	0.812	0.625	4.05434e-70	2	Atg3
3.3758e-74	0.268314	0.636	0.368	6.55952e-70	2	Abcg1
5.38229e-74	0.250915	0.611	0.344	1.04583e-69	2	Pik3r5
5.48886e-74	0.307212	0.686	0.433	1.06654e-69	2	Atf7ip
6.39952e-74	0.336144	0.695	0.464	1.24349e-69	2	Glrx
1.39551e-73	-0.331324	0.983	0.991	2.71162e-69	2	Rpl34
1.72876e-73	0.372663	0.932	0.798	3.35916e-69	2	Clk1
1.95998e-73	-0.498562	0.844	0.879	3.80844e-69	2	Pld4
2.71106e-73	0.282886	0.647	0.388	5.26787e-69	2	Oga
3.27877e-73	0.315144	0.911	0.829	6.37097e-69	2	Lyn
4.19249e-73	0.289753	0.693	0.436	8.14643e-69	2	Ddit3
5.62346e-73	-0.413616	0.926	0.935	1.0927e-68	2	Akr1a1
6.53997e-73	-0.384608	0.881	0.924	1.27078e-68	2	Hint1
2.39161e-72	-0.777276	0.955	0.944	4.64713e-68	2	Serinc3
2.5089e-72	0.333897	0.76	0.525	4.87505e-68	2	Usp25
2.73581e-72	-0.3878	0.974	0.983	5.31595e-68	2	Rps7
3.86344e-72	0.720699	0.75	0.534	7.50705e-68	2	Ccl7
5.70764e-72	-0.342509	0.986	0.992	1.10905e-67	2	Rpl17
1.24762e-71	-0.503892	0.719	0.783	2.42424e-67	2	Rnaset2a
1.81128e-71	0.42065	0.752	0.536	3.5195e-67	2	Ifi211
2.18654e-71	0.272473	0.646	0.391	4.24867e-67	2	Mef2d
2.86297e-71	-0.301632	0.997	0.995	5.56303e-67	2	Rpl27a
3.62784e-71	0.335001	0.984	0.935	7.04925e-67	2	Arpc5
3.8756e-71	-0.417434	0.936	0.934	7.53067e-67	2	Ctsa
1.03209e-70	0.287199	0.552	0.308	2.00546e-66	2	Slc20a1
1.05585e-70	0.423555	0.67	0.428	2.05162e-66	2	Tpm3-rs7
1.17506e-70	0.324195	0.713	0.482	2.28327e-66	2	Furin
1.66001e-70	0.25043	0.56	0.314	3.22556e-66	2	Daxx
2.1561e-70	0.254345	0.538	0.3	4.18951e-66	2	Rnf11
3.03293e-70	-0.416875	0.787	0.824	5.89329e-66	2	Tle5
5.06916e-70	0.27305	0.632	0.383	9.84988e-66	2	Gch1
6.99907e-70	0.285208	0.627	0.383	1.35999e-65	2	Fndc3b
1.54383e-69	0.251125	0.45	0.232	2.99981e-65	2	Irs2
2.87614e-69	0.275669	0.615	0.361	5.58863e-65	2	Cdkn1b
3.19032e-69	0.398208	0.799	0.592	6.19911e-65	2	Msr1
3.20689e-69	0.278509	0.438	0.229	6.23131e-65	2	Bnip3
3.46087e-69	0.369155	0.887	0.772	6.72482e-65	2	Ptpn1
3.99622e-69	0.319159	0.849	0.662	7.76506e-65	2	Capza1
5.46836e-69	-0.653669	0.603	0.71	1.06256e-64	2	Mef2c
6.45597e-69	0.3075	0.291	0.125	1.25446e-64	2	Ifit2
7.65557e-69	-0.393675	0.907	0.939	1.48755e-64	2	Rpl4
1.48344e-68	0.39725	0.896	0.74	2.88246e-64	2	Gsn
3.34921e-68	0.316884	0.794	0.573	6.50785e-64	2	Bach1
3.59799e-68	-0.81686	0.659	0.732	6.99126e-64	2	Timp2
5.4873e-68	0.280888	0.628	0.383	1.06624e-63	2	Npepps
7.76029e-68	-0.339464	0.99	0.993	1.5079e-63	2	Rps19
1.20522e-67	0.370595	0.798	0.583	2.34187e-63	2	Cdk11b
1.23136e-67	-0.308769	0.993	0.992	2.39266e-63	2	Rps10
1.29371e-67	0.333579	0.577	0.343	2.5138e-63	2	Bcl2l1
1.52907e-67	0.401526	0.897	0.837	2.97113e-63	2	Rac2
1.80169e-67	0.263263	0.562	0.329	3.50086e-63	2	Alas1
2.06643e-67	-0.31579	0.986	0.99	4.01527e-63	2	Rpl9
3.78422e-67	0.374237	0.732	0.521	7.35313e-63	2	Ifi209
4.1802e-67	-0.586809	0.52	0.634	8.12255e-63	2	Bin1
5.75897e-67	0.286196	0.838	0.594	1.11903e-62	2	Gngt2
7.60786e-67	0.364763	0.986	0.921	1.47828e-62	2	Marcks
7.6973e-67	0.309958	0.928	0.823	1.49566e-62	2	Hcls1
8.43825e-67	-0.526402	0.579	0.675	1.63964e-62	2	Cd302
1.46467e-66	-0.520987	0.842	0.869	2.846e-62	2	Man2b1
3.50489e-66	0.301251	0.787	0.573	6.81035e-62	2	AB124611
5.8489e-66	0.395329	0.941	0.841	1.1365e-61	2	Irf2bp2
7.36847e-66	0.328069	0.798	0.57	1.43177e-61	2	Ubald2
1.4951e-65	0.317711	0.795	0.57	2.90514e-61	2	Soat1
1.71859e-65	0.287938	0.72	0.477	3.3394e-61	2	Ttc7
2.13546e-65	0.298131	0.789	0.575	4.14941e-61	2	Baz1a
2.58576e-65	0.32864	0.97	0.923	5.0244e-61	2	Zfp36l2
8.06327e-65	-0.493274	0.643	0.721	1.56677e-60	2	Abhd12
9.34378e-65	0.266575	0.507	0.279	1.81559e-60	2	Sowahc
1.09685e-64	-0.917173	0.309	0.488	2.1313e-60	2	Fcrls
2.76302e-64	0.275328	0.591	0.346	5.36882e-60	2	Nxf1
3.60016e-64	0.323552	0.832	0.607	6.99547e-60	2	H13
3.6902e-64	0.251217	0.641	0.409	7.17042e-60	2	Cmip
4.98297e-64	0.266648	0.499	0.271	9.68242e-60	2	Plekhg3
5.50554e-64	0.371547	0.952	0.85	1.06978e-59	2	Eif4g2
6.35045e-64	0.251975	0.572	0.337	1.23396e-59	2	Isy1
7.04451e-64	0.310817	0.726	0.473	1.36882e-59	2	Irf1
9.12831e-64	0.271195	0.687	0.446	1.77372e-59	2	Coq10b
1.11038e-63	0.264584	0.527	0.297	2.15759e-59	2	Rnf44
1.2568e-63	0.253705	0.632	0.377	2.44209e-59	2	Alcam
1.35546e-63	0.332857	0.778	0.57	2.63379e-59	2	Lnpep
1.58725e-63	-0.383111	0.864	0.879	3.08419e-59	2	Selenof
2.0825e-63	0.275539	0.667	0.43	4.0465e-59	2	Raf1
2.12864e-63	0.325546	0.681	0.458	4.13617e-59	2	Chka
4.28351e-63	0.33123	0.879	0.747	8.32328e-59	2	Jak1
4.99196e-63	0.293011	0.858	0.671	9.69989e-59	2	Adgre5
6.00266e-63	0.34669	0.674	0.431	1.16638e-58	2	Atp6v0a1
7.46604e-63	0.291472	0.693	0.447	1.45073e-58	2	Entpd1
9.16002e-63	-0.516097	1	0.999	1.77988e-58	2	Ftl1
5.79822e-62	0.300496	0.69	0.455	1.12665e-57	2	Cd164
5.85693e-62	-0.399057	0.821	0.84	1.13806e-57	2	Asah1
9.51394e-62	0.275062	0.983	0.942	1.84865e-57	2	Rap1b
1.64259e-61	0.336089	0.786	0.597	3.19171e-57	2	Lgals9
2.22028e-61	0.298396	0.779	0.552	4.31422e-57	2	Sema4a
2.37468e-61	0.330044	0.915	0.775	4.61425e-57	2	Celf2
4.93315e-61	0.255874	0.633	0.396	9.5856e-57	2	Pgs1
1.01122e-60	-0.254679	0.997	0.996	1.96489e-56	2	Rps12
2.34981e-60	0.260735	0.656	0.413	4.56591e-56	2	Sgms1
2.86165e-60	-0.987258	0.334	0.501	5.56047e-56	2	Gas6
2.91629e-60	-0.329002	0.928	0.958	5.66665e-56	2	Naca
3.95271e-60	-0.422663	0.954	0.942	7.68052e-56	2	Unc93b1
4.6229e-60	0.343951	0.791	0.574	8.98276e-56	2	Edem1
5.38111e-60	0.301756	0.814	0.632	1.0456e-55	2	Cdc42se1
6.45264e-60	-0.424244	0.389	0.54	1.25381e-55	2	Nenf
1.04183e-59	-0.454969	0.569	0.66	2.02438e-55	2	Rnaset2b
1.15277e-59	0.343169	0.864	0.72	2.23994e-55	2	Inpp5d
1.26147e-59	0.287535	0.87	0.716	2.45117e-55	2	Aprt
1.50564e-59	0.295929	0.889	0.799	2.92562e-55	2	Chmp4b
2.20218e-59	0.293648	0.763	0.544	4.27906e-55	2	Ccnl2
2.76538e-59	0.278146	0.765	0.557	5.37341e-55	2	Fmnl1
5.29613e-59	0.32837	0.823	0.651	1.02909e-54	2	Cebpd
7.93164e-59	-0.502829	0.719	0.772	1.5412e-54	2	P2ry6
9.6556e-59	0.313533	0.748	0.539	1.87618e-54	2	Slc9a3r1
1.8422e-58	0.278023	0.827	0.643	3.57958e-54	2	Ssh2
2.76102e-58	0.273872	0.74	0.518	5.36494e-54	2	Peli1
7.16155e-58	0.300594	0.842	0.658	1.39156e-53	2	Snap23
8.2782e-58	0.295571	0.742	0.509	1.60854e-53	2	Vps4b
1.07789e-57	-0.283822	0.981	0.99	2.09444e-53	2	Rpl6
1.18208e-57	0.256576	0.664	0.44	2.29689e-53	2	Rab6a
1.61375e-57	0.262561	0.566	0.34	3.13567e-53	2	1700017B05Rik
5.74435e-57	0.318871	0.899	0.841	1.11619e-52	2	Map1lc3b
6.35167e-57	-0.288931	0.996	0.996	1.23419e-52	2	H2-D1
8.15051e-57	0.322739	0.718	0.507	1.58373e-52	2	Zbp1
1.40832e-56	0.282828	0.715	0.489	2.73651e-52	2	Tnrc18
2.24741e-56	-0.443821	0.965	0.96	4.36694e-52	2	Ctsc
2.31391e-56	0.325213	0.919	0.842	4.49616e-52	2	Rab7
1.10661e-55	-0.419719	0.851	0.869	2.15025e-51	2	Snx5
1.48115e-55	0.328586	0.835	0.655	2.87802e-51	2	Atp6v1b2
1.74152e-55	0.279575	0.924	0.811	3.38395e-51	2	Pirb
2.058e-55	-0.370076	0.719	0.777	3.9989e-51	2	Park7
2.46644e-55	-0.360132	0.84	0.881	4.79255e-51	2	Uqcrb
4.02951e-55	0.269064	0.677	0.454	7.82975e-51	2	Max
4.0854e-55	-0.510922	0.472	0.591	7.93834e-51	2	Hfe
1.10454e-54	-0.305322	0.951	0.963	2.14623e-50	2	Rpl36a
1.12899e-54	0.265864	0.655	0.419	2.19374e-50	2	Tbc1d14
3.0247e-54	-0.565767	0.181	0.351	5.8773e-50	2	Slco2b1
3.28718e-54	0.286785	0.74	0.517	6.38732e-50	2	Gnai3
3.60728e-54	0.273517	0.621	0.406	7.00932e-50	2	Rbm47
4.18826e-54	-0.333592	0.822	0.88	8.13821e-50	2	Atp5d
5.95308e-54	-1.19537	0.313	0.473	1.15674e-49	2	Mgl2
6.69967e-54	0.333422	0.683	0.474	1.30181e-49	2	Zfp703
7.76687e-54	-0.387173	0.555	0.642	1.50918e-49	2	Cenpx
9.20298e-54	0.268034	0.981	0.941	1.78823e-49	2	Coro1a
1.01334e-53	0.307849	0.905	0.851	1.96903e-49	2	Mrpl33
1.11906e-53	-0.512499	0.24	0.414	2.17445e-49	2	Hpgds
1.3548e-53	-0.744088	0.289	0.452	2.63251e-49	2	Igf1
1.9009e-53	0.264407	0.734	0.502	3.69364e-49	2	Ikzf1
4.23544e-53	-0.277782	0.967	0.985	8.22988e-49	2	Rpl22
4.3258e-53	0.297095	0.846	0.699	8.40545e-49	2	Card19
5.55056e-53	0.268563	0.932	0.862	1.07853e-48	2	Eif5
5.91494e-53	0.257163	0.72	0.499	1.14933e-48	2	D1Ertd622e
6.03338e-53	-0.455476	0.466	0.57	1.17235e-48	2	Slc25a4
1.04686e-52	-0.33212	0.831	0.894	2.03415e-48	2	Ndufa13
1.49553e-52	0.273304	0.863	0.731	2.90597e-48	2	Apbb1ip
2.12387e-52	0.327206	0.997	0.988	4.12689e-48	2	Laptm5
2.28924e-52	0.288667	0.667	0.45	4.44823e-48	2	Rilpl2
4.36278e-52	0.257316	0.937	0.911	8.47732e-48	2	Ostf1
5.48055e-52	0.260626	0.645	0.424	1.06493e-47	2	Alkbh5
6.84167e-52	-0.959914	0.622	0.684	1.32941e-47	2	Ms4a7
1.39437e-51	0.289015	0.86	0.741	2.70939e-47	2	Tsc22d4
2.73634e-51	0.327502	0.821	0.63	5.31698e-47	2	Tab2
2.99317e-51	0.381592	0.884	0.736	5.81604e-47	2	Hnrnph1
3.02426e-51	-0.51969	0.766	0.781	5.87645e-47	2	Aldh2
3.07526e-51	0.319048	0.852	0.719	5.97553e-47	2	P4hb
3.79111e-51	0.277285	0.799	0.625	7.36651e-47	2	Klf3
5.03416e-51	-0.510775	0.587	0.651	9.78188e-47	2	Camk1
6.41582e-51	0.346606	0.858	0.734	1.24666e-46	2	Mif
8.11874e-51	0.261118	0.774	0.575	1.57755e-46	2	Ep300
8.28485e-51	-0.626423	0.421	0.542	1.60983e-46	2	Wwp1
1.15412e-50	-0.674484	0.388	0.547	2.24257e-46	2	Slamf9
1.28603e-50	0.348285	0.787	0.592	2.49889e-46	2	Ddx17
1.33908e-50	-1.4726	0.358	0.488	2.60197e-46	2	Folr2
3.87099e-50	0.29725	0.868	0.718	7.52173e-46	2	Prkar1a
3.87978e-50	-0.575137	0.634	0.716	7.53879e-46	2	Cxcl16
4.00692e-50	0.287837	0.791	0.606	7.78585e-46	2	Wipf1
1.26433e-49	-0.357407	0.734	0.783	2.45671e-45	2	Trmt112
1.42958e-49	-0.412025	0.321	0.465	2.77782e-45	2	Bmyc
1.49771e-49	0.256388	0.78	0.607	2.9102e-45	2	Lrrfip1
2.51596e-49	0.284304	0.797	0.617	4.88876e-45	2	Surf4
2.55736e-49	-0.963321	0.483	0.574	4.9692e-45	2	Cfh
3.70684e-49	0.269989	0.913	0.828	7.20277e-45	2	Rhog
5.27612e-49	-0.435545	0.882	0.889	1.0252e-44	2	Ly86
6.11997e-49	0.267504	0.654	0.44	1.18917e-44	2	Zfp622
7.86667e-49	0.310598	0.771	0.582	1.52857e-44	2	Fam32a
2.34592e-48	0.269877	0.997	0.969	4.55836e-44	2	Jund
3.51326e-48	0.282117	0.689	0.482	6.82661e-44	2	Plk2
4.00461e-48	-0.645491	0.154	0.311	7.78137e-44	2	Lilra5
4.05253e-48	-0.592421	0.367	0.484	7.87448e-44	2	Tmem37
4.80636e-48	0.267846	0.781	0.591	9.33923e-44	2	Riok3
6.13993e-48	-0.551189	0.486	0.586	1.19305e-43	2	Nrp1
7.27484e-48	0.294846	0.869	0.733	1.41357e-43	2	Hnrnpc
7.67842e-48	0.258108	0.878	0.745	1.49199e-43	2	Atp1b3
8.32646e-48	0.252845	0.717	0.516	1.61791e-43	2	Kdm2a
9.06327e-48	-0.543759	0.793	0.784	1.76108e-43	2	Adgre1
1.29388e-47	0.364633	0.66	0.482	2.51414e-43	2	B4galt1
1.80755e-47	-0.304537	0.885	0.918	3.51225e-43	2	Atp5j2
2.52955e-47	-0.767592	0.331	0.478	4.91516e-43	2	Igfbp4
2.80034e-47	0.281809	0.826	0.684	5.44134e-43	2	Ncf4
2.82433e-47	0.259527	0.742	0.542	5.48795e-43	2	Hectd1
5.65804e-47	-0.352112	0.872	0.878	1.09941e-42	2	Laptm4a
6.05354e-47	0.346972	0.817	0.604	1.17626e-42	2	Dusp6
1.24816e-46	-0.411318	0.405	0.512	2.4253e-42	2	Prdx4
1.26003e-46	0.315251	0.926	0.809	2.44836e-42	2	Atp1a1
3.08771e-46	-0.30118	0.958	0.963	5.99972e-42	2	Clta
3.75285e-46	0.277367	0.85	0.717	7.29217e-42	2	Pafah1b1
6.93288e-46	-0.355242	0.32	0.456	1.34713e-41	2	Vkorc1
9.37473e-46	0.315582	0.855	0.704	1.8216e-41	2	Hnrnpm
1.5362e-45	-0.597748	0.657	0.719	2.98498e-41	2	Ckb
1.89054e-45	-0.494482	0.157	0.309	3.6735e-41	2	Sult1a1
2.27536e-45	0.296966	0.924	0.849	4.42126e-41	2	Pcbp1
2.82705e-45	-1.11241	0.813	0.806	5.49325e-41	2	Pf4
3.18051e-45	-0.457911	0.984	0.985	6.18004e-41	2	mt-Nd2
3.84849e-45	0.261004	0.918	0.84	7.478e-41	2	Ptpn6
5.70273e-45	-0.369586	0.689	0.739	1.1081e-40	2	Hprt
5.844e-45	-0.390671	0.822	0.853	1.13555e-40	2	Rabac1
7.66974e-45	-0.33422	0.781	0.817	1.49031e-40	2	Ndufc2
1.1577e-44	0.282546	0.729	0.53	2.24954e-40	2	Tmem30a
1.4881e-44	-0.606406	0.262	0.421	2.89152e-40	2	Pmp22
1.9534e-44	-1.41639	0.954	0.929	3.79565e-40	2	Cd74
3.86148e-44	0.275115	0.83	0.661	7.50324e-40	2	Sqstm1
4.68727e-44	-0.320249	0.801	0.831	9.10784e-40	2	Eef1d
6.28554e-44	-0.324941	0.83	0.86	1.22134e-39	2	Mrfap1
7.51547e-44	-0.259427	0.981	0.985	1.46033e-39	2	Rpl24
8.88339e-44	0.304093	0.748	0.549	1.72613e-39	2	Actn4
1.03621e-43	0.252087	0.742	0.545	2.01347e-39	2	Pum2
1.66083e-43	-0.430728	0.813	0.83	3.22716e-39	2	Ptms
2.10044e-43	0.310825	0.933	0.838	4.08136e-39	2	Fus
2.19591e-43	-0.408463	0.618	0.672	4.26687e-39	2	Comt
3.10722e-43	-0.753842	0.195	0.348	6.03765e-39	2	Fxyd2
3.87119e-43	-0.311016	0.767	0.814	7.5221e-39	2	Lamtor2
4.02622e-43	0.271586	0.765	0.583	7.82335e-39	2	Trafd1
7.45529e-43	-0.398998	0.711	0.762	1.44864e-38	2	Rassf4
7.69382e-43	0.262083	0.659	0.45	1.49499e-38	2	Lypla2
8.13822e-43	-0.328494	0.852	0.904	1.58134e-38	2	Uba52
1.22467e-42	-0.306491	1	0.999	2.37965e-38	2	mt-Atp6
1.31981e-42	-0.667829	0.366	0.49	2.56451e-38	2	Serpinb6a
2.60471e-42	0.268599	0.859	0.68	5.06121e-38	2	Hnrnpdl
4.93617e-42	0.322882	0.877	0.793	9.59148e-38	2	Rbpj
5.4219e-42	-0.352809	0.736	0.787	1.05353e-37	2	Wasf2
5.75885e-42	-0.40251	0.341	0.465	1.119e-37	2	Hmgn1
1.87923e-41	0.287823	0.845	0.686	3.65154e-37	2	Ssr3
2.59457e-41	-0.445556	0.473	0.559	5.04151e-37	2	Ntpcr
5.52809e-41	-0.425977	0.707	0.732	1.07416e-36	2	Dhrs3
7.43542e-41	-0.719101	0.705	0.72	1.44478e-36	2	Trem2
7.62255e-41	-0.334488	0.458	0.545	1.48114e-36	2	Cnpy2
8.49571e-41	0.255792	0.939	0.839	1.6508e-36	2	Kctd12
1.12446e-40	-0.372515	0.821	0.825	2.18493e-36	2	Ndfip1
1.20174e-40	-0.258822	0.927	0.949	2.33509e-36	2	Pfdn5
1.40204e-40	0.254494	0.825	0.652	2.72431e-36	2	Arl4c
3.62269e-40	-0.269215	0.975	0.988	7.03925e-36	2	Rpl18
4.83993e-40	-0.503063	0.172	0.317	9.40447e-36	2	Ctla2b
6.40232e-40	0.264739	0.951	0.857	1.24403e-35	2	Rsrp1
6.60274e-40	-0.351811	0.662	0.71	1.28298e-35	2	Mrpl23
6.6719e-40	-0.345183	0.517	0.591	1.29642e-35	2	Ech1
9.59587e-40	-0.375927	0.662	0.708	1.86457e-35	2	Tnfaip8l2
1.02624e-39	-0.264916	0.879	0.888	1.9941e-35	2	Sumo2
1.06275e-39	-0.296053	0.805	0.844	2.06502e-35	2	Ndufb8
1.33659e-39	-0.320269	0.812	0.841	2.59713e-35	2	Eif3h
1.68407e-39	-0.423058	0.915	0.884	3.27231e-35	2	Fcgr3
5.83703e-39	0.252673	0.917	0.844	1.13419e-34	2	Ldha
6.17891e-39	-0.320431	0.833	0.833	1.20062e-34	2	Tmem59
9.36271e-39	0.349946	0.962	0.918	1.81927e-34	2	Cd52
9.69711e-39	-0.338525	0.605	0.66	1.88425e-34	2	Akr1b3
1.41664e-38	-0.350623	0.601	0.654	2.75267e-34	2	Fam89b
1.82223e-38	-1.30865	0.434	0.507	3.54078e-34	2	Cbr2
3.05535e-38	0.283074	0.966	0.916	5.93686e-34	2	Hnrnpa2b1
3.14694e-38	0.260041	0.799	0.62	6.11482e-34	2	Tcirg1
3.40548e-38	-0.42094	0.517	0.591	6.61718e-34	2	Tnfsf12
3.86191e-38	0.36237	0.658	0.482	7.50407e-34	2	Gm26917
4.97968e-38	-0.522243	0.818	0.833	9.67602e-34	2	Dab2
6.23712e-38	-0.387873	0.384	0.493	1.21193e-33	2	S100a1
6.28573e-38	0.255977	0.963	0.879	1.22138e-33	2	Ccl9
6.90008e-38	-0.33269	0.585	0.643	1.34075e-33	2	Mdh1
1.17407e-37	-0.354239	0.995	0.992	2.28134e-33	2	mt-Nd4
1.22296e-37	-0.265522	0.946	0.94	2.37634e-33	2	Eef2
1.68476e-37	0.28329	0.836	0.684	3.27367e-33	2	Pdcd6ip
1.71955e-37	-0.544849	0.1	0.232	3.34125e-33	2	Timd4
1.78531e-37	-0.397554	0.129	0.261	3.46903e-33	2	Npl
5.58158e-37	-0.331036	0.803	0.839	1.08456e-32	2	Atp5g1
6.43514e-37	-0.396521	0.281	0.405	1.25041e-32	2	Trim47
8.58544e-37	-0.61891	0.666	0.664	1.66824e-32	2	Rnase4
1.19473e-36	0.251749	0.942	0.878	2.32147e-32	2	Pcbp2
2.84825e-36	-0.343535	0.615	0.663	5.53444e-32	2	Lmo2
2.99369e-36	-0.521067	0.908	0.915	5.81705e-32	2	Lgals1
3.25886e-36	-0.359288	0.158	0.291	6.3323e-32	2	Tanc2
3.93432e-36	0.251389	0.789	0.619	7.64478e-32	2	Pcna
4.75364e-36	-0.435028	0.179	0.312	9.2368e-32	2	Gpr34
5.05487e-36	0.251462	0.999	0.991	9.82212e-32	2	Psap
1.84031e-35	-0.722364	0.771	0.745	3.57591e-31	2	Stab1
2.26923e-35	0.360748	0.979	0.938	4.40934e-31	2	Arpc4
8.85609e-35	-1.33184	0.771	0.77	1.72083e-30	2	H2-Aa
2.48629e-34	-0.445418	0.996	0.993	4.83111e-30	2	mt-Cytb
6.84273e-34	-0.351007	0.545	0.618	1.32961e-29	2	Pea15a
7.19577e-34	-0.438066	0.49	0.569	1.39821e-29	2	Frmd4b
8.10701e-34	-0.276511	0.797	0.848	1.57527e-29	2	Edf1
1.07562e-33	-0.609732	0.774	0.778	2.09003e-29	2	H2-DMa
1.09359e-33	-0.262322	0.935	0.931	2.12495e-29	2	Anxa5
1.20649e-33	-0.409009	0.446	0.514	2.34433e-29	2	Idh2
1.47803e-33	-0.31378	0.134	0.257	2.87196e-29	2	Rac3
2.82641e-33	0.256767	0.803	0.639	5.492e-29	2	Rab8b
4.01676e-33	-0.286718	0.167	0.301	7.80497e-29	2	Pdlim4
8.78593e-33	-0.603593	0.727	0.762	1.70719e-28	2	Mrc1
1.90726e-32	-0.39346	0.256	0.369	3.706e-28	2	Abca9
3.60939e-32	-0.284177	0.799	0.836	7.0134e-28	2	Ssr4
3.87164e-32	-0.30978	0.586	0.637	7.52298e-28	2	Ddrgk1
5.617e-32	-0.326501	0.701	0.726	1.09144e-27	2	Fkbp2
5.77001e-32	-0.273457	0.954	0.965	1.12117e-27	2	Ucp2
6.07895e-32	-0.295504	0.768	0.797	1.1812e-27	2	Tmem256
6.93778e-32	-0.315402	0.128	0.247	1.34808e-27	2	Grap
1.15485e-31	-1.422	0.781	0.767	2.24399e-27	2	H2-Eb1
1.24863e-31	-0.346667	0.652	0.681	2.42621e-27	2	P2rx4
1.69121e-31	-0.330512	0.505	0.557	3.28619e-27	2	Atraid
1.72656e-31	-0.265146	0.706	0.75	3.35488e-27	2	Ndufs7
2.69428e-31	-0.400777	0.854	0.853	5.23526e-27	2	Aif1
3.83368e-31	-0.293156	0.643	0.676	7.44922e-27	2	Sptssa
5.40687e-31	-0.297694	0.56	0.599	1.05061e-26	2	Ergic3
7.70976e-31	-0.280139	0.982	0.965	1.49808e-26	2	Lamp1
9.14571e-31	-0.258306	0.785	0.813	1.7771e-26	2	Ndufb11
1.1322e-30	-1.29273	0.837	0.814	2.19997e-26	2	H2-Ab1
1.56158e-30	-0.443339	0.625	0.666	3.03431e-26	2	Cd86
7.24364e-30	-0.318751	0.276	0.388	1.40751e-25	2	Blnk
9.35737e-30	-0.295235	0.853	0.87	1.81823e-25	2	Nsa2
1.24732e-29	-0.425972	0.584	0.637	2.42366e-25	2	Sdf2l1
1.52513e-29	-0.262551	0.817	0.823	2.96348e-25	2	Grcc10
7.81824e-29	-0.366623	0.565	0.612	1.51916e-24	2	Myo5a
1.26381e-28	-0.450066	0.629	0.651	2.4557e-24	2	Pepd
1.91598e-28	0.257593	0.962	0.908	3.72293e-24	2	Hnrnpf
3.2917e-28	-1.24776	0.191	0.3	6.3961e-24	2	Lyve1
3.6802e-28	-0.352699	0.326	0.418	7.15099e-24	2	Tspan3
4.83195e-28	-0.276143	0.599	0.626	9.38895e-24	2	Cuedc2
7.0733e-28	-0.259819	0.987	0.988	1.37441e-23	2	Rplp0
7.33909e-28	-0.289621	0.215	0.323	1.42606e-23	2	Tspan4
9.17757e-28	-0.444173	0.955	0.943	1.78329e-23	2	Prdx1
1.05326e-27	-0.257627	0.751	0.778	2.04658e-23	2	Tbca
1.44153e-27	-0.37934	0.274	0.366	2.80104e-23	2	Ang
1.47859e-27	-0.265378	0.723	0.74	2.87305e-23	2	Cuta
1.53225e-27	-0.252217	0.894	0.899	2.97732e-23	2	Ndufa4
1.54083e-27	-0.32604	0.915	0.927	2.994e-23	2	Atox1
2.09123e-27	-0.336007	0.19	0.3	4.06347e-23	2	Psd3
2.39633e-27	-0.46568	0.2	0.301	4.65632e-23	2	Selenbp1
3.75764e-27	-0.267978	0.779	0.8	7.30148e-23	2	Hsbp1
4.14712e-27	-0.427616	0.374	0.468	8.05827e-23	2	Rhoc
5.39982e-27	-0.270449	0.605	0.633	1.04924e-22	2	Rnf187
1.79177e-26	-0.398155	0.638	0.661	3.4816e-22	2	Lipa
2.85354e-26	-0.292258	0.519	0.564	5.54472e-22	2	Cnpy3
3.32773e-26	-0.280816	0.544	0.591	6.4661e-22	2	Stard3nl
3.75601e-26	-0.405119	0.755	0.752	7.2983e-22	2	C3ar1
5.88087e-26	-0.271924	0.571	0.608	1.14271e-21	2	Dctn2
6.07148e-26	-0.388588	0.446	0.51	1.17975e-21	2	Lacc1
1.20771e-25	-0.343223	0.423	0.493	2.3467e-21	2	Mxd4
2.85597e-25	-0.675812	0.623	0.661	5.54944e-21	2	H2-DMb1
3.14119e-25	-0.427972	0.824	0.821	6.10364e-21	2	Hexb
4.06887e-25	-0.315247	0.343	0.422	7.90622e-21	2	Fh1
4.29234e-25	-0.360509	0.305	0.389	8.34044e-21	2	Slc9a9
5.06987e-25	-0.356562	0.588	0.605	9.85127e-21	2	Tgfbr2
5.76302e-25	-0.332877	0.279	0.364	1.11981e-20	2	Ophn1
6.17783e-25	-0.278893	0.736	0.78	1.20041e-20	2	Krtcap2
6.49352e-25	-0.283135	0.446	0.504	1.26176e-20	2	Dnase1l1
7.51167e-25	-0.268279	0.879	0.883	1.45959e-20	2	Eif3f
1.03283e-24	-0.264087	0.912	0.903	2.00689e-20	2	Snx3
1.4274e-24	-0.361465	0.283	0.367	2.77358e-20	2	Selenom
1.48198e-24	-0.354584	0.111	0.212	2.87963e-20	2	Serpinf1
1.82134e-24	-0.402703	0.409	0.476	3.53905e-20	2	Lifr
2.54521e-24	-0.32433	0.341	0.418	4.94561e-20	2	Slc29a1
3.22074e-24	-0.255442	0.722	0.731	6.25822e-20	2	Necap2
3.61616e-24	-0.315934	0.474	0.526	7.02656e-20	2	Gna12
6.40393e-24	-0.336646	0.121	0.222	1.24435e-19	2	Ephx1
7.43261e-24	-0.535456	0.542	0.572	1.44423e-19	2	Ighm
1.26117e-23	-0.381894	0.326	0.41	2.45057e-19	2	Stard8
1.46249e-23	-0.255513	0.105	0.202	2.84177e-19	2	Mir99ahg
1.63034e-23	-0.295924	0.132	0.231	3.1679e-19	2	Bank1
2.09177e-23	-0.292391	0.238	0.33	4.06452e-19	2	Cyp27a1
5.50052e-23	-0.31846	0.498	0.553	1.06881e-18	2	BC028528
7.39474e-23	-0.295072	0.323	0.4	1.43687e-18	2	Tmem141
7.74971e-23	0.250042	0.846	0.749	1.50585e-18	2	Sdc3
9.79905e-23	-0.331355	0.775	0.772	1.90405e-18	2	Ap2m1
1.17696e-22	-0.251469	0.808	0.791	2.28695e-18	2	Gltp
4.30818e-22	-0.272247	0.579	0.62	8.37122e-18	2	Ptpra
1.08446e-21	-0.258522	0.63	0.647	2.10722e-17	2	0610012G03Rik
1.12742e-21	-0.952638	0.251	0.333	2.19069e-17	2	Cd163
1.13081e-21	-0.250889	0.617	0.636	2.19727e-17	2	Polr2e
1.35297e-21	-0.250882	0.609	0.629	2.62896e-17	2	Nt5c
1.78396e-21	-0.264325	0.501	0.544	3.46642e-17	2	H2-M3
2.2933e-21	-0.26882	0.571	0.599	4.45611e-17	2	Cmtm3
3.4245e-21	-0.25715	0.465	0.509	6.65415e-17	2	Cdk4
4.12674e-21	-0.270328	0.756	0.767	8.01867e-17	2	Fkbp1a
4.67502e-21	-0.288241	0.667	0.692	9.08403e-17	2	Ppp1r14b
7.44944e-21	-0.431956	0.234	0.326	1.4475e-16	2	Clec4b1
1.42992e-20	-0.255023	0.623	0.637	2.77847e-16	2	Rsu1
1.94656e-20	-0.263648	0.879	0.902	3.78237e-16	2	mt-Nd5
3.36104e-20	-0.311777	0.64	0.653	6.53085e-16	2	Rab3il1
3.57653e-20	-0.503527	0.364	0.447	6.94956e-16	2	Ccnd1
3.59189e-20	-0.297663	0.383	0.433	6.9794e-16	2	Fez2
5.50112e-20	-0.254418	0.138	0.227	1.06892e-15	2	Dst
5.72479e-20	-0.281723	0.407	0.479	1.11238e-15	2	Nav1
9.9522e-20	-0.30482	0.445	0.486	1.93381e-15	2	Adap2
9.99517e-20	-0.50178	0.842	0.797	1.94216e-15	2	Maf
1.15392e-19	-0.305336	0.293	0.365	2.24218e-15	2	Sbf2
1.66447e-19	-0.353474	0.372	0.43	3.23423e-15	2	Prxl2b
2.49593e-19	-0.273325	0.097	0.178	4.84983e-15	2	Xlr
3.16359e-19	-0.272834	0.499	0.561	6.14717e-15	2	Mtss1
4.65842e-19	-0.250935	0.391	0.444	9.05177e-15	2	Ccdc85b
9.54356e-19	-0.251104	0.446	0.487	1.85441e-14	2	Mbd3
1.02342e-18	-0.25358	0.801	0.811	1.98861e-14	2	Tpr
1.33335e-18	-0.586989	0.783	0.702	2.59084e-14	2	Cd63
3.20418e-18	-0.521447	0.354	0.438	6.22604e-14	2	Cd72
3.65187e-18	-0.343906	0.45	0.482	7.09595e-14	2	Tmem86a
6.99132e-18	-0.291595	0.701	0.707	1.35848e-13	2	Tcf4
9.92272e-18	-0.429541	0.127	0.206	1.92808e-13	2	Colec12
1.59207e-17	-0.274357	0.815	0.799	3.09354e-13	2	Tubb5
2.50921e-17	-0.285011	0.476	0.516	4.87565e-13	2	Lyl1
2.51119e-17	-0.330771	0.364	0.414	4.8795e-13	2	Lrp6
4.33511e-17	-0.282477	0.791	0.827	8.42356e-13	2	mt-Nd4l
5.23514e-17	-0.355283	0.109	0.187	1.01724e-12	2	Rcn3
5.47266e-17	-0.255451	0.559	0.585	1.06339e-12	2	2610507B11Rik
7.80784e-17	-0.276599	0.342	0.394	1.51714e-12	2	Mfsd11
1.6439e-16	-0.252076	0.098	0.175	3.19426e-12	2	Cp
3.53793e-16	-0.255559	0.227	0.296	6.87456e-12	2	Prune2
4.90683e-16	-0.265939	0.51	0.546	9.53446e-12	2	Man1a
1.55289e-15	-0.295819	0.319	0.367	3.01742e-11	2	Aoah
1.66026e-15	-0.273751	0.611	0.622	3.22606e-11	2	Tubb2a
3.35342e-15	-0.367556	0.726	0.7	6.51603e-11	2	Clec12a
1.09607e-14	-0.25943	0.91	0.887	2.12978e-10	2	Pid1
1.25574e-14	-0.314189	0.948	0.923	2.44003e-10	2	Tagln2
1.27797e-14	-0.259452	0.364	0.406	2.48323e-10	2	Dcxr
2.12745e-14	-0.27997	0.554	0.56	4.13385e-10	2	Bod1l
6.02733e-14	-0.265616	0.391	0.424	1.17117e-09	2	Man1c1
8.17102e-14	-0.250904	0.446	0.48	1.58771e-09	2	Fgd2
2.48232e-13	-0.311114	0.752	0.733	4.82339e-09	2	Glul
5.01471e-13	-0.267632	0.156	0.228	9.74408e-09	2	Fgfr1
7.89055e-13	-0.29558	0.583	0.58	1.53321e-08	2	Gas7
1.34685e-12	-0.294785	0.37	0.418	2.61705e-08	2	Gpr183
4.66904e-12	-0.590339	0.358	0.4	9.07242e-08	2	Clec10a
4.71938e-12	-0.332342	0.732	0.722	9.17022e-08	2	Irf8
5.81569e-12	-0.998798	0.065	0.121	1.13005e-07	2	Vsig4
6.19163e-12	-0.42832	0.978	0.964	1.2031e-07	2	Crip1
1.2032e-11	-0.553497	0.146	0.21	2.33795e-07	2	Fcna
1.3336e-11	-0.271574	0.339	0.382	2.59131e-07	2	Batf3
1.56487e-11	-0.275548	0.661	0.525	3.04071e-07	2	Ccl12
2.02502e-11	-0.27069	0.063	0.118	3.93481e-07	2	Pla2g2d
9.8114e-11	-0.260865	0.697	0.689	1.90645e-06	2	Macf1
9.91149e-11	-0.385931	0.275	0.321	1.9259e-06	2	Ciita
1.29493e-10	-0.29381	0.469	0.48	2.51618e-06	2	AC149090.1
1.87135e-10	-0.259617	0.432	0.449	3.63621e-06	2	Pld3
3.05903e-10	-0.274134	0.767	0.736	5.94401e-06	2	Syngr2
3.23876e-10	0.317324	0.927	0.891	6.29324e-06	2	mt-Nd3
8.37775e-10	-0.373641	0.997	0.993	1.62788e-05	2	Ctsb
4.35857e-09	-0.616728	0.351	0.395	8.46914e-05	2	Ltc4s
4.83366e-09	-0.312498	0.373	0.403	9.39228e-05	2	Axl
1.59474e-08	-0.375106	0.834	0.821	0.000309874	2	Mt1
2.51238e-08	-0.260454	0.426	0.434	0.00048818	2	Itsn1
2.7811e-08	-0.306948	0.323	0.352	0.000540395	2	Tpm1
6.78757e-08	-0.314201	0.469	0.48	0.00131889	2	H2-Q7
3.08966e-07	-0.502423	0.275	0.314	0.00600351	2	C4b
9.18373e-07	-0.304946	0.619	0.622	0.0178449	2	Pou2f2
2.30511e-06	-0.348909	0.889	0.879	0.0447907	2	Ifi30
3.05243e-06	-0.342376	0.559	0.526	0.0593118	2	2810013P06Rik
4.06819e-06	-0.260023	0.897	0.774	0.0790489	2	Hspa1a
1.02319e-05	-0.262734	0.099	0.136	0.198816	2	Ccn1
6.82169e-05	-0.265736	0.842	0.795	1	2	Snx2
0.000399728	-0.62144	0.859	0.758	1	2	F13a1
0.000445138	-1.10674	0.299	0.319	1	2	Ccl8
0.000517275	-0.279086	0.474	0.472	1	2	Cd36
0.00299223	-0.25019	0.693	0.617	1	2	Tcn2
0.00663261	-0.263005	0.794	0.728	1	2	Tent5a

## Sheet: 3
p_val	avg_log2FC	pct.1	pct.2	p_val_adj	cluster	gene
0	1.36459	0.767	0.257	0	3	Lilra5
0	1.36058	0.973	0.558	0	3	Cd81
0	1.20909	0.983	0.739	0	3	Tmem176b
0	1.20071	0.849	0.4	0	3	Hpgd
0	1.09618	0.581	0.17	0	3	Serpinf1
0	1.04654	0.98	0.942	0	3	Serinc3
0	0.783183	0.999	0.994	0	3	Cst3
0	-1.84866	0.367	0.85	0	3	Anxa2
0	-2.28197	0.511	0.9	0	3	Lgals3
0	-2.42662	0.3	0.796	0	3	S100a4
0	-2.47122	0.406	0.868	0	3	S100a6
2.50046e-302	1.39186	0.962	0.754	4.85865e-298	3	H2-Aa
7.30258e-302	1.31324	0.994	0.925	1.41896e-297	3	Cd74
3.46396e-301	1.34766	0.861	0.425	6.73081e-297	3	Mgl2
1.27536e-293	1.1041	0.957	0.675	2.47815e-289	3	Tmem176a
7.31592e-289	1.39107	0.956	0.752	1.42156e-284	3	H2-Eb1
5.62956e-283	-1.37468	0.152	0.674	1.09388e-278	3	Gda
4.27154e-280	1.04554	0.901	0.684	8.30003e-276	3	Mef2c
4.64384e-279	-1.75487	0.583	0.873	9.02344e-275	3	S100a11
3.39997e-274	-1.67772	0.295	0.75	6.60649e-270	3	Msrb1
1.19892e-273	0.957997	0.997	0.779	2.32962e-269	3	C1qc
2.34411e-271	0.936648	0.695	0.305	4.55484e-267	3	Slco2b1
2.41302e-255	0.918457	1	0.797	4.68874e-251	3	C1qa
2.74964e-252	-1.41058	0.794	0.955	5.34283e-248	3	Vim
5.44393e-252	0.969094	0.963	0.776	1.05781e-247	3	Trf
2.4266e-251	1.20717	0.968	0.803	4.71512e-247	3	H2-Ab1
1.13717e-248	-2.17799	0.617	0.853	2.20964e-244	3	Tmsb10
2.17684e-246	-1.20855	0.668	0.904	4.22982e-242	3	Pkm
2.52421e-244	-1.3042	0.369	0.781	4.90479e-240	3	Capg
2.65767e-229	-0.884813	0.824	0.942	5.16412e-225	3	Nme2
2.88131e-225	0.719117	0.985	0.924	5.59866e-221	3	Csf1r
1.4148e-223	-1.13189	0.262	0.711	2.74909e-219	3	Anxa1
5.18186e-222	-1.28436	0.643	0.887	1.00689e-217	3	S100a10
1.92637e-217	-0.624396	0.937	0.98	3.74314e-213	3	Sem1
7.8472e-215	-0.912377	0.039	0.493	1.52479e-210	3	Fgr
6.17951e-214	-1.25923	0.426	0.8	1.20074e-209	3	Cd44
1.3779e-212	0.825476	0.999	0.826	2.6774e-208	3	C1qb
2.75993e-207	-0.907941	0.956	0.992	5.36282e-203	3	Actg1
9.48302e-207	0.829624	1	0.987	1.84265e-202	3	Apoe
2.44564e-206	0.803475	0.894	0.538	4.75212e-202	3	Cfh
1.08626e-205	0.892814	0.651	0.343	2.11072e-201	3	St3gal6
5.7533e-205	-1.90368	0.766	0.912	1.11792e-200	3	Ctsd
7.22863e-203	-2.85266	0.146	0.559	1.4046e-198	3	Fn1
8.14087e-203	-1.03111	0.716	0.917	1.58185e-198	3	Txn1
5.24972e-200	0.789037	0.996	0.889	1.02007e-195	3	Selenop
8.12265e-196	-1.20041	0.061	0.487	1.57831e-191	3	Plaur
2.84106e-195	-3.04583	0.06	0.477	5.52046e-191	3	Plac8
7.09654e-195	-1.41942	0.039	0.462	1.37893e-190	3	Napsa
6.07055e-194	-1.46425	0.672	0.883	1.17957e-189	3	Cstb
3.04521e-189	-0.88736	0.237	0.668	5.91714e-185	3	Emilin2
4.52116e-189	-1.04418	0.063	0.48	8.78507e-185	3	Sirpb1c
1.74884e-188	-1.08299	0.319	0.714	3.39816e-184	3	Pgk1
1.74959e-184	-0.89114	0.66	0.888	3.39962e-180	3	Taldo1
4.54662e-184	-0.98279	0.424	0.777	8.83453e-180	3	Pgam1
2.13246e-183	0.812326	0.918	0.765	4.14359e-179	3	H2-DMa
3.42674e-183	-1.29143	0.201	0.63	6.6585e-179	3	Ccr2
7.65103e-181	-1.37389	0.511	0.797	1.48667e-176	3	Pim1
3.19117e-179	-1.33511	0.086	0.485	6.20076e-175	3	Clec4d
8.08663e-179	-0.709988	0.673	0.903	1.57131e-174	3	Cox5a
1.05819e-178	-0.95924	0.216	0.629	2.05618e-174	3	Smpdl3a
5.2476e-174	-1.1005	0.027	0.417	1.01966e-169	3	Tgm2
2.98175e-172	-0.930165	0.195	0.596	5.79385e-168	3	Emb
6.81017e-172	-0.981316	0.029	0.418	1.32328e-167	3	Adam8
1.3717e-171	0.849447	0.806	0.549	2.66535e-167	3	Ighm
1.874e-170	-0.946068	0.391	0.761	3.64137e-166	3	Cfp
1.38853e-168	-0.831256	0.917	0.966	2.69805e-164	3	Gapdh
7.06518e-167	-0.478867	0.994	0.997	1.37284e-162	3	Rpl41
4.154e-165	-0.974756	0.423	0.756	8.07163e-161	3	Aprt
4.16544e-164	0.727222	0.875	0.758	8.09388e-160	3	P2ry6
5.24001e-164	-0.849165	0.64	0.868	1.01819e-159	3	Ldha
1.44522e-163	-0.993167	0.248	0.641	2.80821e-159	3	Prdx6
2.82889e-161	0.596264	0.968	0.941	5.49681e-157	3	Unc93b1
1.22645e-158	-1.47463	0.376	0.704	2.38312e-154	3	Nr4a1
1.70901e-157	-0.628976	0.858	0.961	3.32077e-153	3	Cotl1
2.35846e-155	-0.664918	0.68	0.902	4.58272e-151	3	Ndufb1-ps
9.52001e-155	-1.31913	0.923	0.968	1.84983e-150	3	Srgn
2.0272e-154	-0.849541	0.554	0.841	3.93905e-150	3	Itgam
2.78797e-153	0.594432	0.999	0.993	5.41731e-149	3	Malat1
5.38533e-152	-1.00411	0.132	0.514	1.04642e-147	3	Emp1
7.92762e-152	-2.42232	0.092	0.446	1.54042e-147	3	Thbs1
1.14504e-151	0.628364	0.919	0.836	2.22494e-147	3	Rgs10
1.8667e-151	0.770138	0.704	0.45	3.62719e-147	3	Lifr
9.89482e-150	-1.04936	0.262	0.63	1.92266e-145	3	Hif1a
1.49168e-149	-1.14099	0.286	0.643	2.89848e-145	3	Gngt2
3.35031e-147	-0.495124	0.925	0.973	6.50999e-143	3	Atp5e
1.12607e-145	-1.07372	0.722	0.894	2.18808e-141	3	Ifi30
2.40026e-145	0.69981	0.52	0.259	4.66395e-141	3	Tanc2
1.74089e-144	-1.23878	0.099	0.455	3.38271e-140	3	Apoc2
3.26428e-144	-3.68593	0.182	0.528	6.34282e-140	3	Spp1
2.79911e-143	0.665974	0.552	0.274	5.43896e-139	3	Sult1a1
6.43333e-143	0.630213	0.957	0.742	1.25006e-138	3	Mrc1
9.35589e-143	0.616825	0.963	0.88	1.81794e-138	3	Fcgr3
1.28008e-141	0.644659	0.939	0.884	2.48732e-137	3	Ly86
2.14444e-141	-0.703532	0.471	0.788	4.16685e-137	3	Nme1
2.25342e-141	0.725209	0.576	0.296	4.37862e-137	3	Clec4b1
4.04402e-141	0.758462	0.96	0.787	7.85793e-137	3	Maf
7.61472e-141	-1.072	0.118	0.469	1.47962e-136	3	Gsr
7.78727e-141	-1.07885	0.038	0.378	1.51314e-136	3	Clec4e
2.19472e-140	-1.06741	0.294	0.641	4.26456e-136	3	Ifrd1
9.40473e-140	-0.769374	0.066	0.418	1.82743e-135	3	Nfil3
1.26104e-139	-0.870784	0.13	0.495	2.45033e-135	3	Csrnp1
2.83184e-139	0.527486	0.997	0.993	5.50255e-135	3	Itm2b
2.55861e-138	-1.47267	0.192	0.529	4.97164e-134	3	Ms4a4c
1.50821e-137	-0.914733	0.022	0.353	2.93059e-133	3	Bhlhe40
3.68671e-137	-0.789657	0.029	0.363	7.16364e-133	3	Cd300lf
3.77224e-137	-1.36518	0.13	0.472	7.32983e-133	3	Osm
5.01968e-137	-1.30776	0.847	0.942	9.75374e-133	3	Cebpb
2.07478e-136	-0.710534	0.199	0.565	4.0315e-132	3	Ezr
2.23687e-136	-0.724848	0.431	0.753	4.34647e-132	3	Cycs
2.34824e-136	-0.531529	0.019	0.349	4.56286e-132	3	Gpr35
2.86184e-136	0.881577	0.847	0.767	5.56084e-132	3	Runx1
5.39344e-133	0.773145	0.76	0.514	1.048e-128	3	Slamf9
3.27595e-132	-0.536152	0.973	0.99	6.3655e-128	3	H3f3a
4.79717e-132	-0.658504	0.593	0.848	9.32138e-128	3	Mrpl52
2.07164e-131	-0.728374	0.009	0.324	4.0254e-127	3	Mcemp1
3.77381e-131	-0.651919	0.011	0.327	7.33289e-127	3	Ltb4r1
3.79766e-131	-0.883376	0.037	0.361	7.37924e-127	3	Dusp5
8.1519e-131	0.733278	0.835	0.642	1.58399e-126	3	H2-DMb1
2.47595e-130	0.628144	0.935	0.862	4.81103e-126	3	Txnip
2.79517e-130	0.616176	0.999	0.992	5.4313e-126	3	mt-Cytb
4.06379e-130	-0.877069	0.552	0.818	7.89635e-126	3	Plin2
4.73601e-130	-0.551642	0.745	0.912	9.20254e-126	3	Uqcrq
5.16642e-130	-1.32263	0.023	0.339	1.00389e-125	3	Hp
7.22456e-130	-0.779665	0.804	0.938	1.4038e-125	3	Ly6e
9.89234e-130	-0.546512	0.896	0.963	1.92218e-125	3	Rpl36al
2.22565e-129	-2.46134	0.153	0.488	4.32465e-125	3	Fabp5
5.25714e-129	-0.787436	0.613	0.842	1.02152e-124	3	Eno1
1.46802e-126	-0.65703	0.616	0.869	2.85251e-122	3	Ywhaz
2.98541e-126	-0.769367	0.255	0.604	5.80094e-122	3	Fosl2
4.30488e-126	-0.631637	0.928	0.97	8.3648e-122	3	Atp6v0c
5.87856e-126	-0.608689	0.78	0.918	1.14226e-121	3	Sec61b
7.85577e-126	-0.838256	0.11	0.447	1.52645e-121	3	Tnfaip2
9.48448e-125	-0.839902	0.082	0.409	1.84293e-120	3	Slfn1
3.03001e-124	-0.582734	0.147	0.505	5.88762e-120	3	Plec
3.23376e-123	-0.629893	0.638	0.875	6.28351e-119	3	Mrpl33
9.8282e-123	-0.702272	0.077	0.401	1.90972e-118	3	Slc16a3
1.2585e-121	-0.986975	0.203	0.527	2.4454e-117	3	Cytip
1.04498e-120	-0.504154	0.816	0.946	2.03051e-116	3	Slc25a3
4.16906e-120	-0.53543	0.132	0.476	8.10091e-116	3	Adssl1
6.54291e-120	-1.82931	0.024	0.322	1.27135e-115	3	Ly6c2
1.51849e-119	-0.646134	0.507	0.801	2.95057e-115	3	Itgb2
1.61404e-119	-0.399659	0.972	0.992	3.13625e-115	3	Cfl1
2.28342e-118	-1.88979	0.03	0.327	4.43691e-114	3	Chil3
7.79827e-117	-0.600752	0.013	0.302	1.51528e-112	3	Gcnt2
1.27119e-116	-0.881792	0.485	0.766	2.47006e-112	3	Mif
3.23509e-116	-0.535178	0.023	0.317	6.28609e-112	3	Glipr2
3.89386e-116	-0.414843	0.999	1	7.56617e-112	3	Actb
1.44403e-115	-0.51871	0.07	0.387	2.8059e-111	3	Fam129b
5.663e-115	0.68762	0.742	0.569	1.10038e-110	3	Zfhx3
3.29728e-114	0.631517	0.601	0.303	6.40694e-110	3	Cd163
2.82496e-113	-0.535108	0.152	0.493	5.48919e-109	3	Gm21188
3.57081e-112	-0.734927	0.146	0.468	6.93845e-108	3	Samsn1
4.54335e-112	-0.559964	0.719	0.897	8.82819e-108	3	Slc25a5
2.34594e-110	-0.750671	0.531	0.803	4.5584e-106	3	Plek
2.34873e-110	0.708326	0.764	0.653	4.56382e-106	3	Cd86
2.86722e-110	-0.476353	0.148	0.484	5.5713e-106	3	Rab32
3.42007e-110	-0.786226	0.244	0.561	6.64554e-106	3	Ccr1
6.77403e-110	0.675653	0.417	0.196	1.31626e-105	3	Ephx1
1.33803e-109	-0.416978	0.89	0.963	2.59992e-105	3	Atp5l
3.0467e-109	-0.673189	0.076	0.374	5.92003e-105	3	Lmnb1
5.89826e-109	0.741917	0.658	0.492	1.14609e-104	3	Lacc1
7.28387e-109	-0.514292	0.969	0.99	1.41533e-104	3	Gpx1
2.31608e-108	0.500701	0.996	0.992	4.50037e-104	3	mt-Nd4
2.48426e-108	0.542053	0.989	0.984	4.82716e-104	3	mt-Nd2
4.93537e-108	-2.28157	0.029	0.305	9.58993e-104	3	Arg1
7.14648e-108	-0.397166	0.956	0.982	1.38863e-103	3	Arpc1b
1.09262e-107	-0.499408	0.23	0.577	2.12307e-103	3	Sept9
1.43704e-107	-0.615806	0.043	0.33	2.79231e-103	3	Mmp14
9.46941e-107	-0.489697	0.101	0.416	1.84e-102	3	Abcg1
1.27434e-106	-1.97666	0.433	0.675	2.47618e-102	3	Il1b
2.91423e-106	-0.995595	0.125	0.424	5.66264e-102	3	Ifitm6
1.59881e-105	0.55413	0.9	0.846	3.10664e-101	3	Ehd4
8.33844e-105	-0.936505	0.753	0.897	1.62024e-100	3	Ccl9
1.47727e-104	-0.579405	0.78	0.913	2.87049e-100	3	Sec61g
1.8699e-104	0.568114	0.914	0.733	3.63341e-100	3	Stab1
3.59936e-104	-1.09596	0.063	0.348	6.99391e-100	3	Il1rn
6.77276e-104	-0.654925	0.581	0.829	1.31601e-99	3	H2afy
1.15913e-103	-0.477545	0.02	0.289	2.2523e-99	3	Gm5150
1.52637e-103	0.681869	0.279	0.099	2.96589e-99	3	Pla2g2d
4.00776e-103	-0.785069	0.008	0.268	7.78749e-99	3	F10
4.14678e-103	0.456852	0.265	0.091	8.05761e-99	3	Cadm1
1.31199e-102	-0.864606	0.117	0.413	2.54932e-98	3	Mxd1
1.48912e-102	-0.439649	0.04	0.318	2.8935e-98	3	Pygl
2.22598e-101	-0.595806	0.372	0.687	4.3253e-97	3	Vasp
4.3743e-101	-0.689639	0.72	0.892	8.4997e-97	3	Aldoa
6.11104e-101	-0.47516	0.141	0.462	1.18744e-96	3	B4galnt1
1.72649e-100	-0.69225	0.513	0.775	3.35473e-96	3	Rnh1
1.33028e-99	-0.502079	0.103	0.405	2.58487e-95	3	Il17ra
1.60631e-99	-0.576062	0.441	0.735	3.12122e-95	3	Card19
1.61886e-99	-0.60701	0.027	0.291	3.1456e-95	3	Itgb7
1.67196e-99	-0.405306	0.03	0.297	3.24878e-95	3	Sirpb1b
5.18359e-99	0.539623	0.928	0.885	1.00722e-94	3	Pid1
9.75174e-99	-0.807699	0.852	0.92	1.89486e-94	3	Lgals1
2.89426e-98	-0.852311	0.244	0.551	5.62384e-94	3	Irf7
2.91071e-98	-0.736797	0.048	0.318	5.65581e-94	3	Itgal
1.1645e-97	-0.497473	0.134	0.442	2.26275e-93	3	Txnrd1
1.37576e-97	-1.23605	0.02	0.274	2.67323e-93	3	Slpi
1.0611e-96	-0.515648	0.735	0.89	2.06182e-92	3	Gm10076
1.89148e-96	-0.488509	0.284	0.615	3.67534e-92	3	Soat1
5.42415e-96	-0.536198	0.864	0.95	1.05397e-91	3	Sdcbp
7.05546e-96	-0.730631	0.289	0.594	1.37095e-91	3	Ecm1
9.43097e-96	0.603913	0.296	0.117	1.83253e-91	3	Col14a1
2.1561e-95	0.470625	0.894	0.846	4.18951e-91	3	Rabac1
5.6441e-95	-0.796148	0.639	0.811	1.0967e-90	3	Ms4a6d
7.94332e-95	-0.417031	0.243	0.577	1.54347e-90	3	Cib1
1.1544e-94	-0.482116	0.774	0.92	2.24311e-90	3	Pitpna
1.43727e-94	-0.44015	0.787	0.924	2.79276e-90	3	Ostf1
1.48992e-94	-0.738137	0.073	0.346	2.89507e-90	3	Nr4a2
1.86173e-94	-0.544739	0.244	0.557	3.61753e-90	3	Bin2
5.1399e-94	-0.358259	0.953	0.987	9.98735e-90	3	Myl6
5.45252e-94	0.519431	0.632	0.411	1.05948e-89	3	Smagp
9.23389e-94	-0.793945	0.842	0.925	1.79424e-89	3	Btg1
1.04293e-93	-0.494849	0.527	0.799	2.02652e-89	3	Psmd8
1.15266e-93	0.653134	0.693	0.454	2.23974e-89	3	Fcrls
1.61139e-93	-0.819412	0.109	0.391	3.13109e-89	3	Dusp2
2.50972e-93	-0.748299	0.789	0.911	4.87664e-89	3	Prdx5
2.79652e-93	0.413374	0.77	0.462	5.43391e-89	3	Gas6
3.39111e-93	-0.948723	0.053	0.314	6.58926e-89	3	Slfn4
3.84505e-93	-0.516613	0.782	0.912	7.47132e-89	3	Dynll1
5.71972e-93	-0.483458	0.185	0.503	1.1114e-88	3	Azin1
6.20381e-93	-0.683187	0.01	0.252	1.20546e-88	3	Cd24a
1.29074e-92	-0.410628	0.115	0.409	2.50803e-88	3	Pira2
1.36458e-92	-0.6236	0.091	0.368	2.65151e-88	3	Mgst1
2.91795e-92	-0.46557	0.326	0.652	5.66986e-88	3	H13
3.11891e-92	-0.363872	0.987	0.993	6.06036e-88	3	Pfn1
4.38721e-92	-0.495901	0.581	0.826	8.52479e-88	3	Chmp4b
1.54186e-91	0.665708	0.752	0.637	2.99599e-87	3	Clec2d
4.63138e-91	-0.606588	0.864	0.94	8.99923e-87	3	Tspo
5.28523e-91	0.578417	0.285	0.113	1.02697e-86	3	Adam33
8.25377e-91	-0.37432	0.015	0.257	1.60379e-86	3	Mefv
1.54595e-90	0.404495	1	0.999	3.00394e-86	3	mt-Atp6
1.74618e-90	-0.504245	0.058	0.32	3.393e-86	3	Hopx
1.96603e-90	-0.466771	0.246	0.569	3.8202e-86	3	Jarid2
2.5637e-89	-3.41927	0.175	0.454	4.98152e-85	3	S100a9
5.81804e-89	-0.643004	0.656	0.863	1.1305e-84	3	Samhd1
5.98539e-89	-0.413203	0.312	0.639	1.16302e-84	3	Ube2a
1.34897e-88	0.683443	0.893	0.832	2.62118e-84	3	Zfp36l1
1.61093e-88	0.639715	0.756	0.626	3.13019e-84	3	Tmcc1
2.51784e-88	-0.849886	0.008	0.239	4.89241e-84	3	Slc7a11
3.88327e-88	0.640729	0.894	0.843	7.54558e-84	3	Kctd12
6.15316e-88	-0.404886	0.281	0.603	1.19562e-83	3	Higd1a
6.5868e-88	-0.617499	0.018	0.251	1.27988e-83	3	Trem1
7.11445e-88	-0.384878	0.071	0.338	1.38241e-83	3	Gla
2.29489e-87	-0.535122	0.907	0.959	4.4592e-83	3	Fxyd5
3.31464e-87	0.570222	0.494	0.284	6.44068e-83	3	Gpr34
3.37592e-87	-0.357813	0.915	0.974	6.55975e-83	3	Chchd2
3.82052e-87	-0.517757	0.724	0.897	7.42366e-83	3	Sub1
6.59624e-87	0.545828	0.367	0.179	1.28172e-82	3	Mir99ahg
6.82682e-87	-0.527707	0.055	0.309	1.32652e-82	3	C3
1.43878e-86	-0.534729	0.281	0.582	2.7957e-82	3	Csf2rb
2.08846e-86	-0.71284	0.196	0.471	4.05809e-82	3	Tpm3-rs7
2.09165e-86	-0.980733	0.854	0.926	4.06428e-82	3	Wfdc17
2.46797e-86	-1.1648	0.049	0.294	4.79552e-82	3	Ly6a
4.90442e-86	-0.534766	0.497	0.77	9.52977e-82	3	Zyx
5.26929e-86	-0.338255	0.951	0.984	1.02388e-81	3	Arpc2
9.17011e-86	-0.414111	0.975	0.988	1.78184e-81	3	Calm1
9.19552e-86	-0.325228	0.968	0.983	1.78678e-81	3	Serf2
1.48073e-85	-3.0315	0.121	0.38	2.8772e-81	3	S100a8
1.81426e-85	-0.394094	0.155	0.451	3.52529e-81	3	Slc38a1
1.98878e-85	0.448412	0.742	0.48	3.8644e-81	3	Cbr2
2.37181e-85	-1.08856	0.255	0.535	4.60866e-81	3	Isg15
2.44464e-85	0.540713	0.4	0.207	4.75019e-81	3	Bank1
1.50401e-84	-0.605848	0.253	0.548	2.92243e-80	3	Zbp1
2.34892e-84	-0.7156	0.645	0.824	4.56418e-80	3	Gm2a
2.43161e-84	-1.01336	0.653	0.814	4.72487e-80	3	Ctsl
4.74319e-84	-1.04888	0.853	0.924	9.21649e-80	3	Ccl6
5.63534e-84	0.422378	0.999	0.998	1.095e-79	3	mt-Co3
5.64077e-84	-0.335897	0.039	0.281	1.09606e-79	3	B430306N03Rik
3.11952e-83	-0.393928	0.023	0.252	6.06155e-79	3	Kcnn4
3.84196e-83	-0.549773	0.898	0.965	7.46531e-79	3	Mcl1
3.8433e-83	-0.553214	0.561	0.798	7.46792e-79	3	Litaf
1.46059e-82	-0.460115	0.251	0.558	2.83806e-78	3	Rnf149
1.50671e-82	-0.540288	0.134	0.405	2.92768e-78	3	Olfm1
1.69677e-82	-1.47098	0.055	0.293	3.297e-78	3	Ifitm1
1.87782e-82	-0.559815	0.007	0.224	3.64879e-78	3	Sell
3.48949e-82	-0.418179	0.845	0.947	6.78043e-78	3	Arpc5
6.87786e-82	-0.446799	0.538	0.792	1.33644e-77	3	Rab5if
9.5364e-82	0.510087	0.837	0.814	1.85302e-77	3	Tm6sf1
9.54545e-82	-0.456527	0.537	0.795	1.85478e-77	3	Tomm20
1.01434e-81	-1.0194	0.018	0.24	1.97097e-77	3	AA467197
1.6924e-81	-0.410707	0.144	0.425	3.28851e-77	3	Pfkp
1.00757e-80	0.493752	0.907	0.863	1.95781e-76	3	Man2b1
1.38775e-80	-0.548589	0.599	0.808	2.69654e-76	3	Pycard
3.80225e-80	-0.40756	0.045	0.281	7.38814e-76	3	Oas3
4.24302e-80	-0.537371	0.776	0.919	8.24461e-76	3	Fam49b
4.39503e-80	-0.811697	0.365	0.645	8.53997e-76	3	Id2
4.45024e-80	0.647744	0.614	0.442	8.64727e-76	3	Gatm
6.36439e-80	-0.727505	0.861	0.952	1.23667e-75	3	Prdx1
6.58604e-80	-0.493492	0.621	0.843	1.27973e-75	3	Tkt
1.41507e-79	-0.555442	0.605	0.817	2.74963e-75	3	Pnp
1.54017e-79	-0.478232	0.607	0.845	2.9927e-75	3	Serp1
1.56064e-79	-0.865121	0.012	0.225	3.03248e-75	3	Vcan
1.60412e-79	-0.425771	0.567	0.822	3.11697e-75	3	Atp5g3
1.79313e-79	-0.426932	0.182	0.467	3.48423e-75	3	Pbxip1
2.39108e-79	-1.29487	0.086	0.326	4.6461e-75	3	Ptgs2
2.42572e-79	-0.439978	0.174	0.458	4.71341e-75	3	Rara
6.36531e-79	-0.352976	0.121	0.395	1.23684e-74	3	Il2rg
1.04793e-78	-0.456666	0.774	0.908	2.03624e-74	3	Rbm3
1.32606e-78	-0.351801	0.039	0.272	2.57668e-74	3	4930523C07Rik
2.07794e-78	-0.448494	0.336	0.641	4.03765e-74	3	Tuba1c
2.23497e-78	-0.447081	0.742	0.904	4.34276e-74	3	Actr2
2.30443e-78	-0.441432	0.826	0.933	4.47773e-74	3	Eif5a
3.3572e-78	-0.378231	0.033	0.258	6.52338e-74	3	Rab11fip1
7.2968e-78	-0.706454	0.027	0.245	1.41784e-73	3	Rgcc
1.96881e-77	-0.360754	0.985	0.988	3.8256e-73	3	Cyba
2.48546e-77	-0.512524	0.567	0.812	4.8295e-73	3	Cox17
4.09879e-77	-0.805176	0.879	0.929	7.96436e-73	3	Tgfbi
6.23006e-77	-0.474313	0.98	0.994	1.21056e-72	3	Hspa8
9.12598e-77	-0.275408	0.008	0.216	1.77327e-72	3	Hpse
9.38822e-77	-0.448376	0.429	0.706	1.82423e-72	3	Ciao2a
1.56481e-76	-0.365705	0.277	0.588	3.04059e-72	3	Etf1
5.98047e-76	0.472976	0.303	0.137	1.16206e-71	3	Plxdc2
6.81781e-76	-0.3674	0.866	0.939	1.32477e-71	3	Cox6c
1.07154e-75	-0.453228	0.562	0.816	2.0821e-71	3	Ppp2ca
1.55471e-75	-0.622939	0.59	0.812	3.02095e-71	3	Esd
1.60496e-75	-0.622467	0.224	0.492	3.1186e-71	3	Nlrp3
2.49229e-75	0.431141	0.92	0.918	4.84276e-71	3	Rtn4
4.37711e-75	-0.393059	0.538	0.803	8.50517e-71	3	Timm13
6.12977e-75	-0.29699	0.104	0.363	1.19108e-70	3	Cers6
7.40218e-75	0.580399	0.516	0.346	1.43832e-70	3	Abca9
9.50169e-75	-0.397473	0.667	0.876	1.84627e-70	3	Atp5mpl
2.05592e-74	-0.41939	0.403	0.699	3.99486e-70	3	Stat3
2.68466e-74	-0.333011	0.08	0.324	5.21656e-70	3	Mir22hg
2.84396e-74	-0.439921	0.398	0.694	5.52609e-70	3	Atp6v1b2
4.23486e-74	0.545417	0.304	0.145	8.22877e-70	3	Glcci1
6.24589e-74	-0.369089	0.066	0.298	1.21364e-69	3	Slc2a1
6.29921e-74	-0.537174	0.022	0.23	1.224e-69	3	Mmp19
7.58647e-74	-0.425433	0.763	0.903	1.47413e-69	3	Psma7
9.14488e-74	0.78804	0.716	0.56	1.77694e-69	3	Cx3cr1
1.43185e-73	-0.406984	0.759	0.91	2.78222e-69	3	Atp6v1g1
1.62371e-73	-0.416359	0.704	0.882	3.15503e-69	3	Shisa5
2.23763e-73	-0.36876	0.353	0.661	4.34795e-69	3	Mrpl54
3.6804e-73	-0.407803	0.623	0.843	7.15138e-69	3	Psmb4
4.85284e-73	0.422556	0.956	0.924	9.42954e-69	3	Marcks
5.11863e-73	-0.325706	0.009	0.209	9.94602e-69	3	Igfbp6
7.01506e-73	-0.423772	0.273	0.567	1.3631e-68	3	Nampt
9.01843e-73	-0.411656	0.571	0.814	1.75237e-68	3	1810037I17Rik
1.06517e-72	-0.394648	0.559	0.809	2.06973e-68	3	Ube2l3
1.14938e-72	-0.478567	0.246	0.533	2.23336e-68	3	Nupr1
1.97093e-72	-0.415185	0.322	0.614	3.8297e-68	3	AB124611
2.49214e-72	-0.395221	0.577	0.825	4.84248e-68	3	Fis1
4.42324e-72	0.569526	0.199	0.069	8.59479e-68	3	Mmp13
5.18795e-72	-0.493445	0.357	0.629	1.00807e-67	3	Ehd1
6.47042e-72	-0.419541	0.817	0.929	1.25727e-67	3	Cd53
7.76445e-72	-0.345401	0.126	0.382	1.50871e-67	3	Ckap4
8.71498e-72	-0.451	0.355	0.638	1.69341e-67	3	Atp6v1a
1.12746e-71	-0.806319	0.179	0.426	2.19077e-67	3	Csf3r
1.17284e-71	-0.31694	0.205	0.495	2.27894e-67	3	Bak1
1.82986e-71	-0.431093	0.355	0.647	3.55561e-67	3	Sod2
1.91178e-71	-0.3311	0.071	0.302	3.71478e-67	3	1600014C10Rik
2.24282e-71	-0.401782	0.324	0.617	4.35802e-67	3	Baz1a
3.00701e-71	-0.48156	0.556	0.801	5.84292e-67	3	Ptpn1
5.52304e-71	-0.387011	0.412	0.701	1.07318e-66	3	Capza1
7.36242e-71	-0.395779	0.449	0.74	1.43059e-66	3	Mtpn
1.03301e-70	0.507577	0.513	0.347	2.00724e-66	3	Selenom
1.1635e-70	-0.297089	0.004	0.194	2.2608e-66	3	Uck2
1.54301e-70	-0.311992	0.072	0.304	2.99822e-66	3	Gm36161
1.64282e-70	-0.351555	0.051	0.272	3.19216e-66	3	Ell2
3.38448e-70	0.527934	0.468	0.31	6.57639e-66	3	Cyp27a1
4.70484e-70	-0.696866	0.231	0.497	9.14198e-66	3	Sgk1
5.56821e-70	-0.462984	0.132	0.374	1.08196e-65	3	Sorl1
6.18607e-70	0.404625	0.674	0.447	1.20201e-65	3	Igfbp4
7.78229e-70	-0.453691	0.591	0.818	1.51218e-65	3	Ran
9.49627e-70	0.493628	0.86	0.778	1.84522e-65	3	Adgre1
9.53718e-70	-0.28115	0.018	0.217	1.85317e-65	3	Atp1a3
1.09585e-69	-0.320877	0.106	0.352	2.12934e-65	3	Stk40
1.19357e-69	0.535732	0.856	0.818	2.31922e-65	3	Hexb
1.37128e-69	-0.675923	0.702	0.852	2.66454e-65	3	Atf3
1.47286e-69	-0.42233	0.446	0.721	2.86192e-65	3	Diaph1
2.7035e-69	-0.400594	0.027	0.227	5.25316e-65	3	Gpr141
3.02229e-69	-0.637448	0.234	0.494	5.87262e-65	3	Tnfaip3
3.15367e-69	-0.357303	0.102	0.345	6.12789e-65	3	Abi3
6.4064e-69	-0.556964	0.859	0.935	1.24483e-64	3	Ms4a6c
9.34805e-69	-0.330719	0.118	0.364	1.81642e-64	3	Gyg
9.74382e-69	-0.443288	0.312	0.587	1.89332e-64	3	Anxa4
1.92251e-68	0.533914	0.37	0.207	3.73562e-64	3	Dst
2.00001e-68	-0.373875	0.007	0.193	3.88622e-64	3	Ass1
2.49642e-68	0.458877	0.907	0.895	4.85079e-64	3	Mbnl1
3.84335e-68	-0.29251	0.171	0.445	7.46802e-64	3	Midn
4.97398e-68	-1.31193	0.603	0.789	9.66495e-64	3	Cxcl2
5.74151e-68	0.42165	0.334	0.171	1.11563e-63	3	Ctsf
6.31409e-68	-0.321239	0.207	0.483	1.22689e-63	3	Map2k3
7.79046e-68	0.535458	0.559	0.387	1.51376e-63	3	Axl
9.52437e-68	-0.384529	0.615	0.835	1.85068e-63	3	Tmem14c
1.10337e-67	0.250366	0.833	0.64	2.14396e-63	3	Fcgrt
1.65856e-67	-0.402727	0.748	0.89	3.22274e-63	3	Smdt1
2.01421e-67	-0.342981	0.11	0.352	3.9138e-63	3	Vps37b
2.19583e-67	-0.375905	0.533	0.789	4.26672e-63	3	Ndufa1
2.60696e-67	-0.285426	0.023	0.219	5.06559e-63	3	Helz2
3.43256e-67	-0.433056	0.462	0.722	6.6698e-63	3	Pgd
5.12976e-67	-0.586817	0.129	0.366	9.96763e-63	3	Malt1
5.85443e-67	-0.373496	0.029	0.226	1.13757e-62	3	Itgax
6.5999e-67	-0.375754	0.782	0.904	1.28243e-62	3	Cox7a2
7.40032e-67	0.358826	0.999	0.998	1.43796e-62	3	mt-Co2
8.93579e-67	-0.351847	0.419	0.702	1.73631e-62	3	Mrpl20
9.95502e-67	-0.41937	0.83	0.933	1.93436e-62	3	Eif4a1
1.0081e-66	-0.391076	0.12	0.357	1.95884e-62	3	Rab20
1.32895e-66	-0.446263	0.194	0.454	2.58228e-62	3	Bcl2l11
1.47432e-66	-0.389797	0.203	0.467	2.86475e-62	3	Bst1
1.6571e-66	-0.48614	0.427	0.693	3.21991e-62	3	Trib1
2.07075e-66	-0.317225	0.99	0.996	4.02367e-62	3	Rps27a
2.58284e-66	-0.565817	0.384	0.646	5.01872e-62	3	Cxcr4
2.82732e-66	-0.370631	0.417	0.704	5.49377e-62	3	Tmem167
3.52474e-66	-0.402587	0.322	0.607	6.84891e-62	3	Ndel1
3.61045e-66	-0.374375	0.324	0.616	7.01547e-62	3	Edem1
6.31476e-66	-0.525542	0.987	0.992	1.22702e-61	3	Psap
6.80633e-66	-0.355362	0.154	0.405	1.32254e-61	3	Plp2
7.16706e-66	-0.333594	0.854	0.943	1.39263e-61	3	Cox6b1
7.76711e-66	-0.518325	0.676	0.861	1.50923e-61	3	Slfn2
1.12165e-65	-0.293809	0.032	0.23	2.17947e-61	3	Ms4a8a
2.01071e-65	-0.403179	0.364	0.644	3.90701e-61	3	Lrrfip1
2.06773e-65	-0.779532	0.295	0.533	4.01781e-61	3	Ccrl2
2.45078e-65	0.657801	0.779	0.73	4.76211e-61	3	Tent5a
3.34295e-65	-0.278716	0.065	0.282	6.49568e-61	3	Tuba4a
3.74168e-65	-0.315799	0.078	0.299	7.27045e-61	3	Tes
3.98222e-65	0.413545	0.902	0.874	7.73785e-61	3	Pld4
4.11107e-65	-0.302148	0.006	0.184	7.98822e-61	3	Cd244a
4.48242e-65	-0.253459	0.035	0.235	8.70978e-61	3	Tiam1
7.44126e-65	-0.62251	0.02	0.206	1.44591e-60	3	Vegfa
8.45068e-65	-0.286824	0.015	0.2	1.64205e-60	3	Ndrg1
1.07975e-64	-0.403914	0.716	0.881	2.09806e-60	3	Ap2s1
1.24492e-64	-0.263306	0.012	0.194	2.419e-60	3	Treml2
2.72876e-64	-0.410221	0.244	0.513	5.30226e-60	3	Trim25
2.88935e-64	-0.408021	0.797	0.925	5.61431e-60	3	Efhd2
3.192e-64	-0.339956	0.007	0.184	6.20238e-60	3	Arg2
3.26489e-64	-0.305305	0.221	0.494	6.34401e-60	3	Lrrc59
4.41267e-64	-0.425698	0.264	0.522	8.57427e-60	3	Pilra
4.52568e-64	0.516265	0.572	0.443	8.79384e-60	3	Bmyc
4.66923e-64	-0.394463	0.645	0.841	9.07279e-60	3	Atp5md
6.97995e-64	-0.66462	0.886	0.952	1.35627e-59	3	Dusp1
1.31028e-63	-0.328467	0.869	0.959	2.54601e-59	3	Capzb
1.65643e-63	-0.29359	0.043	0.244	3.2186e-59	3	Cdc42ep3
1.70665e-63	-0.322474	0.169	0.425	3.31619e-59	3	Gch1
2.47766e-63	-0.743428	0.016	0.195	4.81435e-59	3	Hdc
2.77963e-63	-0.327557	0.032	0.224	5.4011e-59	3	Ceacam1
2.85101e-63	0.43095	0.398	0.233	5.5398e-59	3	Rac3
4.18356e-63	0.475554	0.68	0.519	8.12907e-59	3	Wwp1
4.24527e-63	-0.532686	0.151	0.389	8.24898e-59	3	Tppp3
4.43137e-63	0.405441	0.931	0.846	8.6106e-59	3	Aif1
5.22583e-63	-0.406386	0.365	0.634	1.01543e-58	3	Lgals9
7.74629e-63	-0.402487	0.51	0.777	1.50518e-58	3	Atp1b3
7.87802e-63	-0.254987	0.107	0.34	1.53078e-58	3	Tnfrsf21
8.04649e-63	0.424972	0.935	0.823	1.56351e-58	3	Dab2
9.14075e-63	-0.28321	0.055	0.26	1.77614e-58	3	Havcr2
1.07308e-62	0.553425	0.437	0.278	2.0851e-58	3	Psd3
1.20555e-62	-0.430996	0.255	0.514	2.34249e-58	3	Dennd4a
1.64508e-62	0.476001	0.973	0.972	3.19655e-58	3	Jund
2.16448e-62	-0.726276	0.02	0.199	4.2058e-58	3	Il1r2
2.16938e-62	-0.374966	0.493	0.749	4.21532e-58	3	Atp6v0d1
4.00228e-62	-0.384672	0.021	0.203	7.77683e-58	3	St3gal5
4.47929e-62	-0.323156	0.071	0.281	8.7037e-58	3	Nxpe5
5.14559e-62	-0.30309	0.235	0.51	9.99839e-58	3	Ppdpf
6.27188e-62	-0.281498	0.182	0.442	1.21869e-57	3	Tubb4b
1.0585e-61	-0.332493	0.362	0.655	2.05678e-57	3	Surf4
1.08841e-61	-0.268742	0.139	0.386	2.11489e-57	3	Pik3r5
3.41814e-61	-0.373256	0.12	0.351	6.64178e-57	3	Sik1
7.57115e-61	-0.273893	0.086	0.303	1.47115e-56	3	Ldlrap1
1.20673e-60	-0.403278	0.189	0.437	2.3448e-56	3	Odc1
1.46206e-60	-0.364722	0.757	0.899	2.84092e-56	3	Atp5f1
2.38195e-60	-0.403502	0.065	0.265	4.62837e-56	3	Cfb
3.04417e-60	-0.368949	0.458	0.724	5.91513e-56	3	Cct8
3.14664e-60	-0.27477	0.003	0.167	6.11424e-56	3	Trem3
3.46658e-60	-0.397699	0.784	0.906	6.73591e-56	3	Gpx4
4.07124e-60	-0.405597	0.61	0.837	7.91082e-56	3	Atp1a1
5.36435e-60	-0.655292	0.072	0.271	1.04235e-55	3	Hcar2
1.08498e-59	-0.316101	0.906	0.959	2.10822e-55	3	Btf3
1.27541e-59	-0.25223	0.139	0.381	2.47826e-55	3	Ccdc86
1.44665e-59	-0.9114	0.334	0.566	2.81099e-55	3	Rgs1
2.06195e-59	-0.56929	0.108	0.319	4.00658e-55	3	Traf1
4.0412e-59	-0.358546	0.533	0.781	7.85246e-55	3	Atp6v1e1
4.4629e-59	-0.555817	0.006	0.169	8.67187e-55	3	Pglyrp1
5.61071e-59	-0.3425	0.642	0.845	1.09022e-54	3	Taf10
6.6029e-59	-0.6253	0.973	0.982	1.28301e-54	3	Ifitm3
7.1301e-59	-0.284384	0.269	0.548	1.38545e-54	3	Strap
7.69114e-59	-0.823311	0.069	0.265	1.49447e-54	3	Rsad2
7.72092e-59	-0.418206	0.47	0.715	1.50025e-54	3	Ncf4
7.84014e-59	-0.34991	0.262	0.523	1.52342e-54	3	Furin
8.6956e-59	0.647409	0.459	0.319	1.68964e-54	3	Lpar6
1.00393e-58	-0.36933	0.229	0.482	1.95074e-54	3	Por
1.43161e-58	-0.337941	0.124	0.348	2.78177e-54	3	Cdkn2d
1.55159e-58	-0.300913	0.811	0.92	3.01489e-54	3	Ubl5
1.63556e-58	-0.285099	0.265	0.542	3.17806e-54	3	Ufm1
2.27232e-58	0.522564	0.546	0.387	4.41534e-54	3	Hpgds
2.49306e-58	-0.272865	0.276	0.557	4.84426e-54	3	Ube2f
3.10328e-58	0.322082	0.522	0.319	6.02999e-54	3	Fxyd2
3.24363e-58	-0.31023	0.277	0.554	6.30269e-54	3	Capn2
3.47126e-58	-0.300192	0.267	0.538	6.745e-54	3	Nhp2
5.02082e-58	0.439287	0.297	0.153	9.75596e-54	3	Cdr2
7.40955e-58	-0.365247	0.523	0.775	1.43975e-53	3	Psma6
8.22255e-58	0.424448	0.629	0.422	1.59772e-53	3	Igf1
9.28191e-58	-0.66641	0.438	0.669	1.80357e-53	3	Gadd45b
1.02647e-57	-0.299787	0.928	0.961	1.99454e-53	3	Arpc3
1.12194e-57	0.317531	0.183	0.07	2.18004e-53	3	Myh10
1.16615e-57	-0.315779	0.087	0.294	2.26595e-53	3	Lyst
1.32987e-57	-0.374392	0.144	0.371	2.58407e-53	3	Gpr132
1.35552e-57	-0.376366	0.514	0.763	2.63392e-53	3	Rab1a
1.45462e-57	-0.342979	0.194	0.437	2.82647e-53	3	Osbpl8
1.62624e-57	-0.337608	0.776	0.924	3.15995e-53	3	Hnrnpf
2.61905e-57	-0.353938	0.251	0.504	5.08907e-53	3	Glrx
3.95351e-57	-0.389607	0.975	0.989	7.68207e-53	3	Rplp0
4.07171e-57	-0.321648	0.089	0.297	7.91174e-53	3	Rasgrp2
5.5178e-57	-0.262257	0.148	0.384	1.07216e-52	3	Ccdc71l
6.84497e-57	-0.31466	0.845	0.921	1.33005e-52	3	Cox5b
8.41558e-57	0.348814	0.872	0.878	1.63523e-52	3	Laptm4a
8.57675e-57	-0.363766	0.482	0.744	1.66655e-52	3	Mdh2
9.75428e-57	-0.35393	0.233	0.489	1.89535e-52	3	Lmo4
1.34097e-56	-0.37275	0.808	0.914	2.60563e-52	3	Rps27l
1.6324e-56	-0.329094	0.391	0.669	3.17191e-52	3	Cdc42se1
1.91608e-56	-0.287428	0.353	0.633	3.72313e-52	3	Cux1
1.95401e-56	-0.280079	0.29	0.563	3.79684e-52	3	Lsm12
2.0844e-56	-0.563422	0.01	0.17	4.05019e-52	3	Lrg1
2.36494e-56	-0.387958	0.603	0.825	4.59532e-52	3	Rbms1
2.69817e-56	-0.290457	0.107	0.321	5.24282e-52	3	Sntb2
2.77804e-56	-0.289893	0.253	0.519	5.39801e-52	3	Ttc7
2.83579e-56	-0.343767	0.521	0.781	5.51022e-52	3	Sf3b6
2.89374e-56	-0.379314	0.694	0.856	5.62283e-52	3	Cox7b
2.99576e-56	-0.322369	0.305	0.576	5.82107e-52	3	Ppp1r2
3.49116e-56	-0.325388	0.809	0.914	6.78367e-52	3	Atp6v0e
4.32089e-56	-0.341009	0.376	0.646	8.39592e-52	3	Gna13
5.99461e-56	-0.501095	0.344	0.584	1.16481e-51	3	Cyp4f18
7.36459e-56	-0.278181	0.201	0.451	1.43101e-51	3	B4galt5
9.41152e-56	0.462529	0.268	0.132	1.82875e-51	3	Myl2
9.77583e-56	-0.398246	0.172	0.398	1.89954e-51	3	Rasgef1b
1.14731e-55	-0.358663	0.854	0.949	2.22935e-51	3	Arpc4
1.25292e-55	-0.278817	0.378	0.652	2.43455e-51	3	Dnajc15
1.87903e-55	-0.645497	1	1	3.65114e-51	3	Fth1
1.92268e-55	-0.289438	0.106	0.318	3.73595e-51	3	Cpeb2
1.96552e-55	0.684377	0.605	0.522	3.8192e-51	3	2810013P06Rik
2.09849e-55	-0.356691	0.606	0.815	4.07758e-51	3	Calm3
2.53686e-55	-0.251553	0.076	0.276	4.92937e-51	3	Nedd9
3.39348e-55	-0.350477	0.269	0.52	6.59387e-51	3	Ybx3
5.44611e-55	-0.347035	0.041	0.218	1.05823e-50	3	Oasl1
7.05746e-55	-0.33487	0.495	0.759	1.37133e-50	3	Cmpk1
1.00551e-54	-0.281389	0.349	0.631	1.9538e-50	3	Snf8
1.08927e-54	0.257775	0.167	0.062	2.11657e-50	3	Neurl1a
1.16149e-54	-0.254272	0.129	0.351	2.25689e-50	3	Itga5
1.2726e-54	-0.504255	0.049	0.227	2.47278e-50	3	Id1
1.28125e-54	0.825739	0.774	0.728	2.48959e-50	3	Cited2
1.3173e-54	-0.329749	0.023	0.188	2.55965e-50	3	Jaml
1.40393e-54	0.393117	0.305	0.159	2.72797e-50	3	Xlr
1.53607e-54	-0.525263	0.413	0.627	2.98473e-50	3	Msr1
1.60028e-54	-0.393699	0.395	0.65	3.1095e-50	3	Il4ra
1.8226e-54	0.407539	0.25	0.117	3.54149e-50	3	Adrb1
2.5404e-54	-0.521664	0.026	0.191	4.93626e-50	3	Ifi205
2.71522e-54	-0.295426	0.931	0.964	5.27594e-50	3	Gabarap
2.90189e-54	-0.310631	0.405	0.682	5.63867e-50	3	Mrpl30
3.07341e-54	-0.26905	0.309	0.588	5.97194e-50	3	Mrps18c
3.55368e-54	-0.475487	0.015	0.173	6.90515e-50	3	Timp1
5.50929e-54	-0.53486	0.319	0.558	1.07051e-49	3	Ifi209
6.28723e-54	-0.643296	0.082	0.267	1.22167e-49	3	Ednrb
6.8944e-54	-0.401001	0.502	0.74	1.33965e-49	3	Ncf1
7.19271e-54	-0.302922	0.129	0.345	1.39762e-49	3	Jak2
8.27919e-54	-0.250315	0.146	0.378	1.60873e-49	3	Fem1c
9.49181e-54	-0.309994	0.368	0.639	1.84435e-49	3	Timm23
1.03572e-53	-0.570075	0.903	0.967	2.01251e-49	3	Junb
1.18371e-53	-0.396194	0.15	0.368	2.30007e-49	3	Pmaip1
1.9658e-53	0.288842	0.615	0.39	3.81975e-49	3	Pmp22
2.1771e-53	-0.333069	0.617	0.837	4.23033e-49	3	Srp9
2.40084e-53	-0.556979	0.54	0.757	4.66507e-49	3	Cdk2ap2
2.49691e-53	0.513789	0.574	0.469	4.85175e-49	3	Fgd2
2.84668e-53	-0.33818	0.506	0.75	5.53138e-49	3	Prkar1a
2.88459e-53	-0.328996	0.764	0.893	5.60505e-49	3	Scand1
2.94062e-53	0.48252	0.519	0.383	5.71391e-49	3	Trim47
3.60459e-53	-0.599316	0.344	0.572	7.00408e-49	3	Ifi211
5.66751e-53	-0.336176	0.643	0.834	1.10125e-48	3	Prdx2
7.99264e-53	-0.265942	0.027	0.19	1.55305e-48	3	Actn1
8.18339e-53	-0.334742	0.025	0.187	1.59011e-48	3	Nr4a3
1.29179e-52	0.524182	0.338	0.195	2.51008e-48	3	G530011O06Rik
1.59042e-52	-0.371713	0.529	0.776	3.09035e-48	3	Flna
2.37797e-52	0.433186	0.789	0.763	4.62064e-48	3	Arrb2
2.46747e-52	-0.345504	0.664	0.846	4.79454e-48	3	Abracl
2.48147e-52	-0.272237	0.104	0.309	4.82174e-48	3	Ly9
4.42496e-52	-0.268059	0.033	0.2	8.59813e-48	3	Tent5c
7.97167e-52	-0.309903	0.319	0.586	1.54898e-47	3	Copz1
1.12838e-51	0.497376	0.743	0.705	2.19255e-47	3	Tacc1
6.34626e-51	-0.668307	0.129	0.328	1.23314e-46	3	Id3
8.52405e-51	-0.321863	0.649	0.835	1.65631e-46	3	Psma2
8.75784e-51	-0.313273	0.323	0.576	1.70174e-46	3	Myd88
9.08739e-51	-0.314794	0.683	0.855	1.76577e-46	3	Snrpe
1.42813e-50	-0.346928	0.51	0.749	2.775e-46	3	P4hb
1.53376e-50	-0.339144	0.456	0.721	2.98025e-46	3	Ssr3
1.96211e-50	-0.284785	0.355	0.619	3.81258e-46	3	Rexo2
2.47538e-50	-0.323385	0.388	0.644	4.80991e-46	3	Mfsd1
2.61249e-50	-0.34575	0.855	0.948	5.07633e-46	3	Arhgdib
2.6751e-50	-0.344047	0.671	0.855	5.19798e-46	3	H2afj
2.91119e-50	-0.343741	0.855	0.95	5.65674e-46	3	Pabpc1
3.09935e-50	-0.252915	0.039	0.204	6.02235e-46	3	Trim30b
3.57533e-50	0.361084	0.816	0.7	6.94722e-46	3	Cxcl16
4.33554e-50	0.577847	0.229	0.107	8.42439e-46	3	Ch25h
4.97469e-50	-0.329272	0.582	0.801	9.66632e-46	3	Vapa
4.97676e-50	-0.442247	0.875	0.953	9.67035e-46	3	Zfp36
5.37476e-50	-0.310477	0.626	0.829	1.04437e-45	3	Psmb3
5.58317e-50	-0.331644	0.205	0.429	1.08487e-45	3	Vat1
5.66293e-50	0.309071	0.982	0.958	1.10036e-45	3	Ctsc
5.67442e-50	-0.335144	0.605	0.825	1.1026e-45	3	Atp5k
7.11617e-50	-0.274814	0.243	0.491	1.38274e-45	3	Atp6v1c1
7.92155e-50	-0.49164	0.006	0.148	1.53924e-45	3	Pdpn
8.61443e-50	-0.259387	0.276	0.539	1.67387e-45	3	Ap3s1
1.02644e-49	-0.287589	0.35	0.615	1.99448e-45	3	Psmd2
1.36053e-49	-0.300149	0.809	0.929	2.64365e-45	3	Ube2d3
1.36706e-49	-0.321215	0.649	0.84	2.65633e-45	3	Psma3
1.44307e-49	-0.332476	0.381	0.643	2.80402e-45	3	Degs1
1.80038e-49	0.347108	0.348	0.206	3.49832e-45	3	Smpdl3b
2.17166e-49	-0.386295	0.022	0.172	4.21975e-45	3	Syngr1
2.54823e-49	-0.358115	0.209	0.441	4.95147e-45	3	Dck
3.35882e-49	0.326369	0.817	0.727	6.52652e-45	3	Blvrb
4.29302e-49	0.4651	0.605	0.504	8.34177e-45	3	Lyl1
4.38919e-49	-0.363023	0.113	0.308	8.52864e-45	3	Cks2
4.78126e-49	0.479825	0.564	0.475	9.29047e-45	3	Adap2
4.81006e-49	-0.251261	0.001	0.136	9.34643e-45	3	Gm9733
5.67174e-49	-0.253359	0.368	0.642	1.10208e-44	3	Cript
9.45395e-49	-0.364768	0.267	0.502	1.837e-44	3	Chd7
1.03846e-48	-0.364861	0.799	0.915	2.01783e-44	3	Msn
1.30512e-48	-0.320053	0.534	0.768	2.53597e-44	3	Hnrnpab
1.30523e-48	-0.563063	0.048	0.211	2.53619e-44	3	Tnip3
1.31589e-48	-0.523525	0.009	0.149	2.5569e-44	3	Cxcr2
2.29817e-48	0.420304	0.469	0.304	4.46557e-44	3	Ciita
3.55863e-48	-0.396215	0.688	0.866	6.91478e-44	3	Tuba1b
3.82905e-48	-0.311898	0.571	0.788	7.44023e-44	3	Psma4
4.94897e-48	-0.316886	0.274	0.512	9.61635e-44	3	Tgif1
6.46574e-48	-0.278289	0.298	0.55	1.25636e-43	3	Ifi35
6.65106e-48	-0.298866	0.763	0.897	1.29237e-43	3	Tma7
8.31464e-48	-0.303157	0.405	0.661	1.61562e-43	3	Atg3
8.65882e-48	-0.251829	0.191	0.416	1.68249e-43	3	Kmt5a
8.71309e-48	-0.279159	0.376	0.638	1.69304e-43	3	Alyref
9.17942e-48	0.496338	0.749	0.727	1.78365e-43	3	Nisch
1.02648e-47	-0.263586	0.319	0.576	1.99455e-43	3	Kpna4
1.12782e-47	-0.334661	0.544	0.77	2.19148e-43	3	Eif2s2
1.69422e-47	-0.301211	0.325	0.587	3.29205e-43	3	Actn4
1.79367e-47	-0.695247	0.012	0.151	3.48527e-43	3	Gpnmb
1.96086e-47	-0.325394	0.405	0.646	3.81014e-43	3	Spag9
2.04364e-47	-0.30591	0.516	0.765	3.971e-43	3	Bola2
2.37187e-47	-0.327769	0.622	0.834	4.60878e-43	3	Rab5c
3.06308e-47	-0.258473	0.923	0.953	5.95188e-43	3	Cox8a
3.13959e-47	-0.337952	0.183	0.395	6.10053e-43	3	Smox
3.31761e-47	0.417234	0.258	0.133	6.44646e-43	3	Gm4951
4.48818e-47	-0.308968	0.84	0.937	8.72098e-43	3	Gnas
5.14238e-47	-0.261103	0.317	0.572	9.99216e-43	3	Atp6v1d
6.31426e-47	0.341123	0.992	0.989	1.22692e-42	3	mt-Nd1
7.43606e-47	-0.282984	0.293	0.534	1.4449e-42	3	Gadd45g
9.11753e-47	-0.355471	0.312	0.549	1.77163e-42	3	Tiparp
1.032e-46	-0.317529	0.072	0.245	2.00528e-42	3	Acp5
1.05993e-46	-0.333013	0.068	0.238	2.05955e-42	3	Isg20
1.06405e-46	-0.273925	0.196	0.416	2.06756e-42	3	Alcam
1.34332e-46	-0.648075	0.564	0.746	2.61021e-42	3	Ninj1
1.68041e-46	-0.299216	0.668	0.865	3.2652e-42	3	Ywhab
1.83063e-46	-0.285579	0.118	0.314	3.5571e-42	3	Sowahc
1.83767e-46	0.431273	0.665	0.598	3.57077e-42	3	Tgfbr2
1.9676e-46	0.341975	0.583	0.417	3.82325e-42	3	Cd72
2.78068e-46	-0.329951	0.975	0.994	5.40314e-42	3	Rpsa
4.00417e-46	-0.51108	0.011	0.145	7.78051e-42	3	Acod1
4.85328e-46	-0.318654	0.376	0.623	9.4304e-42	3	AI662270
4.89349e-46	-0.383396	0.579	0.784	9.50854e-42	3	Nfe2l2
8.12521e-46	-0.292824	0.006	0.136	1.57881e-41	3	Ltb
8.9166e-46	-0.266596	0.364	0.632	1.73259e-41	3	Psmd13
9.84474e-46	-0.250742	0.169	0.381	1.91293e-41	3	Rap2a
1.03488e-45	0.321827	0.255	0.133	2.01087e-41	3	2610203C22Rik
1.06955e-45	0.528621	0.52	0.405	2.07824e-41	3	Gpr183
1.24838e-45	-0.399429	0.483	0.705	2.42573e-41	3	Adgre5
1.32799e-45	-0.291115	0.389	0.638	2.58043e-41	3	Xdh
1.71196e-45	0.470048	0.571	0.48	3.3265e-41	3	Mxd4
1.77589e-45	0.457986	0.638	0.604	3.45073e-41	3	Fnbp1
1.93094e-45	0.349395	0.757	0.72	3.752e-41	3	Irf8
2.04045e-45	0.370184	0.793	0.724	3.96479e-41	3	Dhrs3
2.2316e-45	-0.30346	0.486	0.73	4.33622e-41	3	Rab11a
3.14601e-45	-0.272395	0.396	0.642	6.11301e-41	3	Kdm6b
3.16697e-45	-0.332944	0.842	0.938	6.15373e-41	3	Iqgap1
3.35409e-45	-0.494184	0.075	0.24	6.51732e-41	3	Hilpda
4.33416e-45	-0.284547	0.183	0.388	8.4217e-41	3	Nceh1
5.31453e-45	-0.317961	0.966	0.977	1.03267e-40	3	Npc2
8.48452e-45	0.449532	0.464	0.347	1.64863e-40	3	Ophn1
1.04307e-44	-0.357191	0.193	0.397	2.02678e-40	3	Pde4b
1.22043e-44	0.390473	0.337	0.21	2.37142e-40	3	Cracr2b
1.57264e-44	-0.3162	0.587	0.792	3.0558e-40	3	Psmb5
1.73451e-44	0.676091	0.631	0.56	3.37033e-40	3	Gm34455
1.90192e-44	-0.355196	0.651	0.829	3.69563e-40	3	Hspe1
3.86983e-44	-0.432161	0.601	0.787	7.51946e-40	3	Tpi1
4.76258e-44	-0.307808	0.671	0.846	9.25417e-40	3	Timm10b
4.79062e-44	-0.285514	0.702	0.872	9.30866e-40	3	Grb2
5.3286e-44	0.502723	0.693	0.616	1.0354e-39	3	Pou2f2
5.32935e-44	-0.264244	0.483	0.729	1.03555e-39	3	Uqcc2
1.05405e-43	-0.372422	0.447	0.673	2.04812e-39	3	Trim30a
1.08678e-43	-0.315761	0.666	0.835	2.11173e-39	3	Prelid1
1.12471e-43	-0.340534	0.777	0.909	2.18542e-39	3	Cd47
1.31331e-43	-0.276269	0.355	0.609	2.5519e-39	3	Ubald2
1.31509e-43	0.337191	0.276	0.153	2.55534e-39	3	Wtip
1.53904e-43	-0.564794	0.185	0.374	2.99051e-39	3	Bcl2a1d
1.7161e-43	-0.264678	0.427	0.694	3.33456e-39	3	Psmd4
2.00312e-43	0.328727	0.896	0.902	3.89226e-39	3	Cyth4
2.27776e-43	-0.259799	0.178	0.388	4.42591e-39	3	Sema4d
2.31284e-43	-0.266178	0.517	0.761	4.49408e-39	3	Eloc
3.14844e-43	-0.296062	0.617	0.819	6.11773e-39	3	Psmb6
3.23192e-43	-0.251695	0.392	0.656	6.27994e-39	3	Ndufb6
3.62082e-43	-0.319781	0.352	0.607	7.03561e-39	3	Map4k4
4.25744e-43	-0.552756	0.07	0.228	8.27263e-39	3	Ifit1
7.10667e-43	-0.494707	0.46	0.67	1.3809e-38	3	Slfn5
7.63995e-43	-0.282196	0.643	0.848	1.48452e-38	3	Capns1
7.97727e-43	-0.275533	0.851	0.948	1.55006e-38	3	Arf5
9.17697e-43	-0.266551	0.382	0.637	1.78318e-38	3	Dbnl
1.10275e-42	-0.569973	0.072	0.231	2.14275e-38	3	Mmp9
1.52989e-42	-0.346505	0.258	0.48	2.97273e-38	3	AY036118
1.58594e-42	0.422055	0.478	0.356	3.08165e-38	3	Scimp
1.68006e-42	0.375266	0.365	0.238	3.26453e-38	3	Adam19
2.01428e-42	0.414715	0.666	0.607	3.91396e-38	3	Pea15a
2.63483e-42	-0.276804	0.76	0.889	5.11974e-38	3	Rbx1
2.99815e-42	-0.318321	0.698	0.873	5.82571e-38	3	Eif4g2
3.50969e-42	0.337387	0.873	0.867	6.81968e-38	3	Snx5
3.70167e-42	0.260899	0.167	0.072	7.19271e-38	3	Abhd6
3.86001e-42	-0.30677	0.828	0.918	7.50038e-38	3	Dbi
4.21094e-42	-0.27671	0.32	0.562	8.18227e-38	3	Snhg1
6.52368e-42	-0.270003	0.194	0.397	1.26762e-37	3	Nrp2
7.53613e-42	-0.278071	0.296	0.528	1.46434e-37	3	Tuba1a
9.48713e-42	0.33798	0.91	0.912	1.84344e-37	3	Son
1.4947e-41	-0.319008	0.647	0.849	2.90436e-37	3	Metrnl
2.24338e-41	-0.3415	0.7	0.854	4.35912e-37	3	Rac2
2.65292e-41	-0.310488	0.004	0.122	5.15488e-37	3	Il7r
3.79633e-41	-0.286799	0.556	0.779	7.37665e-37	3	Bag1
3.94162e-41	0.501947	0.961	0.964	7.65897e-37	3	Jun
4.37853e-41	0.339913	0.58	0.449	8.50792e-37	3	Rhoc
4.41141e-41	-0.376349	0.67	0.817	8.57181e-37	3	Lrp1
4.4188e-41	-1.15893	0.041	0.178	8.58617e-37	3	G0s2
4.42916e-41	0.306774	0.999	0.995	8.60629e-37	3	Lyz2
4.99921e-41	-0.297744	0.485	0.708	9.71396e-37	3	Mpc1
7.20762e-41	0.438237	0.609	0.53	1.40051e-36	3	9930111J21Rik2
1.2304e-40	-0.329515	0.862	0.952	2.3908e-36	3	Rap1b
1.88947e-40	-0.271212	0.094	0.263	3.67144e-36	3	Usp18
2.08399e-40	-0.27891	0.265	0.486	4.04941e-36	3	Rilpl2
2.73641e-40	-0.286084	0.321	0.559	5.31711e-36	3	Stat1
3.15042e-40	0.607696	0.495	0.387	6.12158e-36	3	Tmcc3
3.27464e-40	-0.284597	0.685	0.853	6.36295e-36	3	Psmb1
3.53617e-40	0.26221	0.185	0.085	6.87112e-36	3	Sgce
4.5746e-40	0.34135	0.846	0.841	8.8889e-36	3	Vsir
7.61803e-40	-0.285398	0.962	0.988	1.48026e-35	3	Hsp90ab1
9.16967e-40	-0.278828	0.35	0.598	1.78176e-35	3	Nadk
1.22048e-39	-0.663799	0.36	0.551	2.37151e-35	3	Clec4n
2.31344e-39	-0.250664	0.175	0.368	4.49524e-35	3	Plk3
3.07424e-39	-0.394522	0.357	0.567	5.97355e-35	3	Ets2
3.90236e-39	-1.33424	0.023	0.147	7.58268e-35	3	Cxcl3
4.03647e-39	-0.33757	0.338	0.559	7.84327e-35	3	Rtp4
7.23085e-39	-0.284851	0.682	0.87	1.40503e-34	3	Pcbp1
7.56267e-39	-0.288334	0.508	0.725	1.4695e-34	3	Ranbp1
7.73359e-39	-0.397801	0.418	0.632	1.50271e-34	3	Resf1
1.02174e-38	-0.286018	0.634	0.826	1.98535e-34	3	Vdac2
3.05264e-38	0.360023	0.289	0.168	5.93159e-34	3	Cmah
5.24461e-38	-0.282578	0.26	0.475	1.01908e-33	3	Mdm2
6.6482e-38	-0.298815	0.108	0.274	1.29181e-33	3	Krt80
8.26282e-38	-0.263391	0.702	0.852	1.60555e-33	3	Ndufb8
8.70158e-38	0.393476	0.277	0.159	1.6908e-33	3	Cp
1.52702e-37	-0.296643	0.459	0.694	2.96716e-33	3	Adipor1
1.60501e-37	-0.260675	0.494	0.736	3.11869e-33	3	Hnrnpm
1.67158e-37	-0.285394	0.714	0.846	3.24804e-33	3	Atp5g1
2.12883e-37	-0.403748	0.986	0.994	4.13652e-33	3	Ctss
2.4171e-37	-0.488144	0.443	0.632	4.69666e-33	3	Lmna
2.54715e-37	0.417057	0.413	0.292	4.94936e-33	3	Pdgfb
2.70996e-37	0.318313	0.933	0.925	5.26572e-33	3	Atp2b1
3.23601e-37	-0.344044	0.865	0.932	6.2879e-33	3	Atox1
4.4726e-37	0.316786	0.253	0.14	8.69071e-33	3	Cnrip1
6.26893e-37	-0.257938	0.64	0.829	1.21812e-32	3	Ccdc12
6.99336e-37	-0.261849	0.69	0.862	1.35888e-32	3	Chmp2a
7.66144e-37	-0.293378	0.593	0.793	1.48869e-32	3	Tpm4
9.04891e-37	-0.361451	0.005	0.112	1.75829e-32	3	Il1f9
1.48842e-36	-0.322292	0.001	0.105	2.89215e-32	3	Dmkn
1.8163e-36	-0.321428	0.191	0.379	3.52926e-32	3	Ifi47
2.33997e-36	-0.266108	0.697	0.851	4.5468e-32	3	Dad1
2.6575e-36	0.332824	0.904	0.879	5.16378e-32	3	Fyb
2.6799e-36	-0.253203	0.522	0.75	5.2073e-32	3	Ndufc1
5.79332e-36	-0.253456	0.514	0.728	1.1257e-31	3	Psma5
6.10377e-36	-0.268187	0.56	0.786	1.18602e-31	3	Tax1bp1
6.38187e-36	-0.253721	0.765	0.896	1.24006e-31	3	Tomm6
8.29871e-36	0.50404	0.528	0.45	1.61252e-31	3	Gpr65
9.04044e-36	0.328839	0.709	0.663	1.75665e-31	3	Cd302
9.0747e-36	0.294105	0.925	0.902	1.7633e-31	3	Cybb
9.3095e-36	-0.269978	0.978	0.991	1.80893e-31	3	Rps26
1.44264e-35	0.435637	0.624	0.601	2.8032e-31	3	Rock2
2.35412e-35	0.328293	0.808	0.835	4.57429e-31	3	Tmem59
3.40478e-35	0.271291	0.964	0.951	6.61582e-31	3	Ctsh
3.52846e-35	-0.253344	0.577	0.785	6.85615e-31	3	Pgls
5.04412e-35	0.315665	0.519	0.393	9.80123e-31	3	Stard8
5.36619e-35	-0.408697	0.481	0.692	1.0427e-30	3	Sqstm1
6.51629e-35	-0.318727	0.441	0.644	1.26618e-30	3	Anxa3
7.45488e-35	0.426682	0.638	0.605	1.44856e-30	3	Myo5a
7.76701e-35	-0.258425	0.378	0.611	1.50921e-30	3	Ppp2r5a
8.48416e-35	-0.276618	0.621	0.805	1.64856e-30	3	Snrpf
8.78579e-35	-0.250317	0.77	0.896	1.70717e-30	3	Ppp1ca
1.06442e-34	-0.261328	0.693	0.877	2.06827e-30	3	Gnb1
1.13916e-34	-0.293937	0.573	0.763	2.21351e-30	3	Hnrnpa1
1.22245e-34	-0.255958	0.358	0.58	2.37534e-30	3	Tmem189
1.61067e-34	-0.395975	0.912	0.947	3.12969e-30	3	Coro1a
1.65826e-34	-0.392611	0.322	0.514	3.22217e-30	3	Plk2
1.69869e-34	0.288065	0.35	0.227	3.30073e-30	3	Grap
1.70155e-34	0.403351	0.469	0.371	3.30628e-30	3	Batf3
1.80268e-34	-0.28556	0.676	0.843	3.50279e-30	3	Psme2
2.30899e-34	0.252617	0.184	0.092	4.48661e-30	3	Rab6b
3.16347e-34	0.307408	0.947	0.947	6.14694e-30	3	Rbm39
4.57536e-34	0.369492	0.738	0.713	8.89037e-30	3	Ypel3
6.23264e-34	0.406838	0.631	0.556	1.21106e-29	3	Frmd4b
1.02523e-33	0.296276	0.853	0.866	1.99212e-29	3	Srrm2
1.12652e-33	0.380457	0.684	0.636	2.18894e-29	3	Lair1
1.39502e-33	-0.260253	0.153	0.321	2.71066e-29	3	Klra2
1.4982e-33	0.368234	0.53	0.432	2.91114e-29	3	Cd33
1.63226e-33	-0.251424	0.783	0.901	3.17165e-29	3	Myl12a
2.71745e-33	-0.250605	0.303	0.514	5.28028e-29	3	B4galt1
4.75552e-33	-0.255674	0.346	0.566	9.24045e-29	3	N4bp1
6.01958e-33	0.385443	0.445	0.356	1.16966e-28	3	Aoah
1.16199e-32	0.445249	0.764	0.78	2.25786e-28	3	2410006H16Rik
1.46801e-32	0.391884	0.445	0.351	2.85249e-28	3	Sbf2
1.68278e-32	0.601618	0.227	0.125	3.26982e-28	3	Ccn1
1.76916e-32	-0.331943	0.654	0.813	3.43766e-28	3	Selplg
3.43407e-32	-0.437562	0.007	0.103	6.67275e-28	3	Ear2
4.26524e-32	-0.329021	0.827	0.911	8.28778e-28	3	Ahnak
4.62899e-32	0.32856	0.243	0.146	8.99459e-28	3	Arl10
4.7133e-32	0.3514	0.892	0.901	9.15841e-28	3	mt-Nd5
5.90898e-32	-0.329451	0.591	0.767	1.14817e-27	3	Gsn
6.49157e-32	0.483358	0.586	0.525	1.26138e-27	3	Adrb2
6.69913e-32	-0.380427	0.906	0.953	1.30171e-27	3	H2afz
1.35303e-31	-0.341693	0.511	0.686	2.62907e-27	3	Ptafr
1.41625e-31	-0.332844	0.562	0.764	2.75191e-27	3	Prr13
1.94704e-31	0.405256	0.429	0.346	3.78329e-27	3	P2rx7
2.36203e-31	-0.262187	0.477	0.683	4.58966e-27	3	Arl4c
3.08207e-31	0.378189	0.86	0.865	5.98878e-27	3	Rsrp1
4.2506e-31	-0.286199	0.533	0.728	8.25934e-27	3	Snx20
4.37973e-31	0.41736	0.841	0.843	8.51026e-27	3	Tsc22d3
5.54217e-31	0.291406	0.189	0.099	1.0769e-26	3	Cdkn1c
9.27459e-31	-0.344839	0.009	0.103	1.80215e-26	3	Lcn2
1.02813e-30	0.281273	0.9	0.894	1.99777e-26	3	mt-Nd3
1.49486e-30	-0.333184	0.852	0.931	2.90467e-26	3	Tagln2
2.21144e-30	-0.595078	0.008	0.1	4.29705e-26	3	Retnlg
2.33948e-30	-0.260219	0.298	0.501	4.54585e-26	3	Slc48a1
2.63198e-30	-0.266328	0.027	0.133	5.11421e-26	3	Csf1
2.94766e-30	-0.285365	0.878	0.939	5.7276e-26	3	Akr1a1
8.6247e-30	0.35835	0.78	0.711	1.67586e-25	3	Marcksl1
9.77826e-30	-0.269962	0.574	0.751	1.90001e-25	3	Cndp2
1.12897e-29	-0.320588	0.488	0.683	2.19371e-25	3	Cd300a
1.15317e-29	-1.09341	0.023	0.122	2.24072e-25	3	Saa3
1.71892e-29	-0.258585	0.716	0.86	3.34003e-25	3	Eef1g
1.73503e-29	0.378189	0.628	0.616	3.37134e-25	3	Ptpra
3.30698e-29	0.283135	0.831	0.837	6.42579e-25	3	Cd48
6.24299e-29	-0.324428	0.513	0.708	1.21307e-24	3	Gng10
1.16433e-28	0.391683	0.43	0.333	2.26242e-24	3	Ptgs1
1.18115e-28	-0.641588	0.692	0.806	2.2951e-24	3	Ier3
1.2755e-28	0.359537	0.64	0.573	2.47842e-24	3	Nrp1
4.28211e-28	-0.827151	0.02	0.112	8.32056e-24	3	Cd209a
4.47525e-28	0.310458	0.208	0.118	8.69586e-24	3	Igsf9
5.88124e-28	-0.260875	0.683	0.843	1.14278e-23	3	Anp32b
9.17789e-28	0.331189	0.666	0.658	1.78336e-23	3	Lmo2
1.2875e-27	0.437538	0.169	0.087	2.50174e-23	3	Vcam1
2.14672e-27	0.271707	0.199	0.112	4.17128e-23	3	Il1rl1
3.13419e-27	0.39845	0.949	0.881	6.09004e-23	3	Mafb
3.6295e-27	0.322488	0.726	0.714	7.05248e-23	3	Abhd12
4.10812e-27	-0.309702	0.456	0.659	7.98248e-23	3	Tnfrsf1b
5.09468e-27	-0.505489	0.803	0.895	9.89948e-23	3	Nfkbia
7.10799e-27	-0.253913	0.154	0.304	1.38115e-22	3	Fdps
1.05854e-26	0.494795	0.531	0.433	2.05685e-22	3	Ccnd1
1.46503e-26	-0.26514	0.079	0.198	2.8467e-22	3	Gbp2
2.36718e-26	0.367525	0.766	0.798	4.59966e-22	3	Luc7l2
3.09112e-26	0.352436	0.559	0.518	6.00636e-22	3	Sec14l1
5.23552e-26	-0.274448	0.786	0.922	1.01731e-21	3	Dazap2
5.71928e-26	0.268505	0.23	0.137	1.11131e-21	3	Tmod1
2.54292e-25	-0.305756	0.125	0.252	4.94114e-21	3	Bcl2a1a
3.82131e-25	-0.312687	0.78	0.886	7.42518e-21	3	Tpd52
4.1421e-25	0.27095	0.381	0.282	8.04851e-21	3	Pdlim4
4.66542e-25	0.364609	0.704	0.719	9.06538e-21	3	Mycbp2
4.83584e-25	0.335149	0.288	0.199	9.39652e-21	3	Arap3
6.12416e-25	0.382753	0.657	0.596	1.18999e-20	3	Cd83
8.06436e-25	0.298047	0.805	0.752	1.56699e-20	3	Pla2g7
2.95937e-24	0.375929	0.41	0.346	5.75036e-20	3	Stard9
4.25278e-24	-0.26263	0.115	0.231	8.26357e-20	3	Fgfr1
5.45445e-24	-0.704721	0.419	0.564	1.05985e-19	3	Ccl7
6.05738e-24	0.305618	0.296	0.208	1.17701e-19	3	Arhgef12
6.41867e-24	0.340796	0.806	0.826	1.24721e-19	3	mt-Nd4l
1.08022e-23	0.277279	0.513	0.415	2.09897e-19	3	Lpl
1.09703e-23	0.304442	0.713	0.706	2.13164e-19	3	Tcf4
1.80907e-23	0.303118	0.756	0.758	3.5152e-19	3	Rassf4
5.33225e-23	0.256396	0.282	0.195	1.03611e-18	3	Gm10134
8.11638e-23	0.296627	0.291	0.208	1.57709e-18	3	Zfp395
9.37871e-23	-0.580388	0.107	0.213	1.82238e-18	3	Fcna
1.16729e-22	0.332703	0.303	0.22	2.26816e-18	3	Itga9
1.53972e-22	-0.302538	0.46	0.643	2.99184e-18	3	Naaa
1.95299e-22	0.295804	0.733	0.764	3.79485e-18	3	Snrnp70
2.48831e-22	0.346744	0.508	0.477	4.83503e-18	3	Swap70
2.66902e-22	0.281166	0.86	0.818	5.18616e-18	3	Mt1
3.26322e-22	-0.46778	0.956	0.966	6.34076e-18	3	Crip1
4.15938e-22	0.306269	0.621	0.576	8.0821e-18	3	Gas7
5.58386e-22	0.27798	0.646	0.652	1.085e-17	3	Rnaset2b
2.58274e-21	-0.360395	0.797	0.875	5.01853e-17	3	Rgs2
3.10166e-21	0.284097	0.719	0.737	6.02684e-17	3	Prcp
4.29189e-21	0.368696	0.391	0.329	8.33957e-17	3	Nfxl1
4.65479e-21	0.283975	0.613	0.583	9.04472e-17	3	Tnfsf12
7.41583e-21	0.348118	0.575	0.578	1.44097e-16	3	Nr3c1
1.14611e-20	-0.415811	0.077	0.174	2.22701e-16	3	Gdf15
5.28478e-20	0.338758	0.564	0.548	1.02689e-15	3	Fam129a
5.7116e-20	-1.3077	0.213	0.327	1.10982e-15	3	Ccl8
6.48831e-20	-0.376741	0.752	0.836	1.26074e-15	3	Lsp1
7.87008e-20	0.297946	0.482	0.441	1.52923e-15	3	Vkorc1
9.08455e-20	0.415504	0.397	0.332	1.76522e-15	3	Zbtb20
1.10292e-19	0.321799	0.714	0.741	2.14308e-15	3	Atrx
1.64508e-19	0.329395	0.738	0.734	3.19655e-15	3	Glul
2.17264e-19	0.415076	0.403	0.339	4.22166e-15	3	Creb5
3.38524e-19	0.310638	0.221	0.149	6.57786e-15	3	Syne1
3.63006e-19	0.327929	0.638	0.62	7.05357e-15	3	Dusp6
3.79967e-19	0.250328	0.772	0.795	7.38313e-15	3	Il10rb
4.56957e-19	0.284639	0.533	0.469	8.87914e-15	3	Tmem37
4.812e-19	-0.33225	0.931	0.952	9.3502e-15	3	Grn
4.90781e-19	0.259455	0.237	0.164	9.53636e-15	3	Zfp704
5.17127e-19	0.261534	0.181	0.111	1.00483e-14	3	Slc15a2
6.38857e-19	0.35203	0.435	0.401	1.24136e-14	3	Pdcd2l
6.71871e-19	0.299151	0.407	0.346	1.30551e-14	3	Siglece
1.2072e-18	0.302789	0.728	0.761	2.3457e-14	3	Kmt2e
1.20728e-18	0.296353	0.602	0.61	2.34587e-14	3	Ptprj
1.30934e-18	0.346035	0.555	0.542	2.54418e-14	3	Man1a
2.22605e-18	0.338311	0.545	0.535	4.32544e-14	3	Adcy7
3.30204e-18	0.267066	0.584	0.578	6.41619e-14	3	Pkig
4.61681e-18	-0.280812	0.537	0.689	8.97092e-14	3	Grina
2.68249e-17	0.262377	0.263	0.195	5.21235e-13	3	Tle1
2.76491e-17	-0.945204	0.632	0.746	5.3725e-13	3	Hmox1
2.96212e-17	0.301632	0.326	0.263	5.7557e-13	3	Ttc3
3.51785e-17	0.314863	0.588	0.608	6.83553e-13	3	Rbm5
4.76529e-17	0.259762	0.234	0.166	9.25943e-13	3	Pbx3
6.04435e-17	0.338172	0.711	0.701	1.17448e-12	3	Clec12a
1.11654e-16	-0.289807	0.065	0.145	2.16955e-12	3	Ifit2
2.29904e-16	0.347733	0.49	0.483	4.46726e-12	3	Stx16
2.72226e-16	0.293673	0.488	0.452	5.28961e-12	3	Hmgn1
4.24687e-16	-0.614902	0.1	0.19	8.25209e-12	3	Cxcl10
4.42216e-16	0.302158	0.457	0.429	8.5927e-12	3	Acvrl1
4.83274e-16	0.29784	0.427	0.381	9.39049e-12	3	Sesn1
5.95923e-16	0.848625	0.576	0.533	1.15794e-11	3	Ccl12
6.36451e-16	0.250196	0.117	0.063	1.23669e-11	3	Nes
6.71172e-16	0.300386	0.327	0.269	1.30415e-11	3	Ebi3
8.74727e-16	-0.289731	0.091	0.18	1.69968e-11	3	Fabp4
1.17965e-15	0.371037	0.429	0.404	2.29218e-11	3	Chd9
1.83349e-15	0.377197	0.602	0.631	3.56266e-11	3	Snhg8
2.03937e-15	0.373306	0.187	0.122	3.9627e-11	3	Tcim
2.57159e-15	0.286178	0.449	0.409	4.99686e-11	3	Slc29a1
3.17479e-15	-0.452515	0.423	0.532	6.16893e-11	3	Cd9
3.96933e-15	0.331046	0.454	0.423	7.71281e-11	3	Tut4
4.52871e-15	0.341	0.748	0.797	8.79973e-11	3	Brd2
4.7708e-15	0.271279	0.64	0.675	9.27013e-11	3	Higd2a
6.35371e-15	0.298557	0.372	0.322	1.23459e-10	3	Shtn1
7.07533e-15	0.270272	0.292	0.231	1.37481e-10	3	Zbtb4
1.735e-14	0.298991	0.372	0.33	3.37128e-10	3	Il16
1.86837e-14	0.289206	0.549	0.572	3.63044e-10	3	Pip4p1
1.99975e-14	0.336359	0.4	0.367	3.88571e-10	3	Dennd1c
2.22023e-14	0.271181	0.422	0.375	4.31413e-10	3	Blnk
2.73502e-14	0.303067	0.505	0.497	5.31442e-10	3	Spred1
3.30388e-14	0.267415	0.576	0.593	6.41977e-10	3	Rassf2
3.97463e-14	0.419677	0.384	0.345	7.7231e-10	3	E230029C05Rik
6.30752e-14	0.31219	0.545	0.544	1.22561e-09	3	Herpud1
7.97333e-14	0.2917	0.639	0.66	1.5493e-09	3	Ssh2
8.42114e-14	0.294626	0.471	0.456	1.63631e-09	3	Rcsd1
8.92712e-14	0.28956	0.562	0.583	1.73463e-09	3	Pura
9.55264e-14	0.323409	0.491	0.492	1.85617e-09	3	Camk1d
1.06176e-13	-0.278501	0.655	0.76	2.06311e-09	3	Ifi204
1.22498e-13	0.313251	0.452	0.429	2.38025e-09	3	Gm26740
1.2965e-13	0.33229	0.496	0.478	2.51922e-09	3	AC149090.1
1.80565e-13	0.310348	0.5	0.503	3.50856e-09	3	Prdx4
1.82586e-13	0.27833	0.486	0.469	3.54783e-09	3	Ptpro
1.83173e-13	0.264093	0.529	0.523	3.55923e-09	3	Foxn3
1.85958e-13	0.257875	0.638	0.679	3.61335e-09	3	Fam174a
2.48612e-13	0.262179	0.427	0.378	4.83078e-09	3	Slc9a9
3.04174e-13	0.25233	0.806	0.85	5.91041e-09	3	Fus
4.24054e-13	-0.330072	0.943	0.92	8.23979e-09	3	Cd52
4.80166e-13	-0.286895	0.692	0.808	9.33011e-09	3	Snx2
1.33985e-12	0.337868	0.92	0.936	2.60346e-08	3	Klf2
1.55603e-12	0.318993	0.502	0.507	3.02353e-08	3	Ogt
1.62337e-12	0.263171	0.318	0.273	3.15437e-08	3	Nfatc2
1.65778e-12	0.337808	0.431	0.424	3.22123e-08	3	Kmt2a
2.36649e-12	0.307973	0.921	0.92	4.59833e-08	3	Btg2
3.02497e-12	0.258913	0.546	0.548	5.87782e-08	3	BC028528
3.51641e-12	-0.358734	0.153	0.238	6.83274e-08	3	Ifit3
5.89681e-12	0.267358	0.719	0.775	1.14581e-07	3	Ankrd11
1.07079e-11	0.267656	0.755	0.814	2.08066e-07	3	Clk1
1.70087e-11	-0.465536	0.995	0.993	3.30496e-07	3	Ctsb
1.95763e-11	0.25407	0.562	0.584	3.80387e-07	3	2610507B11Rik
2.04899e-11	0.324966	0.46	0.451	3.9814e-07	3	Arhgap31
2.13368e-11	0.271625	0.564	0.571	4.14595e-07	3	Sema4a
3.19786e-11	0.307157	0.511	0.528	6.21376e-07	3	H2-Q4
3.29367e-11	-0.888195	0.064	0.12	6.39992e-07	3	Vsig4
3.55178e-11	0.260069	0.469	0.466	6.90146e-07	3	Arhgef6
5.43982e-11	0.279182	0.346	0.307	1.05701e-06	3	Rnf150
9.02875e-11	0.318168	0.367	0.345	1.75438e-06	3	Dclre1c
1.35277e-10	0.298208	0.541	0.579	2.62856e-06	3	Git2
1.51636e-10	0.315442	0.731	0.801	2.94644e-06	3	Tra2a
3.01205e-10	0.30975	0.431	0.438	5.85272e-06	3	Mknk1
3.7023e-10	0.326533	0.55	0.587	7.19393e-06	3	Prpf4b
4.53182e-10	0.25623	0.381	0.357	8.80577e-06	3	Ctnnd1
4.59214e-10	0.269455	0.494	0.492	8.92298e-06	3	Ifi27
4.86071e-10	0.281533	0.38	0.361	9.44485e-06	3	Gtpbp2
6.92093e-10	0.368935	0.184	0.138	1.34481e-05	3	Hist1h4d
6.9776e-10	-0.432365	0.677	0.766	1.35582e-05	3	Ccl2
8.98656e-10	0.272042	0.557	0.599	1.74618e-05	3	Ash1l
1.18057e-09	0.351357	0.273	0.231	2.29397e-05	3	F630028O10Rik
1.20111e-09	0.333526	0.321	0.271	2.33388e-05	3	Pmepa1
1.65887e-09	0.287231	0.443	0.451	3.22335e-05	3	Zeb2os
3.9796e-09	0.264028	0.412	0.41	7.73276e-05	3	Dgkd
4.28038e-09	0.314736	0.425	0.432	8.3172e-05	3	Zfp644
4.44084e-09	0.339229	0.46	0.475	8.62899e-05	3	Pnisr
5.27509e-09	0.260494	0.462	0.467	0.0001025	3	Arhgap18
1.2636e-08	0.260509	0.333	0.311	0.00024553	3	Gigyf1
1.56687e-08	0.335237	0.491	0.523	0.000304459	3	Ppp1r10
2.3623e-08	-0.39887	0.955	0.933	0.000459019	3	Lgmn
2.89048e-08	0.258538	0.288	0.26	0.000561649	3	Clasp2
4.917e-08	0.26347	0.358	0.344	0.000955422	3	Tasor
5.8209e-08	0.331271	0.395	0.4	0.00113106	3	Peak1
6.60411e-08	0.251563	0.303	0.279	0.00128325	3	Arhgap5
7.55115e-08	0.447444	0.74	0.778	0.00146726	3	Egr1
8.26599e-08	0.263689	0.441	0.455	0.00160616	3	Cttnbp2nl
1.04338e-07	0.368922	0.399	0.399	0.00202739	3	Cdk6
1.08738e-07	0.342738	0.218	0.183	0.00211288	3	Gm10138
1.47204e-07	0.253446	0.433	0.439	0.00286033	3	Klhl24
2.13478e-07	0.260769	0.405	0.403	0.0041481	3	Rcbtb2
3.40323e-07	0.269289	0.469	0.48	0.00661282	3	St8sia4
8.48402e-07	0.256309	0.355	0.349	0.0164853	3	Tpm1
9.47635e-07	0.26591	0.396	0.398	0.0184135	3	Ktn1
1.87005e-06	-0.325928	0.428	0.363	0.036337	3	Ccl24
3.04783e-06	0.302577	0.409	0.413	0.0592224	3	Tgfbr1
4.22105e-06	0.320083	0.486	0.518	0.0820193	3	Apobec3
6.68962e-06	0.254301	0.305	0.295	0.129986	3	Chd6
1.32188e-05	0.286294	0.419	0.44	0.256855	3	Pnn
1.48869e-05	0.46961	0.614	0.638	0.289267	3	Hspa1b
2.22949e-05	0.251347	0.289	0.276	0.433211	3	Ints6l
3.09467e-05	0.250789	0.443	0.482	0.601325	3	Hook3
3.15841e-05	0.308148	0.391	0.395	0.613712	3	Arrdc3
3.20168e-05	0.278921	0.315	0.299	0.622118	3	Tagap
5.08575e-05	0.268661	0.127	0.1	0.988212	3	Hist1h3d
5.99331e-05	-0.347221	0.697	0.702	1	3	Bcl2a1b
7.51983e-05	0.269337	0.301	0.296	1	3	4632427E13Rik
7.97088e-05	0.406657	0.74	0.788	1	3	Hspa1a
0.000156397	0.265331	0.754	0.837	1	3	Ppp1r15a
0.000242858	0.252919	0.372	0.389	1	3	Rhoh
0.000248582	-1.20352	0.122	0.156	1	3	Retnla
0.000662247	-0.311198	0.7	0.72	1	3	Trem2
0.00150002	0.272033	0.375	0.397	1	3	Gm47283
0.00165031	0.275537	0.397	0.433	1	3	Ttc14
0.00272942	0.315551	0.389	0.419	1	3	Asph
0.00334997	0.262074	0.104	0.086	1	3	Hist4h4
0.00716011	0.291639	0.315	0.318	1	3	Egr2

## Sheet: 4
p_val	avg_log2FC	pct.1	pct.2	p_val_adj	cluster	gene
0	1.62389	0.941	0.44	0	4	Folr2
0	1.54928	0.948	0.465	0	4	Cbr2
0	1.53543	0.789	0.251	0	4	Lyve1
0	1.41148	0.931	0.538	0	4	Cfh
0	1.40697	0.982	0.749	0	4	F13a1
0	1.37374	1	0.89	0	4	Selenop
0	1.35421	0.96	0.631	0	4	Fcgrt
0	1.32277	0.94	0.45	0	4	Gas6
0	1.31086	0.772	0.3	0	4	Fxyd2
0	1.20222	0.984	0.776	0	4	Trf
0	1.20063	0.986	0.741	0	4	Mrc1
0	1.18989	0.998	0.78	0	4	C1qc
0	1.15638	0.998	0.799	0	4	C1qa
0	1.14714	0.881	0.432	0	4	Igfbp4
0	1.03383	0.994	0.941	0	4	Serinc3
0	0.877817	1	0.993	0	4	Itm2b
1.69876e-299	1.14343	0.947	0.563	3.30086e-295	4	Cd81
3.12566e-296	0.899524	0.614	0.189	6.07347e-292	4	Timd4
3.25377e-293	1.0119	0.998	0.827	6.3224e-289	4	C1qb
1.4046e-292	1.17413	0.816	0.358	2.72928e-288	4	Ltc4s
7.6072e-289	-2.40471	0.577	0.855	1.47815e-284	4	Tmsb10
5.15763e-287	0.981037	0.823	0.375	1.00218e-282	4	Pmp22
5.86818e-287	0.862215	0.991	0.924	1.14025e-282	4	Csf1r
7.52848e-287	1.27103	0.871	0.427	1.46286e-282	4	Mgl2
9.92858e-287	-2.08341	0.657	0.885	1.92922e-282	4	Lgals3
9.25068e-286	1.01871	0.991	0.786	1.7975e-281	4	Maf
3.36057e-280	0.983957	0.982	0.705	6.52992e-276	4	Timp2
1.98996e-278	1.06314	0.873	0.442	3.86669e-274	4	Fcrls
1.36363e-275	1.05953	0.981	0.728	2.64968e-271	4	Stab1
7.80355e-272	1.39469	0.711	0.296	1.51631e-267	4	Cd163
2.4911e-266	1.09656	0.973	0.698	4.84046e-262	4	Pltp
4.52227e-266	0.841559	0.73	0.305	8.78723e-262	4	Slco2b1
2.09488e-263	1.05119	0.845	0.403	4.07056e-259	4	Hpgd
2.56351e-257	0.684814	1	0.994	4.98116e-253	4	Cst3
1.18246e-252	0.942006	0.997	0.791	2.29764e-248	4	Pf4
1.47001e-251	0.937241	0.864	0.505	2.85639e-247	4	Wwp1
2.00737e-247	0.840024	0.756	0.337	3.90051e-243	4	Ccl24
3.7782e-246	0.899542	0.947	0.718	7.34141e-242	4	Blvrb
6.05813e-245	0.897584	0.642	0.265	1.17715e-240	4	Selenbp1
1.22832e-239	0.928321	1	0.988	2.38675e-235	4	Apoe
8.23917e-239	0.909868	0.826	0.408	1.60095e-234	4	Igf1
1.23642e-238	0.818563	0.775	0.401	2.40248e-234	4	Smagp
1.20005e-231	0.79257	0.651	0.268	2.33181e-227	4	Sult1a1
3.04047e-225	0.605625	0.43	0.122	5.90794e-221	4	Tmod1
1.44882e-220	0.870211	0.983	0.74	2.8152e-216	4	Tmem176b
6.91133e-219	-1.62668	0.488	0.797	1.34294e-214	4	Pim1
3.77077e-218	-1.64953	0.695	0.862	7.32699e-214	4	S100a11
2.27858e-217	-1.33887	0.181	0.649	4.42752e-213	4	Gngt2
7.31247e-210	0.827499	0.734	0.377	1.42089e-205	4	Stard8
4.01039e-204	0.748212	0.955	0.842	7.79259e-200	4	Ehd4
9.87013e-203	0.805291	0.92	0.644	1.91786e-198	4	Rnase4
1.49437e-199	-2.81453	0.313	0.683	2.90372e-195	4	Il1b
2.31087e-199	0.78866	0.778	0.446	4.49025e-195	4	Lifr
1.23566e-198	-1.2207	0.828	0.929	2.40101e-194	4	Cd52
3.53013e-198	-1.28929	0.492	0.793	6.85939e-194	4	Cd44
6.66214e-198	-1.48753	0.933	0.967	1.29452e-193	4	Srgn
2.08147e-196	-1.55476	0.182	0.629	4.04451e-192	4	Ccr2
5.47055e-196	-1.37499	0.61	0.828	1.06298e-191	4	Anxa2
1.77196e-194	0.574061	0.444	0.141	3.4431e-190	4	Chp2
9.30409e-192	-1.52623	0.42	0.737	1.80788e-187	4	Msrb1
3.38653e-191	0.776288	0.912	0.685	6.58036e-187	4	Mef2c
2.17237e-186	0.68026	0.98	0.879	4.22114e-182	4	Fcgr3
8.58447e-185	0.787618	0.977	0.82	1.66805e-180	4	Dab2
2.82076e-184	0.725927	0.618	0.275	5.48102e-180	4	Gpr34
2.86752e-184	1.07962	0.635	0.285	5.57188e-180	4	C4b
2.7519e-183	-0.873846	0.056	0.488	5.34721e-179	4	Fgr
4.58284e-179	-1.44246	0.044	0.459	8.90492e-175	4	Napsa
5.05651e-179	-1.04634	0.057	0.478	9.82531e-175	4	Sirpb1c
1.72997e-178	-1.23979	0.121	0.531	3.36151e-174	4	Cytip
6.82146e-177	-0.829702	0.899	0.96	1.32548e-172	4	Fxyd5
1.04769e-175	0.719616	0.489	0.176	2.03576e-171	4	Colec12
1.50926e-175	-1.15676	0.8	0.928	2.93264e-171	4	Btg1
2.89424e-175	0.640768	0.436	0.147	5.6238e-171	4	Cp
1.6268e-171	-0.995367	0.197	0.593	3.16103e-167	4	Emb
5.49743e-171	-2.78046	0.174	0.555	1.06821e-166	4	Fn1
1.50397e-170	-1.03815	0.773	0.894	2.92236e-166	4	Pkm
4.22551e-170	0.783386	0.826	0.558	8.21058e-166	4	Nrp1
2.17429e-168	0.574743	0.509	0.199	4.22486e-164	4	Bank1
1.01766e-167	0.710322	0.81	0.453	1.97741e-163	4	Serpinb6a
1.73836e-167	0.717301	0.889	0.725	3.37781e-163	4	Ap2a2
8.76343e-167	-2.9311	0.079	0.472	1.70282e-162	4	Plac8
1.49927e-166	0.792861	0.838	0.548	2.91323e-162	4	Ighm
2.82172e-166	0.695718	0.97	0.86	5.48289e-162	4	Txnip
1.61658e-164	-1.42087	0.68	0.844	3.14118e-160	4	S100a6
1.12344e-163	0.772631	0.824	0.635	2.18296e-159	4	Pepd
6.80308e-161	0.562273	0.517	0.215	1.32191e-156	4	Grap
1.02245e-160	0.618476	0.949	0.834	1.98672e-156	4	Rgs10
4.68111e-159	-0.837444	0.941	0.964	9.09586e-155	4	Gapdh
4.78135e-159	-1.58986	0.385	0.701	9.29064e-155	4	Nr4a1
4.88272e-159	-1.15106	0.095	0.482	9.48762e-155	4	Plaur
2.93889e-156	0.607549	0.995	0.984	5.71056e-152	4	mt-Nd2
1.25118e-155	0.687782	0.602	0.281	2.43118e-151	4	Ctla2b
1.25145e-154	0.657264	0.64	0.337	2.4317e-150	4	Abca9
1.52914e-154	0.697146	0.83	0.608	2.97127e-150	4	Bin1
2.19421e-154	0.651535	0.559	0.254	4.26358e-150	4	Tns1
1.06094e-153	0.552839	0.532	0.227	2.06151e-149	4	Npl
6.79023e-153	0.654203	0.631	0.322	1.31941e-148	4	Alox5
5.45566e-150	0.629811	0.962	0.88	1.06009e-145	4	Cltc
3.16782e-149	0.592072	0.992	0.958	6.15538e-145	4	Ctsc
2.42725e-148	-0.984898	0.486	0.749	4.71639e-144	4	Aprt
2.55953e-148	0.624548	0.492	0.2	4.97342e-144	4	Fgfr1
3.07121e-147	0.582279	0.998	0.992	5.96767e-143	4	mt-Cytb
5.34796e-146	-1.07151	0.048	0.413	1.03916e-141	4	Tgm2
7.87911e-146	0.636123	0.907	0.716	1.53099e-141	4	Dhrs3
9.92528e-146	0.582576	0.961	0.89	1.92858e-141	4	Hexa
5.78129e-145	0.519063	0.512	0.225	1.12336e-140	4	Rac3
7.14753e-145	-0.806016	0.193	0.563	1.38884e-140	4	Ezr
1.25667e-144	0.495099	0.424	0.158	2.44184e-140	4	Cmah
2.57083e-144	-0.801805	0.986	0.99	4.99538e-140	4	Actg1
2.95993e-142	0.657562	0.938	0.679	5.75144e-138	4	Tmem176a
1.09334e-141	-0.919792	0.052	0.413	2.12448e-137	4	Adam8
2.69913e-140	0.613158	0.645	0.361	5.24468e-136	4	Slc9a9
5.22931e-140	0.703433	0.73	0.454	1.01611e-135	4	Tmem37
1.23694e-138	-1.47884	0.178	0.528	2.4035e-134	4	Ms4a4c
2.46125e-137	-0.94686	0.641	0.823	4.78246e-133	4	Gm2a
3.81754e-137	-1.0064	0.414	0.704	7.41786e-133	4	Pgk1
1.69484e-136	-2.37304	0.097	0.443	3.29325e-132	4	Thbs1
9.10496e-136	0.848082	0.896	0.718	1.76918e-131	4	Ninj1
1.68971e-135	0.49967	0.471	0.184	3.28328e-131	4	Fcna
2.31652e-133	0.504025	0.979	0.94	4.50124e-129	4	Unc93b1
3.33896e-133	0.652631	0.892	0.722	6.48794e-129	4	Glul
4.00257e-133	-1.26962	0.202	0.549	7.77739e-129	4	Cd9
4.09214e-133	0.64387	0.316	0.097	7.95143e-129	4	Pla2g2d
5.87738e-133	0.433731	0.349	0.118	1.14203e-128	4	Plekhg5
1.199e-132	0.608222	0.903	0.757	2.32977e-128	4	P2ry6
2.8571e-132	-1.10382	0.318	0.637	5.55164e-128	4	Ifrd1
5.14588e-132	-1.24255	0.141	0.478	9.99896e-128	4	Clec4d
1.24512e-131	0.323467	0.253	0.067	2.4194e-127	4	Tnfrsf17
1.29309e-131	0.556002	0.467	0.194	2.51261e-127	4	Ephx1
5.91692e-131	0.567481	0.906	0.818	1.14972e-126	4	Ndfip1
2.22454e-130	0.497648	0.998	0.991	4.3225e-126	4	mt-Nd4
7.07179e-130	0.60722	0.683	0.413	1.37412e-125	4	Itsn1
1.12047e-129	0.615789	0.908	0.769	2.17718e-125	4	Aldh2
9.94649e-129	-1.08758	0.652	0.855	1.9327e-124	4	Atf3
1.27817e-127	-0.597291	0.107	0.463	2.48362e-123	4	B4galnt1
1.41363e-127	-0.411805	0.992	0.997	2.74683e-123	4	Rpl41
1.52528e-127	0.626579	0.775	0.563	2.96377e-123	4	Eps15
1.87155e-126	-0.724959	0.926	0.963	3.63661e-122	4	Mcl1
4.93849e-126	0.551915	0.615	0.34	9.59599e-122	4	Selenom
1.04009e-125	-1.00993	0.392	0.669	2.021e-121	4	Plbd1
1.51059e-125	0.620541	0.775	0.545	2.93523e-121	4	Frmd4b
2.08189e-125	-0.43696	0.996	0.996	4.04531e-121	4	Rps27a
2.12388e-125	-2.72986	0.183	0.525	4.12691e-121	4	Spp1
6.25131e-124	-0.793334	0.035	0.361	1.21469e-119	4	Cd300lf
6.82521e-124	0.474313	0.98	0.926	1.32621e-119	4	Ptpn18
7.15155e-123	0.547639	0.946	0.86	1.38962e-118	4	Man2b1
1.11264e-122	-1.07527	0.051	0.375	2.16198e-118	4	Clec4e
2.39371e-122	0.589646	0.836	0.631	4.65121e-118	4	Camk1
3.11648e-122	0.723474	0.652	0.376	6.05564e-118	4	Clec10a
1.50093e-121	-0.749133	0.764	0.878	2.91646e-117	4	Taldo1
2.45635e-120	-0.508601	0.027	0.347	4.77294e-116	4	Gpr35
3.83742e-120	-0.859371	0.563	0.763	7.4565e-116	4	Pgam1
6.91811e-120	-0.72273	0.011	0.322	1.34426e-115	4	Mcemp1
3.63891e-119	0.503605	0.533	0.26	7.07077e-115	4	Tanc2
9.46077e-119	-0.648016	0.014	0.324	1.83832e-114	4	Ltb4r1
1.67798e-118	-0.786139	0.656	0.844	3.26049e-114	4	Mpeg1
1.83315e-117	0.479322	0.574	0.275	3.56199e-113	4	Lilra5
5.42946e-117	-1.31507	0.028	0.336	1.055e-112	4	Hp
2.23799e-116	-0.880703	0.161	0.49	4.34863e-112	4	Csrnp1
3.38416e-116	-0.714566	0.074	0.399	6.57575e-112	4	Slc16a3
3.39509e-116	0.700398	0.398	0.163	6.59701e-112	4	Rcn3
8.5115e-116	-1.07023	0.914	0.944	1.65387e-111	4	Vim
1.98458e-115	-1.35156	0.157	0.467	3.85623e-111	4	Osm
2.62708e-115	-0.88577	0.039	0.349	5.10467e-111	4	Bhlhe40
3.77615e-115	-0.746489	0.899	0.948	7.33743e-111	4	Coro1a
5.35942e-115	-1.01843	0.336	0.622	1.04139e-110	4	Hif1a
2.14122e-114	0.485592	0.525	0.271	4.16061e-110	4	Prune2
2.44742e-114	0.437203	0.998	0.998	4.75558e-110	4	mt-Co3
1.56486e-113	-0.814541	0.858	0.905	3.04068e-109	4	Txn1
2.05346e-113	0.426998	0.993	0.994	3.99008e-109	4	Malat1
3.49345e-113	-1.02254	0.076	0.392	6.78813e-109	4	Dusp2
5.84959e-113	0.520443	0.918	0.845	1.13663e-108	4	Rabac1
1.2431e-112	0.61793	0.788	0.611	2.41546e-108	4	Tcn2
3.36442e-112	-0.654459	0.803	0.915	6.5374e-108	4	Fam49b
6.64535e-112	-1.19761	0.344	0.645	1.29126e-107	4	Id2
1.12984e-111	-0.933419	0.346	0.631	2.19539e-107	4	Prdx6
1.77887e-111	-1.36861	0.586	0.77	3.45653e-107	4	S100a4
6.15788e-111	-0.878897	0.055	0.357	1.19654e-106	4	Dusp5
1.31806e-110	0.446588	0.412	0.177	2.56113e-106	4	Mir99ahg
1.62102e-110	0.505587	0.949	0.689	3.14981e-106	4	Cd63
1.93126e-110	0.468998	0.928	0.874	3.75263e-106	4	Laptm4a
3.15093e-110	-0.716768	0.065	0.373	6.12257e-106	4	Lmnb1
3.78936e-109	0.413101	0.998	0.999	7.36311e-105	4	mt-Atp6
1.10686e-107	0.585418	0.814	0.622	2.15074e-103	4	Tmcc1
1.3855e-107	-0.561844	0.995	0.993	2.69216e-103	4	Ctss
1.31553e-106	0.412668	0.398	0.167	2.5562e-102	4	Ctsf
1.32224e-106	0.597917	0.898	0.791	2.56924e-102	4	Snx2
5.37766e-106	-0.622752	0.685	0.839	1.04493e-101	4	Mrpl52
9.1179e-105	-0.595645	0.017	0.3	1.7717e-100	4	Gcnt2
9.68282e-105	0.435277	0.335	0.127	1.88147e-100	4	Gm4951
1.45587e-104	-0.554758	0.816	0.923	2.82889e-100	4	Efhd2
6.39833e-104	-0.712471	0.732	0.859	1.24326e-99	4	Ldha
9.97678e-104	-1.03789	0.173	0.462	1.93859e-99	4	Gsr
1.02418e-103	-2.2296	0.18	0.483	1.99008e-99	4	Fabp5
1.49436e-103	0.439642	0.407	0.179	2.90369e-99	4	Etv1
1.87065e-103	-0.589883	0.075	0.377	3.63486e-99	4	Sorl1
5.39247e-103	0.566202	0.619	0.393	1.04781e-98	4	Lrp6
6.06319e-103	0.40251	0.998	0.998	1.17814e-98	4	mt-Co2
6.87564e-103	-1.79708	0.035	0.319	1.33601e-98	4	Ly6c2
1.15664e-102	-0.478403	0.989	0.992	2.24747e-98	4	Rpsa
1.43242e-102	0.53756	0.715	0.496	2.78334e-98	4	Lyl1
2.01335e-101	0.531754	0.855	0.771	3.91214e-97	4	Rnaset2a
8.58618e-101	-0.733133	0.116	0.411	1.66838e-96	4	Nfil3
1.12101e-100	-0.519029	0.031	0.314	2.17823e-96	4	Glipr2
1.81525e-100	-0.601571	0.67	0.838	3.5272e-96	4	Tkt
2.50614e-100	0.515176	0.817	0.655	4.86967e-96	4	Cd302
4.18147e-100	-0.503697	0.091	0.393	8.12502e-96	4	Sema4d
1.41799e-99	0.553086	0.761	0.571	2.7553e-95	4	Tnfsf12
3.21433e-99	-0.501154	0.992	0.988	6.24576e-95	4	Rplp0
3.33103e-99	0.524346	0.834	0.723	6.47252e-95	4	Scamp2
7.55006e-99	0.508728	0.601	0.349	1.46705e-94	4	St3gal6
9.65383e-99	-0.860501	0.731	0.879	1.87584e-94	4	Rgs2
1.30012e-98	-0.771517	0.039	0.317	2.52626e-94	4	Itgal
2.14818e-98	0.279433	0.251	0.08	4.17413e-94	4	Sgce
1.1779e-97	0.556001	0.756	0.54	2.28877e-93	4	Mtss1
1.53231e-97	0.386479	0.327	0.127	2.97743e-93	4	Rasgrp3
1.58054e-97	-1.14212	0.064	0.346	3.07115e-93	4	Il1rn
4.80038e-97	0.381197	0.36	0.152	9.32762e-93	4	Aldh7a1
8.39438e-97	-0.751881	0.313	0.597	1.63111e-92	4	Fosl2
9.31744e-97	0.363547	0.355	0.148	1.81047e-92	4	Wtip
1.23828e-96	0.496052	0.507	0.274	2.4061e-92	4	Psd3
1.62128e-96	-0.887548	0.89	0.951	3.15031e-92	4	Dusp1
2.23244e-96	0.43609	1	0.995	4.33785e-92	4	Lyz2
4.13536e-96	-0.605621	0.374	0.67	8.03542e-92	4	Skil
4.80496e-96	-0.806374	0.094	0.38	9.33651e-92	4	Bcl2a1d
9.07858e-96	0.541055	0.763	0.595	1.76406e-91	4	Myo5a
1.98442e-95	0.445942	0.943	0.862	3.85592e-91	4	Snx5
3.04949e-95	-0.604702	0.258	0.554	5.92547e-91	4	Bin2
3.72739e-95	-0.733426	0.302	0.586	7.24269e-91	4	Cyp4f18
1.62195e-94	-1.00354	0.247	0.535	3.15161e-90	4	Ccrl2
3.55367e-94	0.433587	0.301	0.113	6.90513e-90	4	Adam33
3.55853e-94	0.549503	0.565	0.342	6.91457e-90	4	Ang
3.8639e-94	0.426053	0.416	0.186	7.50794e-90	4	Serpinf1
6.84365e-94	0.376716	0.251	0.083	1.32979e-89	4	Tslp
7.95558e-94	0.321788	0.275	0.098	1.54585e-89	4	Maoa
3.04761e-93	-0.595164	0.368	0.641	5.92181e-89	4	Lrrfip1
3.37366e-93	0.535477	0.683	0.495	6.55537e-89	4	Idh2
5.15436e-93	-0.757862	0.612	0.795	1.00154e-88	4	Plek
6.80608e-93	-0.53187	0.168	0.467	1.32249e-88	4	Pbxip1
8.33219e-93	0.517092	0.743	0.55	1.61903e-88	4	Ap1b1
9.88265e-93	-2.23372	0.039	0.303	1.9203e-88	4	Arg1
5.81648e-92	0.532385	0.634	0.381	1.1302e-87	4	Hpgds
1.56735e-91	-0.500075	0.097	0.382	3.04551e-87	4	Fam129b
1.9451e-91	-0.459153	0.067	0.346	3.77953e-87	4	Abi3
5.16279e-91	0.371355	0.372	0.165	1.00318e-86	4	Reps2
6.26321e-91	-1.77957	0.057	0.323	1.217e-86	4	Chil3
1.05172e-90	0.50341	0.564	0.342	2.04361e-86	4	Sbf2
1.12871e-90	-1.19907	0.916	0.936	2.19319e-86	4	Cebpb
1.75674e-90	-0.63778	0.226	0.514	3.41353e-86	4	Dennd4a
4.30521e-90	-0.633299	0.54	0.742	8.36545e-86	4	Cycs
4.76767e-90	-0.77314	0.015	0.266	9.26406e-86	4	F10
5.35718e-90	0.520973	0.556	0.341	1.04095e-85	4	Ophn1
5.50622e-90	-1.76826	0.619	0.786	1.06991e-85	4	Cxcl2
1.06675e-89	0.344205	0.32	0.129	2.07281e-85	4	2610203C22Rik
1.15086e-89	-0.519725	0.094	0.374	2.23623e-85	4	Gpr132
1.6426e-89	0.411446	0.365	0.156	3.19174e-85	4	Xlr
5.14707e-89	0.497838	0.915	0.775	1.00013e-84	4	Adgre1
6.28146e-89	-0.411828	0.035	0.294	1.22055e-84	4	Sirpb1b
5.06149e-88	-0.774288	0.129	0.403	9.83498e-84	4	Slfn1
7.97831e-88	-0.696092	0.008	0.25	1.55027e-83	4	Cd24a
1.41452e-87	-1.24603	0.024	0.272	2.74855e-83	4	Slpi
1.77929e-87	-1.36896	0.304	0.567	3.45733e-83	4	Rgs1
3.62729e-87	-0.406813	0.987	0.99	7.04818e-83	4	Rps26
3.68107e-87	0.513546	0.826	0.697	7.1527e-83	4	Tcf4
6.62375e-87	0.397113	0.418	0.204	1.28706e-82	4	Cracr2b
1.64454e-86	0.411662	0.326	0.135	3.1955e-82	4	Cnrip1
1.78256e-86	0.483133	0.631	0.409	3.46369e-82	4	Prxl2b
2.09524e-86	-0.939126	0.054	0.313	4.07125e-82	4	Slfn4
1.75445e-85	-0.492582	0.995	0.995	3.40907e-81	4	H3f3b
5.92764e-85	0.507051	0.762	0.591	1.1518e-80	4	Tgfbr2
5.93552e-85	-0.424114	0.043	0.298	1.15333e-80	4	Slc2a1
7.99336e-85	-0.314596	0.998	0.996	1.55319e-80	4	Rplp2
9.19104e-85	-0.440013	0.989	0.989	1.78591e-80	4	H3f3a
1.62728e-84	0.394298	0.991	0.947	3.16196e-80	4	Grn
2.97313e-84	-0.459628	0.161	0.449	5.77709e-80	4	Slc38a1
3.55081e-84	-0.512362	0.068	0.326	6.89958e-80	4	Klra2
3.68142e-84	-0.72159	0.189	0.469	7.15338e-80	4	Tpm3-rs7
5.27558e-84	-1.38284	0.072	0.325	1.0251e-79	4	Ptgs2
7.62191e-84	-0.588846	0.44	0.68	1.48101e-79	4	Vasp
1.15611e-83	-0.611583	0.822	0.917	2.24644e-79	4	Ier5
1.20938e-83	-0.427268	0.058	0.315	2.34995e-79	4	Pygl
1.47382e-83	0.483027	0.599	0.398	2.86378e-79	4	Rab11fip5
3.22154e-83	-0.555131	0.065	0.326	6.25978e-79	4	Mmp14
5.30111e-83	0.388129	0.451	0.242	1.03006e-78	4	Plaat3
5.76707e-83	0.461616	0.705	0.453	1.1206e-78	4	Cd36
7.04043e-83	-0.611732	0.014	0.25	1.36803e-78	4	Trem1
1.49478e-82	-0.437911	0.038	0.286	2.9045e-78	4	Gm5150
1.51539e-82	0.322911	0.257	0.094	2.94455e-78	4	Cdkn1c
2.81462e-82	0.552396	0.935	0.829	5.46908e-78	4	Zfp36l1
2.92833e-82	0.345025	0.342	0.152	5.69003e-78	4	Trpv4
3.02585e-82	-1.02206	0.183	0.446	5.87954e-78	4	Apoc2
7.81849e-82	0.458223	0.605	0.415	1.51921e-77	4	Fez2
2.4636e-81	0.499899	0.744	0.567	4.78702e-77	4	Gas7
4.36085e-81	-0.366496	0.019	0.255	8.47358e-77	4	Mefv
5.40262e-81	0.284585	0.244	0.086	1.04978e-76	4	Cpne8
5.85675e-81	0.267812	0.232	0.08	1.13802e-76	4	Afap1l1
1.11364e-80	0.504682	0.663	0.465	2.1639e-76	4	AC149090.1
2.16189e-80	-0.727185	0.395	0.643	4.20077e-76	4	Cxcr4
3.417e-80	0.307508	0.22	0.073	6.63958e-76	4	Tln2
8.72655e-80	0.266316	0.262	0.098	1.69566e-75	4	Ccdc106
1.89308e-79	-0.575644	0.046	0.288	3.67844e-75	4	Itgb7
3.23186e-79	-0.836648	0.011	0.237	6.27983e-75	4	Slc7a11
4.95693e-79	-0.52553	0.22	0.498	9.63181e-75	4	Azin1
8.19098e-79	-0.75283	0.917	0.965	1.59159e-74	4	Junb
1.41903e-78	-0.765499	0.227	0.493	2.75731e-74	4	Tnfaip3
1.46877e-78	0.568398	0.899	0.838	2.85396e-74	4	Tsc22d3
1.725e-78	-0.733167	0.254	0.535	3.35185e-74	4	Gadd45g
5.44927e-78	-1.11044	0.817	0.87	1.05885e-73	4	Cstb
8.44179e-78	-0.735406	0.234	0.489	1.64032e-73	4	Nlrp3
8.88797e-78	-0.392292	0.026	0.257	1.72702e-73	4	Rab11fip1
2.03661e-77	-0.445984	0.148	0.419	3.95733e-73	4	Alcam
5.86398e-77	0.376283	0.997	0.989	1.13943e-72	4	mt-Nd1
1.32684e-76	0.469465	0.844	0.741	2.57817e-72	4	Aplp2
2.35464e-76	-0.735327	0.185	0.439	4.57531e-72	4	Tnfaip2
2.92779e-76	-0.557768	0.996	0.991	5.68899e-72	4	Psap
4.31865e-76	-0.868356	0.554	0.713	8.39158e-72	4	Basp1
1.38504e-75	-0.795693	0.589	0.756	2.69127e-71	4	Mif
1.4299e-75	0.317436	0.999	0.998	2.77843e-71	4	mt-Co1
2.55608e-75	-0.761345	0.441	0.648	4.96672e-71	4	Gda
2.66358e-75	-0.869238	0.009	0.224	5.1756e-71	4	Vcan
7.59826e-75	0.481341	0.769	0.659	1.47642e-70	4	Comt
8.2197e-75	0.377828	0.94	0.901	1.59717e-70	4	Snx3
1.10107e-74	-0.746962	0.716	0.838	2.1395e-70	4	Lsp1
1.2921e-74	-1.47868	0.06	0.291	2.51067e-70	4	Ifitm1
1.4675e-74	-3.39792	0.202	0.45	2.85149e-70	4	S100a9
3.96633e-74	-0.842797	0.164	0.408	7.70697e-70	4	Mxd1
4.18996e-74	-1.01849	0.021	0.239	8.14151e-70	4	AA467197
4.84663e-74	0.336856	0.335	0.154	9.41748e-70	4	B3galnt1
6.79511e-74	0.457599	0.656	0.474	1.32036e-69	4	Mxd4
1.10527e-73	0.428803	0.611	0.431	2.14765e-69	4	Vkorc1
1.53744e-73	-3.03203	0.139	0.377	2.98741e-69	4	S100a8
7.0874e-73	-0.39062	0.029	0.25	1.37715e-68	4	Kcnn4
8.46129e-73	-0.387717	0.938	0.962	1.64411e-68	4	Actr3
1.02401e-72	0.290217	0.286	0.12	1.98975e-68	4	Rhobtb1
1.18932e-72	0.413167	0.583	0.397	2.31096e-68	4	Tspan3
2.80524e-72	-0.64727	0.893	0.951	5.45087e-68	4	Zfp36
3.38667e-72	0.449934	0.897	0.745	6.58063e-68	4	Pla2g7
3.90077e-72	-0.590111	0.68	0.82	7.57958e-68	4	H2afy
6.62837e-72	-0.597104	0.568	0.773	1.28796e-67	4	Cdkn1a
7.07835e-72	-0.547591	0.013	0.222	1.3754e-67	4	Sell
9.20605e-72	0.452615	0.718	0.572	1.78883e-67	4	2610507B11Rik
9.81256e-72	0.413401	0.57	0.369	1.90668e-67	4	Sesn1
1.57352e-71	-0.467385	0.874	0.909	3.05751e-67	4	Sec61b
1.8881e-71	-0.534119	0.358	0.607	3.66878e-67	4	Slc15a3
2.84266e-71	-0.365621	0.066	0.301	5.52357e-67	4	1600014C10Rik
3.01354e-71	-0.506228	0.75	0.857	5.85561e-67	4	Ywhaz
4.0179e-71	-0.318212	0.97	0.982	7.80719e-67	4	Arpc2
4.11209e-71	-0.420883	0.797	0.884	7.99021e-67	4	Gm10076
5.04029e-71	-0.430331	0.078	0.316	9.79379e-67	4	Sowahc
5.24766e-71	0.394443	0.991	0.972	1.01967e-66	4	Ifitm2
9.06727e-71	-0.512956	0.185	0.436	1.76186e-66	4	Txnrd1
9.31594e-71	-0.433398	0.819	0.889	1.81018e-66	4	Ndufb1-ps
9.42717e-71	-0.473856	0.17	0.427	1.83179e-66	4	Runx3
1.22328e-70	-0.709703	0.103	0.342	2.37695e-66	4	Nr4a2
2.28285e-70	-0.527207	0.381	0.642	4.43581e-66	4	Kdm6b
2.33548e-70	-0.397105	0.97	0.976	4.53808e-66	4	Rps6
2.87163e-70	0.440795	0.804	0.639	5.57986e-66	4	Rab3il1
2.87917e-70	0.397571	0.658	0.444	5.59451e-66	4	Rhoc
4.67318e-70	-0.827986	0.785	0.896	9.08046e-66	4	Nfkbia
8.35253e-70	0.471148	0.58	0.398	1.62298e-65	4	Slc29a1
8.76686e-70	0.422572	0.733	0.569	1.70349e-65	4	Hfe
1.37737e-69	-0.702506	0.031	0.244	2.67636e-65	4	Rgcc
2.82332e-69	-0.477403	0.89	0.934	5.48598e-65	4	Iqgap1
3.16474e-69	0.401504	0.687	0.514	6.14941e-65	4	Nenf
5.30391e-69	-0.38889	0.049	0.271	1.0306e-64	4	Ell2
5.73773e-69	0.42998	0.595	0.409	1.1149e-64	4	Sgpp1
1.3074e-68	-0.767094	0.298	0.545	2.54041e-64	4	Irf7
1.54868e-68	0.412753	0.855	0.788	3.00924e-64	4	Gltp
2.71006e-68	-0.409795	0.152	0.41	5.26591e-64	4	Abcg1
2.94371e-68	0.495565	0.737	0.571	5.71993e-64	4	Zfhx3
3.2129e-68	-0.417152	0.021	0.226	6.24299e-64	4	Gpr141
3.50491e-68	-0.606514	0.438	0.649	6.8104e-64	4	Emilin2
4.20503e-68	-0.637093	0.218	0.46	8.1708e-64	4	Samsn1
5.88775e-68	-0.468067	0.352	0.605	1.14405e-63	4	Lat2
6.30263e-68	-0.600469	0.263	0.519	1.22466e-63	4	Fcgr4
7.41004e-68	-0.459362	0.215	0.474	1.43985e-63	4	Glipr1
1.30442e-67	-0.706053	0.229	0.481	2.53461e-63	4	AY036118
1.37229e-67	0.416602	0.579	0.38	2.66649e-63	4	Trim47
4.60822e-67	0.410377	0.823	0.706	8.95424e-63	4	Abhd12
5.18341e-67	-0.445458	0.217	0.467	1.00719e-62	4	Adssl1
1.47258e-66	-0.394614	0.023	0.225	2.86136e-62	4	Itgax
1.57715e-66	-0.494629	0.671	0.833	3.06456e-62	4	Cd300c2
2.93701e-66	0.476699	0.817	0.722	5.7069e-62	4	Nisch
2.95822e-66	0.436962	0.91	0.763	5.74812e-62	4	C5ar1
3.44797e-66	0.446461	0.766	0.63	6.69975e-62	4	Mpp1
6.14912e-66	0.465153	0.776	0.653	1.19484e-61	4	Cd86
8.69515e-66	-0.325516	0.993	0.993	1.68955e-61	4	Rps19
9.92762e-66	0.428605	0.765	0.65	1.92904e-61	4	Lmo2
1.00075e-65	0.438243	0.658	0.501	1.94455e-61	4	Dse
1.78859e-65	-0.712777	0.509	0.688	3.47541e-61	4	Anxa1
1.86589e-65	-0.455808	0.209	0.454	3.62561e-61	4	Rara
2.09158e-65	-0.430772	0.123	0.355	4.06415e-61	4	Rab20
2.6292e-65	-0.524205	0.654	0.804	5.1088e-61	4	Cox17
4.28775e-65	-0.466214	0.814	0.913	8.33152e-61	4	Msn
4.7551e-65	-0.424678	0.401	0.644	9.23964e-61	4	H13
5.26802e-65	-0.639887	0.012	0.205	1.02363e-60	4	Vegfa
7.89567e-65	0.444555	0.612	0.426	1.53421e-60	4	Cd33
1.04345e-64	0.433406	0.745	0.644	2.02752e-60	4	Rnaset2b
1.08816e-64	-0.388175	0.062	0.279	2.1144e-60	4	Oas3
1.17335e-64	0.306645	0.279	0.124	2.27994e-60	4	Fer
1.4685e-64	-0.534645	0.346	0.574	2.85345e-60	4	Csf2rb
1.63159e-64	-0.463321	0.263	0.511	3.17034e-60	4	Tgif1
1.82805e-64	-0.370255	0.056	0.269	3.55209e-60	4	4930523C07Rik
1.84656e-64	-0.537408	0.166	0.401	3.58805e-60	4	Olfm1
2.04091e-64	-0.60247	0.736	0.83	3.96569e-60	4	Eno1
2.50943e-64	0.479039	0.769	0.636	4.87607e-60	4	Clec2d
3.5604e-64	-0.475316	0.083	0.305	6.91821e-60	4	C3
5.98447e-64	0.49641	0.438	0.238	1.16284e-59	4	Ednrb
6.04783e-64	-0.472462	0.491	0.715	1.17515e-59	4	Diaph1
9.20955e-64	-0.483663	0.05	0.257	1.78951e-59	4	Bcl2a1a
9.9078e-64	-0.412879	0.053	0.264	1.92518e-59	4	F11r
1.72507e-63	0.362922	0.882	0.829	3.35199e-59	4	Tmem59
2.60406e-63	0.345264	0.364	0.189	5.05994e-59	4	Gm10134
3.48964e-63	-0.361345	0.104	0.333	6.78072e-59	4	Gla
4.78153e-63	-0.321999	0.115	0.352	9.29099e-59	4	Smim3
4.96004e-63	-0.325263	0.073	0.294	9.63785e-59	4	Coro2a
5.11894e-63	-0.371215	0.007	0.192	9.94661e-59	4	Ass1
8.96236e-63	0.420727	0.762	0.644	1.74148e-58	4	Snx6
9.44621e-63	-0.515698	0.139	0.367	1.83549e-58	4	Pmaip1
1.30261e-62	-0.3043	0.024	0.218	2.53111e-58	4	Helz2
1.48329e-62	-0.587742	0.81	0.883	2.88218e-58	4	Aldoa
1.68297e-62	0.434706	0.694	0.539	3.27018e-58	4	Rin2
1.91449e-62	-0.467132	0.4	0.634	3.72005e-58	4	Tuba1c
1.99964e-62	-0.357863	0.075	0.294	3.88551e-58	4	Smad7
2.37004e-62	-0.266832	0.997	0.996	4.60522e-58	4	Rps8
2.98155e-62	0.392572	0.747	0.601	5.79344e-58	4	Pea15a
4.08212e-62	-0.430221	0.487	0.7	7.93197e-58	4	Ciao2a
4.8423e-62	-0.343237	0.99	0.988	9.40906e-58	4	Cyba
5.77607e-62	-0.432445	0.376	0.611	1.12235e-57	4	Baz1a
1.02503e-61	-0.766125	0.852	0.882	1.99174e-57	4	Ifi30
1.03015e-61	-0.424363	0.849	0.905	2.00167e-57	4	Dynll1
3.06e-61	-0.292564	0.01	0.192	5.94588e-57	4	Uck2
3.90332e-61	-0.735681	0.014	0.198	7.58454e-57	4	Il1r2
4.17653e-61	-0.79641	0.463	0.666	8.11541e-57	4	Gadd45b
7.46318e-61	-0.472841	0.903	0.928	1.45017e-56	4	Atox1
1.83727e-60	-0.530174	0.926	0.97	3.57001e-56	4	Fos
2.89197e-60	-0.295513	0.068	0.28	5.61938e-56	4	Tuba4a
4.90439e-60	-0.415348	0.836	0.902	9.52971e-56	4	Rbm3
7.3202e-60	-0.563349	0.484	0.687	1.42239e-55	4	Trib1
1.44232e-59	-0.342648	0.007	0.183	2.80258e-55	4	Arg2
1.91339e-59	-0.634522	0.145	0.364	3.71792e-55	4	Malt1
2.52804e-59	-0.371715	0.954	0.958	4.91223e-55	4	Rpl36al
3.17005e-59	-0.334713	0.123	0.349	6.15973e-55	4	Stk40
3.50242e-59	-1.09091	0.314	0.528	6.80556e-55	4	Isg15
5.99481e-59	-0.504241	0.664	0.789	1.16485e-54	4	Litaf
9.23865e-59	0.364377	0.86	0.776	1.79516e-54	4	Wasf2
1.1565e-58	-0.371417	0.149	0.38	2.2472e-54	4	Fam107b
1.34917e-58	0.446536	0.264	0.116	2.62158e-54	4	Tcim
1.42645e-58	0.386415	0.947	0.886	2.77174e-54	4	Fcgr2b
4.03299e-58	0.47315	0.972	0.879	7.8365e-54	4	Mafb
4.08277e-58	0.360991	0.935	0.872	7.93324e-54	4	Pld4
4.51307e-58	-0.454042	0.848	0.906	8.76935e-54	4	Sec61g
4.5637e-58	-0.647058	0.879	0.903	8.86772e-54	4	Prdx5
6.41329e-58	-0.453936	0.377	0.601	1.24617e-53	4	Ndel1
7.15826e-58	-0.346356	0.162	0.397	1.39092e-53	4	Rin3
7.31924e-58	0.397833	0.626	0.466	1.4222e-53	4	Cmklr1
9.28664e-58	0.475969	0.709	0.552	1.80449e-53	4	Dok2
1.1725e-57	-0.438249	0.126	0.342	2.27829e-53	4	Tspan13
1.52982e-57	0.375848	0.535	0.36	2.97259e-53	4	Pros1
1.58653e-57	0.349689	0.399	0.225	3.08278e-53	4	S1pr1
1.99408e-57	0.40937	0.74	0.612	3.8747e-53	4	Hacd4
2.70676e-57	-0.454715	0.288	0.518	5.2595e-53	4	Pilra
4.82116e-57	-0.679804	0.66	0.755	9.368e-53	4	Capg
1.61778e-56	0.267719	0.23	0.096	3.1435e-52	4	Kitl
1.83298e-56	-0.920538	0.556	0.731	3.56167e-52	4	Ccl4
2.02562e-56	-0.579904	0.041	0.227	3.93597e-52	4	Id1
2.21335e-56	-0.291721	0.089	0.301	4.30076e-52	4	Ldlrap1
2.36195e-56	-0.271893	0.998	0.994	4.5895e-52	4	Rps16
2.51907e-56	-0.454521	0.174	0.397	4.89481e-52	4	Pde4b
3.26057e-56	-0.61404	0.402	0.612	6.33562e-52	4	Smpdl3a
6.01621e-56	-0.469925	0.641	0.773	1.16901e-51	4	Nme1
6.16442e-56	-0.291351	0.011	0.182	1.19781e-51	4	Cd244a
6.25179e-56	-0.449349	0.326	0.561	1.21479e-51	4	Jarid2
6.7203e-56	0.416024	0.537	0.368	1.30582e-51	4	Serpinb8
7.21645e-56	0.360642	0.815	0.729	1.40223e-51	4	Hprt
7.63744e-56	0.39489	0.61	0.442	1.48403e-51	4	Hmgn1
8.29439e-56	-0.415251	0.173	0.398	1.61168e-51	4	Il17ra
1.36563e-55	0.386329	0.633	0.493	2.65356e-51	4	Prdx4
1.70848e-55	0.381005	0.555	0.4	3.31974e-51	4	Fam234a
1.93852e-55	-0.507059	0.042	0.227	3.76674e-51	4	Mmp19
1.99691e-55	-0.611642	0.115	0.317	3.8802e-51	4	Traf1
2.19754e-55	0.388132	0.599	0.446	4.27005e-51	4	Rcsd1
2.5768e-55	0.376155	0.571	0.41	5.00698e-51	4	Man1c1
3.05144e-55	0.411055	0.721	0.605	5.92925e-51	4	Cd37
3.29829e-55	0.346599	0.426	0.258	6.40891e-51	4	P2ry12
3.4726e-55	-0.412618	0.927	0.933	6.7476e-51	4	Nme2
3.99373e-55	-0.488993	0.616	0.764	7.76021e-51	4	Gsn
4.01637e-55	0.363713	0.482	0.31	7.80422e-51	4	Cyp27a1
4.37917e-55	-0.264072	0.028	0.206	8.50917e-51	4	Xylt1
7.25867e-55	0.390173	0.833	0.76	1.41043e-50	4	Fkbp1a
8.53869e-55	-0.299356	0.028	0.206	1.65915e-50	4	Igfbp6
1.15901e-54	0.39195	0.656	0.511	2.25207e-50	4	Sec14l1
1.53817e-54	-0.425863	0.272	0.5	2.98882e-50	4	Glrx
2.34821e-54	-0.742566	0.024	0.194	4.5628e-50	4	Hdc
3.00885e-54	-0.490464	0.928	0.934	5.8465e-50	4	Tspo
4.5773e-54	-0.299142	1	1	8.89415e-50	4	Actb
5.22111e-54	0.295075	0.979	0.961	1.01451e-49	4	Clta
7.24177e-54	-0.319548	0.173	0.403	1.40715e-49	4	Pira2
8.08559e-54	-0.301169	0.139	0.359	1.57111e-49	4	Cers6
1.54629e-53	-0.492886	0.278	0.499	3.00459e-49	4	Chd7
3.01185e-53	0.28735	0.31	0.16	5.85232e-49	4	Eef2k
4.34856e-53	-0.269094	0.025	0.198	8.44969e-49	4	Ndrg1
5.56039e-53	-0.463624	0.342	0.549	1.08044e-48	4	Rnf149
5.58517e-53	0.336629	0.818	0.708	1.08525e-48	4	Cyb5a
7.34108e-53	-0.823629	0.092	0.289	1.42645e-48	4	Ly6a
9.21782e-53	-0.268038	0.007	0.166	1.79111e-48	4	Trem3
9.32424e-53	0.35997	0.661	0.51	1.81179e-48	4	Gna12
1.15376e-52	-0.343318	0.021	0.187	2.24188e-48	4	Jaml
1.18872e-52	-0.457639	0.228	0.449	2.30979e-48	4	Bcl2l11
1.67707e-52	-0.466908	0.807	0.883	3.25871e-48	4	Tpd52
3.15047e-52	-0.289735	0.993	0.986	6.12168e-48	4	Rpl18
4.24222e-52	-0.546744	0.009	0.167	8.24305e-48	4	Pglyrp1
8.97705e-52	-0.720786	0.279	0.491	1.74433e-47	4	Sgk1
1.62627e-51	-0.568412	0.679	0.803	3.16001e-47	4	Esd
1.7358e-51	0.316212	0.939	0.885	3.37283e-47	4	Pid1
2.17568e-51	-0.269033	0.99	0.987	4.22756e-47	4	Rpl27
2.28836e-51	0.376579	0.715	0.609	4.44651e-47	4	Ptpra
2.82123e-51	0.326342	0.897	0.854	5.48192e-47	4	Mrfap1
2.99534e-51	-0.258504	0.012	0.171	5.82025e-47	4	Rai14
3.44499e-51	-0.42104	0.993	0.993	6.69395e-47	4	Hspa8
4.2281e-51	0.299764	0.963	0.932	8.21563e-47	4	Ctsa
4.52005e-51	-0.403802	0.562	0.724	8.78291e-47	4	Snx20
4.6917e-51	-0.357439	0.199	0.419	9.11644e-47	4	Pfkp
4.90302e-51	-0.316481	0.205	0.431	9.52706e-47	4	Ptk2b
5.0407e-51	0.343339	0.972	0.916	9.79458e-47	4	Wfdc17
5.23462e-51	-0.297033	0.071	0.257	1.01714e-46	4	Havcr2
6.80508e-51	-0.390816	0.14	0.348	1.3223e-46	4	Sik1
1.21098e-50	-0.266366	0.083	0.276	2.35306e-46	4	B430306N03Rik
2.57409e-50	-0.377675	0.033	0.201	5.00171e-46	4	St3gal5
3.0897e-50	-0.271633	0.998	0.997	6.00359e-46	4	Rps9
3.87963e-50	0.378294	0.805	0.708	7.53851e-46	4	Ypel3
5.63966e-50	-0.278223	0.059	0.242	1.09584e-45	4	Cdc42ep3
6.53752e-50	0.3867	0.454	0.299	1.27031e-45	4	Rnf150
1.12773e-49	0.447366	0.917	0.814	2.1913e-45	4	Mt1
1.22254e-49	-0.344889	0.942	0.953	2.37551e-45	4	Cotl1
1.54574e-49	-0.417284	0.434	0.642	3.00353e-45	4	Spag9
1.5463e-49	-0.307046	0.908	0.938	3.00461e-45	4	Slc25a3
1.71654e-49	-0.664541	0.086	0.269	3.33541e-45	4	Hcar2
2.41821e-49	-0.470157	0.865	0.926	4.69883e-45	4	Ptprc
2.42296e-49	-0.374547	0.401	0.619	4.70806e-45	4	AI662270
2.45014e-49	-0.336979	0.899	0.943	4.76087e-45	4	Arpc5
4.54483e-49	0.445933	0.349	0.195	8.83106e-45	4	G530011O06Rik
4.95706e-49	-0.369931	0.148	0.35	9.63207e-45	4	Ramp1
5.13251e-49	-0.418329	0.482	0.682	9.97298e-45	4	Arl4c
5.40799e-49	-0.519808	0.746	0.824	1.05083e-44	4	Itgam
5.84346e-49	-0.333655	0.256	0.478	1.13544e-44	4	Map2k3
6.77779e-49	-0.282877	0.259	0.489	1.31699e-44	4	Bak1
9.17773e-49	-0.359444	0.83	0.896	1.78332e-44	4	Actr2
9.84056e-49	-0.404842	0.399	0.604	1.91212e-44	4	Soat1
1.05942e-48	-0.299621	0.102	0.296	2.05856e-44	4	Tes
1.14039e-48	-0.372685	0.385	0.609	2.21589e-44	4	Edem1
1.15208e-48	-0.286002	0.991	0.99	2.2386e-44	4	Rpl39
1.32687e-48	0.281416	0.957	0.919	2.57823e-44	4	Calm2
1.94822e-48	0.272839	0.946	0.89	3.78559e-44	4	mt-Nd3
2.54575e-48	0.309026	0.356	0.204	4.94665e-44	4	Arhgef12
3.09184e-48	-0.306182	0.177	0.389	6.00774e-44	4	Il2rg
7.00925e-48	-0.345773	0.358	0.579	1.36197e-43	4	Etf1
8.15418e-48	-0.345318	0.259	0.473	1.58444e-43	4	Rab32
8.53252e-48	-0.612944	0.045	0.21	1.65795e-43	4	Tnip3
9.13777e-48	0.284219	0.298	0.154	1.77556e-43	4	Cdr2
1.12053e-47	0.348706	0.754	0.64	2.17729e-43	4	Tpp1
1.14247e-47	-0.562924	0.018	0.168	2.21994e-43	4	Lrg1
1.25823e-47	0.364909	0.668	0.526	2.44487e-43	4	9930111J21Rik2
1.34183e-47	-1.2007	0.024	0.178	2.60731e-43	4	G0s2
1.37341e-47	0.409672	0.508	0.365	2.66868e-43	4	Raph1
1.82893e-47	0.293069	0.898	0.832	3.55379e-43	4	Cd48
1.85109e-47	-0.288539	0.144	0.348	3.59685e-43	4	Itga5
1.93952e-47	-0.480995	0.02	0.172	3.76868e-43	4	Timp1
2.24576e-47	-0.354251	0.028	0.186	4.36374e-43	4	Nr4a3
2.72457e-47	0.344988	0.497	0.329	5.29411e-43	4	Ptgs1
2.98018e-47	0.267171	0.285	0.143	5.79079e-43	4	Pxdc1
3.19927e-47	-0.491391	0.307	0.514	6.21651e-43	4	Fgl2
3.77552e-47	-0.790776	0.234	0.42	7.33622e-43	4	Csf3r
4.00682e-47	0.333833	0.47	0.311	7.78566e-43	4	Arhgef3
4.486e-47	0.304295	0.912	0.824	8.71674e-43	4	Ms4a6b
4.69957e-47	0.423469	0.819	0.727	9.13173e-43	4	Tent5a
6.96811e-47	-0.268906	0.951	0.955	1.35397e-42	4	Btf3
7.29869e-47	-0.443432	0.355	0.57	1.41821e-42	4	Rel
1.07485e-46	-0.427553	0.661	0.787	2.08854e-42	4	Itgb2
1.56624e-46	-0.632965	0.708	0.804	3.04336e-42	4	Plin2
2.58787e-46	-0.3619	0.595	0.761	5.02849e-42	4	Hnrnpab
4.11819e-46	0.260927	0.973	0.954	8.00205e-42	4	Atp6v0b
4.90172e-46	-0.324533	0.498	0.692	9.52453e-42	4	Capza1
5.65948e-46	0.412736	0.775	0.657	1.09969e-41	4	Cebpd
7.30828e-46	0.304507	0.858	0.788	1.42007e-41	4	Il10rb
1.14217e-45	-0.561402	0.008	0.148	2.21935e-41	4	Cxcr2
1.54325e-45	0.336155	0.531	0.383	2.99869e-41	4	Tmem141
1.6091e-45	-0.268913	0.998	0.996	3.12663e-41	4	Rpl13
2.00868e-45	-0.527245	0.37	0.564	3.90306e-41	4	Ets2
2.03715e-45	0.319749	0.948	0.88	3.95839e-41	4	App
2.45197e-45	-0.386285	0.197	0.392	4.76442e-41	4	Smox
2.61117e-45	0.348399	0.498	0.348	5.07376e-41	4	Ctnnd1
4.49166e-45	-0.512137	0.342	0.539	8.72774e-41	4	Zbp1
4.86142e-45	0.398963	0.589	0.464	9.44622e-41	4	Nav1
8.27979e-45	-0.258465	0.962	0.969	1.60885e-40	4	Atp5e
1.17474e-44	-0.488596	0.008	0.146	2.28263e-40	4	Pdpn
1.18209e-44	0.305768	0.885	0.858	2.29692e-40	4	Rnf130
1.25924e-44	0.383422	0.675	0.563	2.44683e-40	4	Sema4a
1.26084e-44	-0.420398	0.198	0.395	2.44993e-40	4	Rasgef1b
1.42657e-44	-0.422363	0.164	0.358	2.77196e-40	4	Ldlr
1.57731e-44	-0.518828	0.008	0.144	3.06487e-40	4	Acod1
1.62852e-44	-0.379993	0.508	0.689	3.16437e-40	4	Stat3
2.51596e-44	-0.387942	0.51	0.698	4.88877e-40	4	Hck
3.79711e-44	-0.306338	0.109	0.291	7.37817e-40	4	Lyst
4.10274e-44	-0.257794	0.07	0.242	7.97203e-40	4	Pdlim7
6.13954e-44	-0.250508	0.985	0.985	1.19297e-39	4	Rpl24
6.32861e-44	0.313673	0.41	0.266	1.22971e-39	4	Nfatc2
7.22281e-44	-0.251777	0.994	0.993	1.40347e-39	4	Pfn1
7.3149e-44	-0.354292	0.661	0.783	1.42136e-39	4	Tomm20
9.18591e-44	-0.467642	0.777	0.852	1.78491e-39	4	Slfn2
1.03174e-43	-0.324581	0.512	0.709	2.00477e-39	4	Ifngr2
1.04826e-43	0.37489	0.672	0.57	2.03688e-39	4	Nr3c1
1.12246e-43	-0.328806	0.199	0.399	2.18104e-39	4	Plp2
1.19287e-43	0.342233	0.76	0.672	2.31787e-39	4	P2rx4
1.21649e-43	0.319598	0.979	0.923	2.36376e-39	4	Marcks
1.39479e-43	-0.398309	0.836	0.887	2.71022e-39	4	Sub1
1.50339e-43	0.355363	0.779	0.699	2.92124e-39	4	Tnfaip8l2
1.54839e-43	-0.284651	0.081	0.256	3.00867e-39	4	Slc44a2
1.85861e-43	-0.301006	0.986	0.987	3.61146e-39	4	Calm1
3.04488e-43	-0.39237	0.126	0.305	5.9165e-39	4	Cks2
3.1423e-43	0.34438	0.601	0.473	6.1058e-39	4	Adap2
3.14812e-43	-0.534827	0.365	0.553	6.11711e-39	4	Ifi209
3.8958e-43	-0.28014	0.043	0.198	7.56993e-39	4	Tent5c
4.9492e-43	-0.303	0.177	0.376	9.6168e-39	4	Ckap4
6.10208e-43	-0.450223	0.23	0.432	1.18569e-38	4	Odc1
6.14119e-43	-0.510692	0.039	0.189	1.19329e-38	4	Ifi205
9.48809e-43	0.365973	0.609	0.473	1.84363e-38	4	S100a1
1.01333e-42	-0.301036	0.181	0.38	1.96899e-38	4	Ccdc71l
1.07119e-42	-0.407068	0.65	0.787	2.08143e-38	4	Tpm4
1.38004e-42	-0.348986	0.318	0.516	2.68155e-38	4	Furin
1.49731e-42	0.347467	0.584	0.455	2.90943e-38	4	Ly96
1.51422e-42	-0.271984	0.18	0.378	2.94228e-38	4	Abr
2.17542e-42	-0.330371	0.385	0.593	4.22705e-38	4	Higd1a
2.36678e-42	-0.350495	0.406	0.606	4.5989e-38	4	AB124611
2.36873e-42	0.365333	0.603	0.472	4.60268e-38	4	Pla2g15
2.61821e-42	-0.525728	0.664	0.761	5.08745e-38	4	Rnh1
3.10937e-42	0.318096	0.469	0.331	6.04181e-38	4	Trmt1
6.52262e-42	-0.39007	0.301	0.506	1.26741e-37	4	Trim25
1.09254e-41	0.365639	0.467	0.337	2.12291e-37	4	Dclre1c
1.20537e-41	-0.411384	0.14	0.315	2.34216e-37	4	Rnase6
1.34577e-41	-0.289338	0.211	0.413	2.61496e-37	4	Kmt5a
1.58441e-41	0.343212	0.745	0.681	3.07867e-37	4	Scpep1
1.74566e-41	-0.382407	0.116	0.291	3.39198e-37	4	Grk3
2.05338e-41	0.339175	0.396	0.258	3.98993e-37	4	Ttc3
3.01317e-41	-0.263605	0.969	0.978	5.85489e-37	4	Sem1
4.08981e-41	0.372289	0.231	0.112	7.9469e-37	4	Bmp2
4.28727e-41	0.347119	0.399	0.264	8.33059e-37	4	Usp24
4.64627e-41	-0.676098	0.613	0.709	9.02816e-37	4	Bcl2a1b
4.7432e-41	0.315531	0.852	0.787	9.21651e-37	4	Qk
4.99437e-41	-0.272074	0.98	0.983	9.70456e-37	4	Rack1
5.32617e-41	-0.360271	0.317	0.514	1.03493e-36	4	Ybx3
6.28253e-41	0.322068	0.396	0.258	1.22076e-36	4	Fchsd2
9.12339e-41	0.384367	0.47	0.316	1.77277e-36	4	Cd38
1.30511e-40	0.315924	0.94	0.897	2.53596e-36	4	mt-Nd5
1.48552e-40	-0.257423	0.182	0.376	2.88651e-36	4	Ccdc86
3.28033e-40	0.295278	0.875	0.835	6.37402e-36	4	Asah1
3.72978e-40	0.259271	0.245	0.126	7.24734e-36	4	Fam118a
3.95875e-40	-0.38188	0.552	0.707	7.69226e-36	4	Ncf4
4.46763e-40	-0.357515	0.348	0.556	8.68106e-36	4	Stat1
5.02208e-40	0.259639	0.295	0.166	9.75839e-36	4	P2ry13
5.04518e-40	-0.268518	0.875	0.923	9.8033e-36	4	Ube2d3
5.53549e-40	0.269642	0.317	0.187	1.0756e-35	4	Zfyve21
5.73869e-40	-0.305233	0.994	0.995	1.11508e-35	4	Ptma
6.117e-40	-0.350937	0.738	0.844	1.18859e-35	4	Lyn
6.36427e-40	-0.437001	0.554	0.704	1.23664e-35	4	Gng10
8.04878e-40	-0.379336	0.286	0.476	1.56396e-35	4	Por
8.59828e-40	-0.344429	0.078	0.237	1.67073e-35	4	Isg20
1.05979e-39	-0.377497	0.561	0.713	2.05927e-35	4	Pgd
1.50569e-39	-0.349391	0.907	0.927	2.92571e-35	4	Eif4a1
1.5218e-39	0.375922	0.901	0.843	2.95701e-35	4	Kctd12
2.66786e-39	-0.365852	0.365	0.557	5.18393e-35	4	Snhg1
2.82233e-39	-0.381919	0.137	0.312	5.48406e-35	4	Hopx
2.96999e-39	-0.503593	0.457	0.627	5.77098e-35	4	Resf1
3.14392e-39	-0.311804	0.02	0.151	6.10895e-35	4	Cd69
3.57991e-39	0.32223	0.746	0.665	6.95613e-35	4	Adam15
3.63496e-39	-0.292959	0.136	0.314	7.0631e-35	4	Cpeb2
4.40915e-39	-0.650394	0.148	0.325	8.56743e-35	4	Id3
6.28071e-39	-0.281402	0.011	0.135	1.2204e-34	4	Ltb
7.38722e-39	-0.278853	0.145	0.325	1.43541e-34	4	Mbp
1.48737e-38	-0.32504	0.06	0.211	2.89011e-34	4	Gadd45a
1.51968e-38	0.32171	0.724	0.608	2.95289e-34	4	Eps8
1.83645e-38	-0.291731	0.983	0.982	3.56841e-34	4	Rps7
1.84896e-38	-0.545381	0.293	0.479	3.59272e-34	4	Phlda1
2.32929e-38	-0.281947	0.227	0.427	4.52604e-34	4	Mef2d
2.33809e-38	-0.257249	0.19	0.381	4.54315e-34	4	Pik3r5
2.54552e-38	-0.304195	0.756	0.837	4.9462e-34	4	Abracl
4.33346e-38	0.426429	0.245	0.124	8.42035e-34	4	Ccn1
4.93843e-38	-0.294396	0.839	0.888	9.59586e-34	4	Cox5a
6.61945e-38	0.35263	0.607	0.482	1.28623e-33	4	Ifi27
7.89174e-38	-0.276761	0.047	0.188	1.53344e-33	4	Arl5c
8.25535e-38	-0.275594	0.142	0.317	1.6041e-33	4	Sntb2
9.66848e-38	0.317011	0.457	0.324	1.87868e-33	4	Nfxl1
1.07126e-37	0.259777	0.37	0.234	2.08156e-33	4	Tspan17
1.10896e-37	-0.383701	0.295	0.482	2.15482e-33	4	Rilpl2
1.16109e-37	0.31835	0.51	0.38	2.25612e-33	4	Mfsd11
1.25746e-37	-0.419967	0.938	0.95	2.44338e-33	4	H2afz
1.56034e-37	0.389889	0.467	0.306	3.03189e-33	4	Ccl8
1.80772e-37	-0.263196	0.213	0.404	3.51259e-33	4	Tctex1d2
1.93964e-37	0.267314	0.901	0.74	3.76891e-33	4	C3ar1
2.09188e-37	0.296463	0.335	0.205	4.06474e-33	4	Arsb
2.28161e-37	-0.345977	0.365	0.558	4.4334e-33	4	Nampt
2.37073e-37	-0.358693	0.696	0.804	4.60656e-33	4	Ppp2ca
3.23391e-37	-0.287875	0.834	0.892	6.2838e-33	4	Atp5f1
3.56405e-37	0.291835	0.684	0.57	6.92531e-33	4	Tbxas1
4.12937e-37	-0.659742	0.023	0.149	8.02377e-33	4	Gpnmb
6.93405e-37	0.326416	0.718	0.644	1.34736e-32	4	Fam89b
7.28441e-37	-0.33093	0.451	0.638	1.41543e-32	4	Gna13
7.55376e-37	0.376594	0.526	0.405	1.46777e-32	4	Sulf2
9.55342e-37	0.317813	0.972	0.947	1.85633e-32	4	Emp3
1.15412e-36	-0.784414	0.107	0.261	2.24257e-32	4	Rsad2
1.2372e-36	-0.355087	0.932	0.944	2.40401e-32	4	Sdcbp
1.27732e-36	0.263346	0.354	0.224	2.48195e-32	4	Nacc2
1.27986e-36	-0.326853	0.918	0.945	2.48689e-32	4	Pabpc1
1.45797e-36	-0.319787	0.365	0.556	2.83298e-32	4	Epb41l2
2.03367e-36	0.322315	0.665	0.575	3.95162e-32	4	Pura
2.29984e-36	0.265254	0.415	0.278	4.46881e-32	4	Sept8
3.21998e-36	0.289734	0.825	0.707	6.25675e-32	4	Marcksl1
5.52627e-36	0.341958	0.643	0.545	1.07381e-31	4	Ntpcr
6.88873e-36	-0.31616	0.704	0.815	1.33855e-31	4	Chmp4b
8.24778e-36	0.25483	0.417	0.281	1.60263e-31	4	St6gal1
8.45911e-36	0.343418	0.461	0.327	1.64369e-31	4	Zbtb20
9.34237e-36	-0.322562	0.403	0.605	1.81532e-31	4	Dock10
9.80822e-36	0.307797	0.47	0.343	1.90584e-31	4	P2rx7
1.05489e-35	-0.292483	0.379	0.568	2.04976e-31	4	Ppp1r2
1.22237e-35	0.344542	0.553	0.444	2.37518e-31	4	Arhgap31
1.33785e-35	-0.271107	0.3	0.503	2.59958e-31	4	Ppdpf
1.40926e-35	0.2824	0.349	0.219	2.73833e-31	4	Fam43a
1.49635e-35	0.284435	0.372	0.239	2.90757e-31	4	Adam19
1.51262e-35	1.05597	0.267	0.144	2.93918e-31	4	Retnla
1.85806e-35	0.313875	0.669	0.591	3.6104e-31	4	Cmtm3
2.01185e-35	0.322354	0.689	0.596	3.90922e-31	4	Rock2
2.11199e-35	0.270369	0.923	0.885	4.10381e-31	4	Atpif1
4.13368e-35	0.267031	0.897	0.854	8.03215e-31	4	Gmfg
4.63091e-35	-0.335046	0.245	0.437	8.99832e-31	4	Dck
4.9285e-35	-0.305189	0.009	0.121	9.57656e-31	4	Il7r
4.97814e-35	-0.310083	0.674	0.785	9.67302e-31	4	Psmd8
5.52545e-35	0.305775	0.481	0.353	1.07365e-30	4	Aoah
9.80035e-35	0.305793	0.775	0.703	1.90431e-30	4	Tacc1
1.02859e-34	-0.315627	0.979	0.989	1.99866e-30	4	Gpx1
1.03047e-34	0.311572	0.662	0.59	2.00231e-30	4	Ergic3
1.32542e-34	-0.2939	0.96	0.965	2.57543e-30	4	Ctsz
1.41233e-34	0.287197	0.87	0.812	2.7443e-30	4	Tm6sf1
1.54388e-34	0.309168	0.754	0.687	2.99991e-30	4	Ralbp1
2.46105e-34	-0.36104	0.629	0.767	4.78206e-30	4	Flna
4.08993e-34	-0.318735	0.001	0.104	7.94714e-30	4	Dmkn
5.17004e-34	-0.29411	0.454	0.626	1.00459e-29	4	Ube2a
6.65058e-34	-0.265013	0.045	0.175	1.29227e-29	4	Cd274
6.78405e-34	0.336019	0.568	0.479	1.31821e-29	4	Mgat1
7.52502e-34	0.312549	0.507	0.382	1.46219e-29	4	Gstm1
8.04481e-34	-0.279991	0.175	0.346	1.56319e-29	4	Vps37b
8.61053e-34	-0.306049	0.192	0.365	1.67311e-29	4	Plk3
8.73352e-34	0.285408	0.363	0.24	1.69701e-29	4	Gpr160
9.31059e-34	0.283755	0.505	0.389	1.80914e-29	4	Snx8
9.42832e-34	-0.303525	0.56	0.729	1.83202e-29	4	Mtpn
1.14636e-33	0.295438	0.432	0.317	2.2275e-29	4	Pigp
1.23656e-33	-0.355922	0.298	0.482	2.40277e-29	4	Lmo4
1.68735e-33	-0.263635	0.202	0.377	3.27869e-29	4	Rap2a
2.09789e-33	0.268606	0.822	0.753	4.0764e-29	4	Rassf4
2.98572e-33	-0.283471	0.467	0.645	5.80156e-29	4	Surf4
3.03923e-33	-0.345294	0.823	0.858	5.90553e-29	4	Mrpl33
3.06319e-33	-0.302446	0.401	0.591	5.95208e-29	4	Sap30
3.3272e-33	0.276267	0.671	0.525	6.46507e-29	4	Abca1
3.84435e-33	-0.455887	0.686	0.779	7.46996e-29	4	Tpi1
4.53213e-33	0.257346	0.311	0.19	8.80639e-29	4	Jup
4.64571e-33	-0.304356	0.837	0.886	9.02707e-29	4	Slc25a5
4.90029e-33	-0.439199	0.283	0.458	9.52176e-29	4	Stap1
6.37613e-33	0.322857	0.603	0.497	1.23895e-28	4	Lacc1
6.55048e-33	-0.373633	0.715	0.798	1.27282e-28	4	Pycard
6.92114e-33	-0.270134	0.774	0.847	1.34485e-28	4	Snrpe
7.04052e-33	-0.332759	0.358	0.542	1.36804e-28	4	Rnf19b
8.49091e-33	0.337405	0.81	0.753	1.64987e-28	4	Tut7
9.84047e-33	-0.268921	0.332	0.53	1.9121e-28	4	Ist1
1.14129e-32	0.250652	0.864	0.817	2.21765e-28	4	Tle5
1.45079e-32	0.316583	0.757	0.684	2.81903e-28	4	Foxp1
1.6734e-32	0.28737	0.664	0.572	3.25158e-28	4	H2afv
1.70178e-32	0.289925	0.775	0.725	3.30674e-28	4	Hmox2
2.10609e-32	0.275634	0.657	0.572	4.09235e-28	4	Pkig
2.74955e-32	-0.299575	0.095	0.242	5.34264e-28	4	Acp5
2.75234e-32	0.280796	0.403	0.281	5.34808e-28	4	Pink1
3.04426e-32	-0.333831	0.482	0.647	5.9153e-28	4	Tcirg1
3.04813e-32	-0.316917	0.045	0.169	5.92283e-28	4	Syngr1
3.62653e-32	0.32544	0.585	0.473	7.04671e-28	4	Tnfsf13
4.37343e-32	-0.300324	0.562	0.714	8.49802e-28	4	Cct8
6.68095e-32	0.30712	0.661	0.586	1.29818e-27	4	Rassf2
8.56608e-32	0.259605	0.434	0.304	1.66448e-27	4	Tspan4
8.57288e-32	-0.284504	0.391	0.569	1.6658e-27	4	Myd88
9.15964e-32	-0.275125	0.176	0.34	1.77981e-27	4	Jak2
9.86759e-32	0.265294	0.94	0.846	1.91737e-27	4	Aif1
1.03683e-31	-0.486204	0.097	0.238	2.01466e-27	4	Hilpda
1.19222e-31	-0.271052	0.691	0.797	2.31661e-27	4	Ube2l3
1.27798e-31	-0.326028	0.74	0.821	2.48323e-27	4	Hspe1
1.35715e-31	0.282941	0.614	0.532	2.63709e-27	4	Cnpy2
1.81281e-31	-0.30926	0.346	0.522	3.52247e-27	4	Camk2d
1.96002e-31	0.25379	0.371	0.254	3.80851e-27	4	Rnf169
2.3058e-31	0.328258	0.861	0.821	4.48041e-27	4	mt-Nd4l
2.52769e-31	0.278998	0.562	0.444	4.91155e-27	4	Bmyc
2.62374e-31	-0.351372	0.009	0.111	5.09819e-27	4	Il1f9
3.26154e-31	0.329479	0.495	0.398	6.3375e-27	4	Mon2
4.34242e-31	0.265571	0.563	0.432	8.43776e-27	4	Rgl1
5.06795e-31	-0.271644	0.442	0.62	9.84754e-27	4	Riok3
5.7689e-31	-0.279997	0.383	0.563	1.12095e-26	4	Sept9
6.28021e-31	-1.33562	0.033	0.145	1.22031e-26	4	Cxcl3
1.08417e-30	0.281258	0.424	0.31	2.10666e-26	4	Rnf145
1.39749e-30	-0.470573	0.404	0.546	2.71546e-26	4	Ccr1
1.44094e-30	0.307432	0.635	0.565	2.79989e-26	4	Pip4p1
1.54677e-30	0.283923	0.816	0.769	3.00554e-26	4	Ap2m1
1.70617e-30	0.288713	0.694	0.628	3.31527e-26	4	Ddrgk1
2.24167e-30	-0.351695	0.006	0.102	4.35579e-26	4	Lcn2
3.01996e-30	0.282442	0.795	0.73	5.86808e-26	4	Tmem106a
3.39204e-30	-0.276281	0.903	0.922	6.59108e-26	4	Cd53
4.20499e-30	-0.2726	0.53	0.693	8.17071e-26	4	Tmem167
5.31624e-30	-0.299436	0.827	0.895	1.033e-25	4	Picalm
5.42767e-30	0.270194	0.639	0.548	1.05465e-25	4	Srgap2
5.83197e-30	0.279225	0.515	0.415	1.13321e-25	4	Borcs6
8.11179e-30	-0.370859	0.666	0.776	1.5762e-25	4	Nfe2l2
8.12917e-30	-0.278509	0.232	0.397	1.57958e-25	4	Got1
1.06998e-29	-0.331441	0.477	0.635	2.07907e-25	4	Sod2
1.42322e-29	-0.252066	0.193	0.357	2.76547e-25	4	Gyg
2.18745e-29	0.331181	0.549	0.469	4.25042e-25	4	Acat1
2.78487e-29	0.280048	0.677	0.623	5.41127e-25	4	Cmtm6
2.99408e-29	0.279121	0.406	0.293	5.81779e-25	4	Tpcn1
3.10705e-29	-0.28806	0.082	0.213	6.03731e-25	4	Oasl1
5.78396e-29	-0.291191	0.541	0.699	1.12388e-24	4	Plekho2
6.62298e-29	-0.43154	0.008	0.102	1.28691e-24	4	Ear2
7.59399e-29	-0.351716	0.693	0.821	1.47559e-24	4	Prkcd
7.82116e-29	-0.298741	0.72	0.806	1.51973e-24	4	Ran
7.99179e-29	-0.273144	0.34	0.511	1.55288e-24	4	Lpcat2
8.8064e-29	0.29142	0.464	0.36	1.71117e-24	4	Rasa1
9.07625e-29	0.279243	0.741	0.681	1.76361e-24	4	Dpm3
1.39507e-28	0.284228	0.47	0.355	2.71077e-24	4	Tlr7
1.5211e-28	0.288663	0.61	0.535	2.95566e-24	4	H2-M3
2.04023e-28	-0.361934	0.661	0.755	3.96437e-24	4	Zyx
2.97995e-28	0.271451	0.495	0.4	5.79035e-24	4	Ptov1
3.25942e-28	-0.255249	0.642	0.764	6.33338e-24	4	Psma6
3.45403e-28	0.259997	0.714	0.65	6.71153e-24	4	Akr1b3
3.47123e-28	0.261659	0.381	0.272	6.74496e-24	4	Inpp4a
3.96727e-28	-0.422891	0.792	0.851	7.70881e-24	4	Samhd1
4.4872e-28	0.299901	0.82	0.793	8.71908e-24	4	Luc7l2
5.06035e-28	-0.360156	0.691	0.789	9.83276e-24	4	Ptpn1
5.55507e-28	-0.255444	0.992	0.981	1.07941e-23	4	Rps18
5.85386e-28	-0.483816	0.628	0.749	1.13746e-23	4	Cdk2ap2
5.86136e-28	-0.28249	0.557	0.715	1.13892e-23	4	Tmed5
6.96536e-28	0.283648	0.357	0.25	1.35344e-23	4	Mctp1
8.03498e-28	-0.318948	0.607	0.739	1.56128e-23	4	Xbp1
8.8391e-28	0.283491	0.689	0.64	1.71753e-23	4	Glmp
1.04811e-27	-1.01377	0.071	0.191	2.03658e-23	4	Cxcl10
1.2336e-27	-0.280632	0.702	0.812	2.397e-23	4	Set
2.2343e-27	-0.274812	0.788	0.853	4.34147e-23	4	Eef1g
2.56655e-27	-0.252359	0.556	0.689	4.98707e-23	4	Mrpl20
2.65431e-27	-0.275111	0.89	0.927	5.1576e-23	4	Eif5a
2.66531e-27	0.260768	0.637	0.521	5.17897e-23	4	Adrb2
3.46199e-27	-0.280905	0.265	0.429	6.72699e-23	4	Osbpl8
3.53417e-27	-0.25749	0.976	0.985	6.86724e-23	4	Ubc
3.97692e-27	-0.293034	0.534	0.694	7.72755e-23	4	Socs3
4.27596e-27	0.280183	0.518	0.406	8.30861e-23	4	Gpr183
5.1172e-27	-0.301876	0.369	0.53	9.94322e-23	4	Rnf213
5.92418e-27	0.257956	0.568	0.47	1.15113e-22	4	Fgd2
6.9411e-27	-0.472908	0.53	0.663	1.34873e-22	4	Slfn5
8.41423e-27	0.270898	0.725	0.668	1.63497e-22	4	Higd2a
8.67979e-27	0.296489	0.68	0.603	1.68657e-22	4	Ptprj
1.13329e-26	-0.281724	0.305	0.469	2.20209e-22	4	Mdm2
1.19676e-26	-0.292505	0.635	0.757	2.32542e-22	4	Hnrnpa1
1.47181e-26	-0.269734	0.785	0.861	2.85988e-22	4	Pcbp1
2.01965e-26	0.280001	0.531	0.445	3.92439e-22	4	Fkbp15
2.35679e-26	-0.303215	0.811	0.875	4.57948e-22	4	Ncf2
2.53838e-26	-0.423226	0.553	0.685	4.93233e-22	4	Sqstm1
2.98851e-26	0.311957	0.58	0.493	5.80697e-22	4	Tceal9
3.12215e-26	-0.289312	0.741	0.82	6.06665e-22	4	Ccdc12
3.30295e-26	-0.267792	0.719	0.808	6.41796e-22	4	Atp5g3
3.61904e-26	0.264611	0.479	0.377	7.03216e-22	4	Dynll2
3.86444e-26	0.281665	0.668	0.599	7.509e-22	4	Nfic
5.43524e-26	-0.335155	0.527	0.665	1.05612e-21	4	Trim30a
6.39827e-26	0.287784	0.39	0.281	1.24325e-21	4	Ddx60
9.43899e-26	-0.309149	0.478	0.627	1.83409e-21	4	Atp6v1a
1.01694e-25	0.261791	0.676	0.623	1.97602e-21	4	Rnf13
1.12322e-25	-0.317802	0.978	0.965	2.18252e-21	4	Atp6v0c
1.25251e-25	-0.280492	0.163	0.301	2.43374e-21	4	Slamf7
1.4038e-25	-0.290288	0.135	0.271	2.72772e-21	4	Krt80
1.51591e-25	0.250246	0.97	0.946	2.94556e-21	4	Zeb2
2.09889e-25	0.336815	0.992	0.961	4.07836e-21	4	Ifi27l2a
2.19156e-25	-0.289234	0.618	0.731	4.25842e-21	4	Mdh2
2.53814e-25	0.273073	0.615	0.537	4.93187e-21	4	Man1a
3.27388e-25	0.271607	0.631	0.569	6.36147e-21	4	Ccdc50
3.70576e-25	-0.2685	0.331	0.488	7.20066e-21	4	Plec
3.97825e-25	-0.260209	0.235	0.383	7.73013e-21	4	Nceh1
6.71958e-25	0.28044	0.487	0.396	1.30568e-20	4	Dcxr
6.93386e-25	0.268764	0.553	0.476	1.34732e-20	4	Snx9
7.52774e-25	0.276685	0.479	0.385	1.46271e-20	4	Ncoa4
8.43069e-25	-0.383085	0.176	0.312	1.63817e-20	4	Ccnd2
8.5827e-25	0.27061	0.457	0.364	1.6677e-20	4	Dusp22
2.2667e-24	0.256007	0.619	0.548	4.40442e-20	4	Atraid
3.79398e-24	-0.346862	0.479	0.617	7.37208e-20	4	Tlr2
4.36433e-24	-0.999913	0.029	0.121	8.48032e-20	4	Saa3
4.46726e-24	-0.276368	0.495	0.641	8.68034e-20	4	Apobec1
5.54378e-24	-0.378815	0.619	0.748	1.07721e-19	4	Syngr2
7.36362e-24	0.41306	0.634	0.56	1.43083e-19	4	Gm34455
7.97392e-24	-0.275485	0.632	0.738	1.54941e-19	4	P4hb
1.14744e-23	-0.298528	0.57	0.714	2.22958e-19	4	Slc38a2
1.22681e-23	0.260066	0.594	0.505	2.38381e-19	4	Iqgap2
1.46702e-23	-0.288866	0.786	0.846	2.85057e-19	4	Rac2
1.73783e-23	-0.341709	0.512	0.653	3.37678e-19	4	Tnfrsf1b
2.14774e-23	-0.35194	0.861	0.883	4.17327e-19	4	Lst1
2.19644e-23	0.254893	0.707	0.649	4.26789e-19	4	Dmac1
3.05388e-23	-0.255276	0.037	0.131	5.93399e-19	4	Csf1
4.61998e-23	-0.274168	0.63	0.751	8.97709e-19	4	Apbb1ip
5.38645e-23	0.251371	0.651	0.592	1.04664e-18	4	Mapk14
5.46197e-23	-0.922439	0.943	0.897	1.06131e-18	4	Ctsd
7.5957e-23	-0.28622	0.254	0.404	1.47592e-18	4	Stk10
1.68553e-22	0.616088	0.637	0.529	3.27516e-18	4	Ccl12
2.33369e-22	-0.698092	0.297	0.408	4.53459e-18	4	Ifitm6
2.4949e-22	0.266806	0.48	0.397	4.84784e-18	4	Prkacb
3.00218e-22	-0.289338	0.762	0.832	5.83354e-18	4	Serp1
3.26251e-22	0.252164	0.46	0.371	6.33939e-18	4	Mid1ip1
4.18906e-22	0.284051	0.6	0.544	8.13977e-18	4	0610010K14Rik
4.33555e-22	-0.50344	0.444	0.563	8.4244e-18	4	Ifi211
4.56208e-22	-0.28848	0.529	0.663	8.86457e-18	4	Kdm7a
4.98788e-22	-0.263743	0.549	0.68	9.69194e-18	4	Atp6v1b2
7.6871e-22	0.302779	0.597	0.523	1.49368e-17	4	2810013P06Rik
1.58337e-21	-0.27882	0.346	0.508	3.07664e-17	4	Myo1g
1.72419e-21	0.25189	0.387	0.296	3.35027e-17	4	Evi5
1.86211e-21	-0.251947	0.483	0.623	3.61826e-17	4	Lgals9
2.16177e-21	0.25517	0.425	0.333	4.20053e-17	4	Gbp7
6.68152e-21	0.252173	0.65	0.6	1.29829e-16	4	Ppp1r12c
7.35208e-21	0.273764	0.478	0.39	1.42858e-16	4	Rnasel
1.62416e-20	-0.712276	0.745	0.801	3.15591e-16	4	Ier3
1.75104e-20	-0.257722	0.763	0.835	3.40245e-16	4	Psme2
1.95638e-20	0.263886	0.578	0.505	3.80143e-16	4	B4galt6
2.35496e-20	-0.263069	0.403	0.544	4.57593e-16	4	Snx18
3.13916e-20	0.254304	0.377	0.292	6.0997e-16	4	Ptp4a3
3.91086e-20	-0.342381	0.054	0.145	7.59919e-16	4	Ifit2
4.63957e-20	0.282421	0.409	0.324	9.01515e-16	4	Hgsnat
4.72581e-20	-0.79604	0.031	0.111	9.18271e-16	4	Cd209a
5.25697e-20	-0.288089	0.511	0.647	1.02148e-15	4	Clic4
6.04427e-20	-0.286878	0.177	0.301	1.17446e-15	4	Fdps
7.09896e-20	-0.255898	0.067	0.163	1.3794e-15	4	Spn
1.33798e-19	-0.396602	0.081	0.18	2.59983e-15	4	Fabp4
1.38525e-19	0.251856	0.812	0.776	2.69168e-15	4	Evi2a
7.41235e-19	-0.479295	0.838	0.728	1.44029e-14	4	Hmox1
9.10163e-19	0.250407	0.489	0.423	1.76854e-14	4	Dnajc13
1.09602e-18	-0.46354	0.612	0.712	2.12967e-14	4	Ccl3
1.18599e-18	0.269986	0.408	0.331	2.30449e-14	4	Hist3h2a
1.22346e-18	0.259194	0.317	0.228	2.37731e-14	4	F630028O10Rik
1.47728e-18	-0.308576	0.422	0.539	2.8705e-14	4	Tiparp
3.13446e-18	-0.264244	0.557	0.684	6.09057e-14	4	Nfkb1
3.95745e-18	-0.26657	0.455	0.597	7.68972e-14	4	Map4k4
4.98166e-18	0.25139	0.555	0.503	9.67987e-14	4	Ogt
6.41822e-18	-0.262018	0.753	0.838	1.24712e-13	4	Ywhah
1.23625e-17	-0.284381	0.323	0.459	2.40215e-13	4	Tnf
3.06755e-16	0.258919	0.347	0.271	5.96056e-12	4	Ints6l
8.96408e-16	-0.367605	0.544	0.615	1.74181e-11	4	Msr1
1.29857e-15	-0.256372	0.359	0.478	2.52325e-11	4	Cd93
1.45534e-15	-0.287786	0.608	0.722	2.82787e-11	4	Klf13
3.84826e-15	-0.380014	0.129	0.222	7.47755e-11	4	Ifit1
4.31865e-15	-0.253013	0.265	0.374	8.39157e-11	4	Scimp
6.08042e-15	0.255728	0.453	0.395	1.18149e-10	4	Peak1
9.55064e-15	-0.251185	0.088	0.173	1.85578e-10	4	Ddit4
1.04645e-14	-0.292306	0.578	0.674	2.03336e-10	4	Cd300a
4.59935e-14	-0.265027	0.875	0.889	8.937e-10	4	Psmb8
5.84222e-14	-0.477276	1	1	1.1352e-09	4	Fth1
6.6092e-14	-0.291968	0.415	0.532	1.28423e-09	4	Phf11b
2.56523e-13	-0.258198	0.805	0.835	4.98449e-09	4	Metrnl
8.09222e-13	-0.277592	0.994	0.996	1.5724e-08	4	Gm42418
4.81836e-12	-0.256798	0.42	0.535	9.36256e-08	4	Itga4
2.57379e-11	-0.441815	0.361	0.436	5.00113e-07	4	Cd72
1.56639e-10	-0.386998	0.102	0.171	3.04365e-06	4	Cxcl1
1.02948e-08	-0.420952	0.582	0.619	0.000200039	4	Lmna
1.66523e-08	-0.371477	0.903	0.865	0.000323571	4	S100a10
6.32568e-08	-0.475603	0.484	0.54	0.00122914	4	Clec4n
9.4614e-07	-0.319477	0.176	0.236	0.0183845	4	Ifit3
1.17461e-06	-0.272803	0.304	0.375	0.0228238	4	Tppp3
3.16272e-06	-0.26534	0.294	0.362	0.0614549	4	AW112010
0.00160571	-0.36739	0.955	0.922	1	4	Tgfbi
0.00676914	-0.368411	0.925	0.877	1	4	Cd14

## Sheet: 5
p_val	avg_log2FC	pct.1	pct.2	p_val_adj	cluster	gene
0	2.20672	0.872	0.384	0	5	Thbs1
0	1.91812	0.966	0.494	0	5	Fn1
0	1.71659	0.71	0.171	0	5	Vcan
0	1.25566	0.994	0.739	0	5	S100a4
0	1.21873	0.928	0.577	0	5	Hif1a
0	1.18172	0.683	0.215	0	5	F10
7.42565e-298	1.08141	0.99	0.878	1.44288e-293	5	Pkm
1.28372e-290	1.07563	1	0.819	2.49441e-286	5	S100a6
1.30108e-290	0.986846	0.387	0.075	2.52813e-286	5	Dmkn
2.46286e-285	1.21275	1	0.962	4.78558e-281	5	Srgn
3.5797e-284	0.970309	0.81	0.317	6.95572e-280	5	Clec4e
1.86107e-276	1.33793	0.858	0.414	3.61625e-272	5	Osm
1.09504e-261	0.452108	0.377	0.077	2.12778e-257	5	Plcb1
1.15437e-260	1.55449	0.698	0.269	2.24305e-256	5	Ly6c2
5.1749e-252	1.4915	0.838	0.414	1.00553e-247	5	Plac8
2.15134e-250	1.07103	0.979	0.799	4.18026e-246	5	Anxa2
3.09599e-246	1.05316	0.991	0.859	6.01581e-242	5	S100a10
1.9247e-245	0.912732	1	0.93	3.73988e-241	5	Cebpb
1.78169e-244	1.03076	0.947	0.663	3.462e-240	5	Pgk1
1.13391e-243	1.31661	0.766	0.358	2.2033e-239	5	Tgm2
5.2467e-242	0.636868	0.512	0.154	1.01949e-237	5	Uck2
1.47345e-238	1.01004	0.854	0.424	2.86306e-234	5	Plaur
4.44976e-238	0.838692	0.996	0.96	8.64632e-234	5	Gapdh
2.40011e-231	1.05483	0.984	0.823	4.66366e-227	5	Tmsb10
4.19114e-229	0.895377	0.76	0.347	8.1438e-225	5	Slc16a3
3.13571e-228	1.02548	0.977	0.755	6.093e-224	5	Cd44
9.98684e-221	0.865386	0.664	0.275	1.94054e-216	5	Ltb4r1
4.61711e-219	1.18474	0.986	0.92	8.97151e-215	5	Tgfbi
8.52458e-217	1.03474	0.692	0.297	1.65641e-212	5	Nr4a2
1.47615e-214	0.930417	0.544	0.189	2.86831e-210	5	Mmp19
2.7869e-213	0.889174	0.959	0.813	5.41522e-209	5	Eno1
2.84058e-213	1.18643	0.842	0.477	5.51953e-209	5	Ms4a4c
3.24997e-212	0.799466	0.765	0.362	6.31502e-208	5	Nfil3
4.3092e-212	0.903536	0.984	0.896	8.37321e-208	5	Prdx5
1.11481e-209	-2.07444	0.552	0.814	2.16618e-205	5	C1qc
8.56592e-208	-2.05294	0.6	0.829	1.66444e-203	5	C1qa
1.37908e-207	0.997603	0.982	0.84	2.6797e-203	5	S100a11
9.43996e-206	0.95118	0.697	0.285	1.83428e-201	5	Hp
4.24467e-202	0.793241	0.993	0.859	8.24782e-198	5	Lgals3
3.80522e-201	1.72336	0.651	0.278	7.39392e-197	5	Chil3
1.35505e-199	1.01227	0.501	0.168	2.633e-195	5	Vegfa
1.97489e-197	0.839154	0.901	0.588	3.83741e-193	5	Msr1
3.47708e-197	0.882952	0.927	0.611	6.75632e-193	5	Gda
2.74568e-193	-1.00036	0.998	0.995	5.33513e-189	5	Cst3
2.06013e-191	0.800823	0.949	0.713	4.00305e-187	5	Aprt
2.02238e-190	1.0357	0.994	0.938	3.92969e-186	5	Vim
4.59458e-190	0.920293	0.824	0.426	8.92772e-186	5	Clec4d
7.16726e-190	-2.02043	0.805	0.905	1.39267e-185	5	Selenop
7.66909e-190	1.21503	0.952	0.786	1.49018e-185	5	Ier3
9.63977e-190	0.811775	0.971	0.841	1.8731e-185	5	Ldha
1.22514e-189	0.826685	0.976	0.806	2.38057e-185	5	Itgam
7.34711e-188	0.80588	0.906	0.613	1.42762e-183	5	Emilin2
6.47602e-187	0.778852	0.809	0.42	1.25836e-182	5	Sirpb1c
6.52193e-187	0.883432	0.932	0.735	1.26728e-182	5	Pgam1
6.05209e-183	-1.72352	0.672	0.852	1.17598e-178	5	C1qb
5.7829e-180	1.51363	0.619	0.258	1.12368e-175	5	Arg1
3.80154e-179	0.876462	0.938	0.57	7.38677e-175	5	Ccr2
1.49584e-178	0.808328	0.868	0.542	2.90656e-174	5	Emb
3.50826e-178	0.946456	0.897	0.592	6.81689e-174	5	Ifrd1
8.62581e-178	0.733857	1	0.989	1.67608e-173	5	Actg1
3.97952e-174	-1.6138	0.311	0.681	7.7326e-170	5	Fcgrt
4.16878e-173	0.705929	0.989	0.93	8.10036e-169	5	Tspo
1.00871e-172	-1.29486	0.91	0.948	1.96002e-168	5	Serinc3
8.62156e-172	0.746436	0.97	0.732	1.67525e-167	5	Capg
1.46711e-169	-1.85247	0.251	0.616	2.85075e-165	5	Cd81
4.33013e-169	0.990284	0.528	0.206	8.41388e-165	5	Rgcc
3.05068e-167	-1.02908	0.993	0.993	5.92778e-163	5	Itm2b
3.59162e-167	0.615158	0.623	0.264	6.97888e-163	5	C3
1.37174e-166	-1.52488	0.531	0.775	2.66543e-162	5	Tmem176b
7.58711e-166	0.902761	0.872	0.591	1.47425e-161	5	Prdx6
1.35655e-161	0.423677	0.368	0.109	2.63592e-157	5	Tarm1
7.67149e-159	0.593416	0.981	0.903	1.49065e-154	5	Pitpna
1.78137e-158	0.701998	0.945	0.658	3.46138e-154	5	Nr4a1
3.42704e-158	-1.29574	0.439	0.747	6.65908e-154	5	Timp2
5.81483e-157	-1.00874	0.721	0.878	1.12988e-152	5	Txnip
6.84945e-157	0.764713	0.719	0.362	1.33092e-152	5	Adam8
9.31542e-157	0.734372	0.608	0.276	1.81008e-152	5	Hopx
2.07596e-156	0.693386	0.873	0.554	4.03379e-152	5	Fosl2
1.50388e-153	0.415165	0.311	0.084	2.92218e-149	5	Gpat3
7.15796e-152	0.527778	0.995	0.955	1.39086e-147	5	Rpl36al
1.98659e-147	0.52205	0.637	0.3	3.86013e-143	5	Gpr35
1.63679e-146	0.712178	0.811	0.524	3.18045e-142	5	Jarid2
2.25152e-146	0.726251	0.847	0.512	4.37493e-142	5	Ccr1
1.08538e-144	-1.60153	0.979	0.989	2.109e-140	5	Apoe
2.19618e-143	0.728058	0.972	0.897	4.26741e-139	5	Sec61g
2.78182e-143	0.56658	0.569	0.258	5.40535e-139	5	Slc2a1
1.55281e-142	-1.26135	0.435	0.729	3.01726e-138	5	Cd63
5.09752e-142	0.572711	0.979	0.901	9.905e-138	5	Sec61b
1.04532e-141	-1.51971	0.15	0.511	2.03117e-137	5	Gas6
2.10731e-139	0.575199	0.999	0.994	4.09471e-135	5	H3f3b
3.16221e-139	0.72333	0.971	0.871	6.1445e-135	5	Aldoa
3.47351e-138	0.552254	0.664	0.339	6.74938e-134	5	Fam129b
1.9213e-135	0.87645	0.984	0.879	3.73327e-131	5	Ccl9
1.2062e-134	0.515478	0.997	0.952	2.34376e-130	5	Fxyd5
3.7628e-132	-1.27645	0.461	0.715	7.3115e-128	5	Tmem176a
1.57776e-129	0.314551	0.194	0.04	3.06575e-125	5	Nrg1
1.47164e-128	0.365405	0.292	0.083	2.85955e-124	5	Cd177
1.74079e-128	0.553099	0.933	0.751	3.38253e-124	5	Nme1
1.11814e-127	0.592441	0.598	0.277	2.17265e-123	5	Mcemp1
1.04362e-126	0.386601	0.999	0.975	2.02787e-122	5	Sem1
2.47275e-126	-0.992602	0.451	0.734	4.8048e-122	5	Ckb
1.16647e-125	-1.21147	0.453	0.738	2.26657e-121	5	Pltp
1.51277e-125	-0.785738	0.84	0.899	2.93947e-121	5	Hexa
2.11448e-125	0.548861	0.727	0.428	4.10866e-121	5	Adssl1
4.26401e-124	0.504329	0.989	0.929	8.28539e-120	5	Nme2
5.55809e-124	-1.42308	0.123	0.459	1.07999e-119	5	Hpgd
3.28478e-122	-1.28514	0.167	0.496	6.38266e-118	5	Fcrls
4.38699e-122	0.563276	0.939	0.697	8.52436e-118	5	Msrb1
7.28938e-122	0.579248	0.9	0.684	1.4164e-117	5	Diaph1
1.09692e-121	-1.79999	0.152	0.482	2.13142e-117	5	Mgl2
7.81319e-121	-1.39549	0.628	0.82	1.51818e-116	5	Pf4
1.10204e-120	0.626987	0.655	0.357	2.14138e-116	5	Smox
4.90114e-120	0.899722	0.96	0.875	9.5234e-116	5	Cd14
2.51152e-119	0.800383	0.929	0.788	4.88013e-115	5	Ms4a6d
8.74818e-119	0.595016	0.688	0.36	1.69986e-114	5	Slfn1
1.90015e-118	-1.76862	0.206	0.522	3.69219e-114	5	Cbr2
5.19821e-118	-1.10712	0.135	0.461	1.01006e-113	5	Igf1
6.71652e-118	0.553399	0.983	0.895	1.30509e-113	5	Txn1
7.05777e-117	0.590476	0.997	0.913	1.3714e-112	5	Btg1
2.23707e-116	0.406096	0.319	0.105	4.34685e-112	5	Atp2b4
1.85136e-115	0.519972	0.617	0.318	3.59738e-111	5	Rab20
5.80522e-115	0.285316	0.216	0.053	1.12801e-110	5	Itga1
3.85125e-114	0.649034	0.96	0.86	7.48335e-110	5	Cstb
5.08899e-114	0.504956	0.93	0.813	9.88841e-110	5	Prelid1
1.25748e-113	0.7419	0.905	0.762	2.44341e-109	5	Tpi1
2.51711e-113	-1.15109	0.559	0.774	4.891e-109	5	Mrc1
3.12287e-113	0.53358	0.957	0.743	6.06804e-109	5	Cdkn1a
3.88034e-113	-1.00796	0.297	0.589	7.53989e-109	5	Ighm
9.69837e-113	0.365575	1	1	1.88449e-108	5	Actb
2.55201e-112	0.672779	0.771	0.506	4.95882e-108	5	Zbp1
3.1405e-112	0.331595	1	0.999	6.1023e-108	5	Tpt1
4.04133e-112	-0.905803	0.253	0.552	7.8527e-108	5	Wwp1
7.2557e-112	0.369783	0.38	0.143	1.40986e-107	5	Rai14
1.99331e-111	0.422168	0.503	0.213	3.87319e-107	5	Trem1
2.297e-111	0.555986	0.878	0.682	4.4633e-107	5	Ncf4
2.53269e-111	0.674217	0.723	0.404	4.92126e-107	5	Apoc2
2.65861e-111	-0.632848	0.922	0.944	5.16595e-107	5	Unc93b1
2.86296e-111	0.376956	0.747	0.405	5.56301e-107	5	Napsa
5.33169e-111	-1.19292	0.177	0.486	1.036e-106	5	Igfbp4
8.25045e-110	0.510993	0.957	0.818	1.60314e-105	5	Mrpl52
1.66244e-109	0.374276	0.381	0.147	3.23028e-105	5	Morrbid
3.70799e-109	0.307927	0.236	0.065	7.20499e-105	5	B3gnt5
1.27596e-108	0.44556	0.484	0.22	2.47933e-104	5	Mefv
1.71428e-108	0.471467	0.557	0.274	3.33103e-104	5	Glipr2
4.03961e-108	-1.33484	0.663	0.801	7.84938e-104	5	Trf
6.15809e-108	0.66279	0.996	0.98	1.19658e-103	5	Ifitm3
6.8802e-108	0.947932	0.929	0.762	1.33689e-103	5	Cxcl2
5.27755e-107	-0.732645	0.11	0.421	1.02548e-102	5	Hpgds
4.57052e-105	-0.672852	0.499	0.731	8.88097e-101	5	Abhd12
8.13658e-104	-0.741733	0.763	0.848	1.58102e-99	5	Rgs10
1.24873e-103	0.811125	0.659	0.381	2.42641e-99	5	Ifitm6
2.05114e-103	0.376658	0.414	0.177	3.98556e-99	5	Slc39a14
3.47534e-103	0.602859	0.834	0.606	6.75293e-99	5	Lrrfip1
6.19408e-103	-1.18756	0.629	0.756	1.20357e-98	5	Stab1
3.36192e-102	0.734917	0.96	0.831	6.53255e-98	5	Atf3
2.74651e-101	0.818672	0.889	0.639	5.33674e-97	5	Il1b
1.55029e-100	0.447534	0.516	0.25	3.01236e-96	5	Gm5150
3.25104e-100	0.361596	0.339	0.128	6.31709e-96	5	Adora2b
5.70277e-100	-1.83119	0.214	0.497	1.10811e-95	5	Folr2
1.09799e-98	0.744145	0.874	0.743	2.1335e-94	5	Fcgr1
1.39162e-98	-0.743222	0.318	0.597	2.70406e-94	5	Nrp1
2.26237e-96	-0.871559	0.197	0.5	4.39601e-92	5	Serpinb6a
4.30934e-96	0.4611	0.994	0.964	8.37347e-92	5	Atp6v0c
1.5206e-95	-0.712528	0.76	0.857	2.95467e-91	5	Ehd4
1.69063e-95	0.3797	0.752	0.435	3.28507e-91	5	Fgr
2.9704e-95	0.474474	0.901	0.714	5.77179e-91	5	Cycs
3.33181e-95	0.350953	0.995	0.979	6.47404e-91	5	Arpc1b
3.35634e-95	0.616604	0.919	0.785	6.5217e-91	5	Esd
8.96372e-95	0.564654	0.991	0.916	1.74174e-90	5	Cd52
1.68594e-94	0.570066	0.587	0.307	3.27595e-90	5	Bhlhe40
6.19186e-94	0.743172	0.748	0.524	1.20314e-89	5	Ifi209
7.39053e-94	-0.336146	1	0.998	1.43605e-89	5	Rplp1
8.2296e-94	0.433043	0.97	0.76	1.59909e-89	5	Pim1
1.80906e-93	0.494747	0.971	0.896	3.51518e-89	5	Dynll1
2.68559e-93	0.652001	0.893	0.744	5.21837e-89	5	Rnh1
8.32897e-93	0.752542	0.884	0.734	1.6184e-88	5	Mif
1.96209e-92	-0.978027	0.614	0.743	3.81253e-88	5	Blvrb
5.22667e-92	0.456799	0.998	0.959	1.01559e-87	5	Junb
3.52025e-91	0.470468	0.923	0.767	6.84019e-87	5	Itgb2
1.12546e-90	0.462041	0.637	0.387	2.18688e-86	5	Gch1
1.90162e-90	-0.901773	0.142	0.427	3.69503e-86	5	Pmp22
5.41122e-90	0.447698	0.784	0.562	1.05145e-85	5	Higd1a
7.11959e-90	-0.895072	0.496	0.677	1.38341e-85	5	Rnase4
1.75046e-89	0.32598	0.415	0.191	3.40132e-85	5	Ripk3
2.35175e-89	-1.76688	0.6	0.78	4.56968e-85	5	H2-Eb1
9.24906e-89	-0.708636	0.178	0.447	1.79718e-84	5	Smagp
2.81534e-88	-0.751753	0.995	0.993	5.47049e-84	5	mt-Cytb
5.85314e-88	-0.904838	0.278	0.552	1.13732e-83	5	Slamf9
7.78625e-88	0.390403	0.557	0.289	1.51295e-83	5	Klra2
1.08204e-87	-0.676386	0.323	0.58	2.10251e-83	5	Frmd4b
3.57377e-87	-0.508215	1	0.993	6.94419e-83	5	Malat1
7.03054e-87	-0.680201	0.085	0.355	1.36611e-82	5	Slco2b1
1.18315e-86	0.361338	0.993	0.988	2.29898e-82	5	H3f3a
1.19236e-86	-0.720474	0.989	0.984	2.31688e-82	5	mt-Nd2
1.20937e-86	0.518116	0.816	0.592	2.34992e-82	5	Ehd1
1.79254e-86	0.505374	0.788	0.54	3.48309e-82	5	Csf2rb
1.83829e-86	0.713341	0.704	0.448	3.57198e-82	5	Phlda1
2.66458e-86	-0.79273	0.526	0.714	5.17754e-82	5	Mef2c
2.93337e-86	-0.668275	0.886	0.93	5.69983e-82	5	Marcks
3.65829e-86	0.544295	0.966	0.926	7.10842e-82	5	Ms4a6c
3.82799e-86	-1.13748	0.479	0.693	7.43817e-82	5	Ms4a7
7.0081e-86	0.330454	0.484	0.244	1.36174e-81	5	Ero1l
7.335e-86	0.326552	0.999	0.987	1.42526e-81	5	Cyba
1.74395e-85	0.39564	0.569	0.315	3.38867e-81	5	Stk40
3.27036e-85	0.570818	0.717	0.466	6.35464e-81	5	Chd7
1.15124e-84	-1.20842	0.359	0.582	2.23697e-80	5	Cfh
2.05974e-84	0.669538	0.762	0.539	4.00228e-80	5	Ifi211
2.23907e-84	-0.626458	0.121	0.386	4.35074e-80	5	St3gal6
2.4557e-84	0.341624	0.301	0.115	4.77167e-80	5	Ankrd37
6.58342e-84	0.542396	0.708	0.467	1.27923e-79	5	Glrx
1.84933e-83	0.528674	0.878	0.699	3.59344e-79	5	Card19
4.00136e-83	-0.75806	0.711	0.79	7.77504e-79	5	Adgre1
4.99676e-83	0.289845	0.997	0.98	9.70921e-79	5	Arpc2
5.90302e-83	0.480911	0.541	0.301	1.14702e-78	5	Pim3
7.97609e-83	0.40108	0.474	0.238	1.54983e-78	5	Ell2
1.12746e-82	0.520099	0.674	0.415	2.19077e-78	5	Bcl2l11
1.14023e-82	-0.616865	0.53	0.729	2.21557e-78	5	Ypel3
1.57657e-82	0.426788	0.95	0.841	3.06343e-78	5	Ywhaz
1.64655e-82	0.50343	0.806	0.573	3.19942e-78	5	Slc15a3
2.49914e-82	0.369169	0.996	0.957	4.85608e-78	5	Mcl1
5.12679e-82	0.476267	0.87	0.719	9.96187e-78	5	P4hb
7.21829e-82	0.535587	1	0.992	1.40259e-77	5	Hspa8
9.72737e-82	-0.51335	0.746	0.844	1.89013e-77	5	Cd48
1.46948e-81	0.433932	0.932	0.797	2.85534e-77	5	Chmp4b
1.56294e-81	0.548795	0.913	0.783	3.03696e-77	5	Pycard
2.45353e-81	0.570076	0.684	0.431	4.76745e-77	5	Tpm3-rs7
3.53833e-81	-1.61221	0.619	0.781	6.87534e-77	5	H2-Aa
5.26769e-81	0.440673	0.779	0.518	1.02356e-76	5	Ezr
5.36813e-81	0.440831	0.925	0.786	1.04308e-76	5	Ppp2ca
9.37638e-81	0.75038	0.57	0.307	1.82192e-76	5	Il1rn
1.91046e-80	0.380454	0.97	0.892	3.71222e-76	5	Rbm3
1.65962e-79	-0.606177	0.402	0.627	3.22481e-75	5	Pea15a
4.24307e-79	-0.736479	0.718	0.828	8.2447e-75	5	Hexb
7.37104e-79	0.555791	0.495	0.236	1.43227e-74	5	Slpi
1.16837e-78	0.476139	0.929	0.782	2.27026e-74	5	Cox17
5.68563e-78	0.459757	0.366	0.164	1.10477e-73	5	Ass1
8.19495e-78	0.514905	0.473	0.256	1.59236e-73	5	Nt5dc2
1.36192e-77	0.336306	0.988	0.936	2.64634e-73	5	Arpc5
1.39811e-77	0.375363	0.975	0.902	2.71668e-73	5	Fam49b
1.67454e-77	0.382868	0.984	0.927	3.25379e-73	5	Capza2
2.35567e-77	0.487203	0.842	0.654	4.5773e-73	5	Arl4c
3.74844e-77	0.392158	0.963	0.861	7.28359e-73	5	Shisa5
1.57802e-76	0.444031	0.853	0.668	3.06625e-72	5	Tmem167
4.99562e-76	0.329821	0.372	0.168	9.70699e-72	5	Ikbke
7.56837e-76	0.40793	0.421	0.21	1.47061e-71	5	Crem
1.04014e-75	-0.769861	0.074	0.314	2.02109e-71	5	Lilra5
1.16953e-75	-0.47966	0.141	0.396	2.27251e-71	5	Blnk
4.39076e-75	0.464042	0.814	0.613	8.53168e-71	5	Spag9
8.66444e-75	0.282516	0.366	0.168	1.68359e-70	5	Sh2b2
1.42186e-74	0.284939	0.402	0.189	2.76281e-70	5	Helz2
1.55306e-74	-0.650275	0.436	0.638	3.01775e-70	5	Bin1
2.88276e-74	-0.600665	0.074	0.312	5.60148e-70	5	Sult1a1
3.15347e-74	-0.571795	0.404	0.618	6.1275e-70	5	Tgfbr2
4.01655e-74	0.378784	0.763	0.481	7.80457e-70	5	Cytip
4.59906e-74	-1.32473	0.099	0.343	8.93643e-70	5	Cd163
7.99346e-74	0.446714	0.441	0.229	1.55321e-69	5	Havcr2
1.25559e-73	0.417054	0.804	0.588	2.43973e-69	5	AI662270
1.2632e-73	0.421076	0.979	0.921	2.45453e-69	5	Eif4a1
1.46622e-73	0.342519	0.717	0.448	2.84901e-69	5	Csrnp1
1.83135e-73	0.370008	0.554	0.317	3.55849e-69	5	Itga5
4.20006e-73	0.406286	0.905	0.745	8.16115e-69	5	Atp1b3
8.17797e-73	0.387604	0.578	0.337	1.58906e-68	5	Gpr132
9.85278e-73	0.321199	0.411	0.2	1.91449e-68	5	AI504432
1.35247e-72	0.4562	0.687	0.461	2.62798e-68	5	Plec
2.09363e-72	-1.48723	0.702	0.824	4.06813e-68	5	H2-Ab1
4.96893e-72	0.307845	0.997	0.986	9.65512e-68	5	Calm1
6.3387e-72	0.457064	0.955	0.848	1.23167e-67	5	Mrpl33
1.13362e-71	0.704815	0.719	0.497	2.20274e-67	5	Isg15
1.326e-71	0.315942	0.98	0.938	2.57656e-67	5	Arf5
2.17892e-71	0.392241	0.796	0.6	4.23386e-67	5	Ube2a
2.69151e-71	0.603785	0.882	0.742	5.22987e-67	5	Ifi204
2.92272e-71	0.366289	0.97	0.878	5.67913e-67	5	Ndufb1-ps
2.98735e-71	0.364477	0.549	0.324	5.80471e-67	5	Pfkl
3.99208e-71	-0.482517	0.226	0.47	7.75701e-67	5	Bmyc
4.13792e-71	0.333485	0.973	0.894	8.04039e-67	5	Uqcrq
5.66535e-71	0.484697	0.359	0.165	1.10083e-66	5	Ifi205
6.18218e-71	-0.623703	0.249	0.487	1.20126e-66	5	Lifr
9.61368e-71	0.406965	0.712	0.453	1.86803e-66	5	Nlrp3
1.63262e-70	0.326242	0.979	0.932	3.17235e-66	5	Slc25a3
1.83469e-70	0.384007	0.932	0.811	3.56498e-66	5	Srp9
2.05617e-70	0.393587	0.854	0.671	3.99534e-66	5	Ciao2a
2.42084e-70	-0.591908	0.836	0.892	4.70393e-66	5	Ly86
3.6009e-70	0.383309	0.781	0.533	6.9969e-66	5	Ets2
7.23115e-70	-0.572267	0.083	0.317	1.40508e-65	5	Gpr34
8.51401e-70	0.288087	0.182	0.056	1.65436e-65	5	Flrt3
1.3375e-69	-0.574222	0.715	0.837	2.59889e-65	5	Ptms
1.43099e-69	0.575064	0.723	0.516	2.78055e-65	5	Tiparp
1.55476e-69	0.54282	0.794	0.593	3.02106e-65	5	Tlr2
2.82543e-69	-0.589996	0.392	0.595	5.49009e-65	5	Hfe
3.17653e-69	0.387424	0.996	0.975	6.17232e-65	5	Npc2
3.65949e-69	0.375466	0.703	0.461	7.11076e-65	5	Azin1
8.28241e-69	0.593249	0.668	0.447	1.60935e-64	5	AY036118
1.61195e-68	-0.584233	0.34	0.572	3.13218e-64	5	Mtss1
1.76809e-68	-0.505023	0.699	0.8	3.43558e-64	5	Gltp
1.89268e-68	0.342605	0.489	0.268	3.67767e-64	5	1600014C10Rik
3.15293e-68	0.379287	0.645	0.412	6.12645e-64	5	Slc38a1
7.52328e-68	0.610172	0.547	0.333	1.46185e-63	5	Malt1
7.88484e-68	0.365895	0.956	0.877	1.5321e-63	5	Slc25a5
1.28437e-67	-0.780797	0.999	0.993	2.49566e-63	5	Ctsb
2.66047e-67	0.465239	0.999	0.964	5.16955e-63	5	Fos
3.27893e-67	0.385064	0.838	0.606	6.37129e-63	5	Kdm6b
4.13796e-67	-0.754157	0.414	0.637	8.04047e-63	5	Pou2f2
3.46573e-66	0.350851	0.94	0.823	6.73426e-62	5	Abracl
4.97671e-66	0.366469	0.918	0.774	9.67024e-62	5	Vapa
4.9995e-66	-1.59412	0.083	0.306	9.71452e-62	5	Lyve1
1.04738e-65	0.453945	0.912	0.772	2.03517e-61	5	Plek
2.53378e-65	0.413849	0.788	0.57	4.92338e-61	5	Ndel1
3.62278e-65	-0.553026	0.847	0.868	7.03943e-61	5	Man2b1
5.01336e-65	-0.47156	1	0.998	9.74146e-61	5	mt-Co2
6.20323e-65	0.351082	0.916	0.78	1.20535e-60	5	Ube2l3
7.04554e-65	0.750138	0.325	0.148	1.36902e-60	5	Timp1
1.3484e-64	-0.607864	0.476	0.658	2.62007e-60	5	Clec2d
2.04745e-64	0.31338	0.998	0.987	3.97841e-60	5	Rplp0
2.28103e-64	0.396316	0.473	0.267	4.43226e-60	5	Tes
2.6533e-64	0.374096	0.937	0.81	5.15562e-60	5	Atp1a1
5.18078e-64	0.389916	0.935	0.798	1.00668e-59	5	Rbms1
5.99434e-64	0.343075	0.432	0.226	1.16476e-59	5	Rab11fip1
8.87429e-64	-0.583025	0.505	0.67	1.72436e-59	5	Lipa
1.91242e-63	-0.494387	0.798	0.854	3.71602e-59	5	Rabac1
2.10634e-63	0.390991	0.554	0.319	4.09283e-59	5	Dusp5
2.6552e-63	0.65951	0.97	0.914	5.15932e-59	5	Ccl6
4.1903e-63	0.327944	0.602	0.383	8.14216e-59	5	Sde2
6.06175e-63	-0.622284	0.2	0.418	1.17786e-58	5	Stard8
6.31121e-63	-0.510765	0.267	0.493	1.22633e-58	5	Fgd2
1.56756e-62	0.382904	0.674	0.456	3.04592e-58	5	Spty2d1
1.67998e-62	-0.59806	0.499	0.657	3.26437e-58	5	Camk1
2.43683e-62	0.53427	0.732	0.512	4.735e-58	5	Irf7
2.71899e-62	0.401381	0.691	0.478	5.28326e-58	5	Tgif1
2.84769e-62	0.396785	0.733	0.527	5.53335e-58	5	Eif4e
4.68536e-62	0.365404	0.706	0.495	9.10412e-58	5	Camk2d
1.18786e-61	-0.499976	0.997	0.989	2.30813e-57	5	mt-Nd1
1.75127e-61	-0.890844	0.132	0.35	3.40289e-57	5	Fxyd2
1.99433e-61	-0.462942	0.082	0.294	3.87518e-57	5	Tanc2
2.40675e-61	0.428632	0.906	0.768	4.67655e-57	5	Tpm4
2.54216e-61	0.364985	0.883	0.72	4.93967e-57	5	Prkar1a
8.36668e-61	0.338563	0.806	0.612	1.62573e-56	5	H13
9.83853e-61	0.414636	0.955	0.839	1.91173e-56	5	Slfn2
1.01294e-60	0.341716	0.779	0.579	1.96825e-56	5	Baz1a
1.14252e-60	0.348407	0.828	0.668	2.22003e-56	5	Mrpl20
1.42812e-60	-0.490348	0.181	0.397	2.77499e-56	5	Slc9a9
1.43468e-60	0.361793	0.993	0.943	2.78772e-56	5	Dusp1
1.60631e-60	-0.506278	1	0.998	3.12123e-56	5	mt-Co3
4.74199e-60	0.25598	0.162	0.05	9.21417e-56	5	Olr1
4.90809e-60	0.340061	0.978	0.92	9.5369e-56	5	Eif5a
5.01145e-60	-0.552025	0.242	0.471	9.73775e-56	5	Gatm
6.67769e-60	-0.653817	0.773	0.848	1.29754e-55	5	Tsc22d3
9.34563e-60	0.406467	0.618	0.392	1.81595e-55	5	Runx3
9.98019e-60	-0.499959	0.341	0.534	1.93925e-55	5	Gna12
1.0242e-59	0.290713	0.272	0.114	1.99012e-55	5	Gm9733
1.49235e-59	0.301084	0.372	0.188	2.89979e-55	5	Cd80
1.8099e-59	0.369042	0.888	0.766	3.51681e-55	5	Tomm20
2.39089e-59	0.27089	0.393	0.201	4.64575e-55	5	Ms4a8a
2.68625e-59	-0.640885	0.955	0.927	5.21964e-55	5	Csf1r
4.43092e-59	-0.473558	0.254	0.469	8.60971e-55	5	Hmgn1
6.00895e-59	0.394068	0.768	0.595	1.1676e-54	5	Dnajb11
6.36215e-59	0.343087	0.601	0.388	1.23623e-54	5	Pfkp
8.76554e-59	0.355805	0.727	0.52	1.70323e-54	5	Snx18
1.38225e-58	-0.769326	0.765	0.804	2.68586e-54	5	Maf
2.01532e-58	-1.37836	0.901	0.933	3.91598e-54	5	Cd74
2.3289e-58	-0.603339	0.11	0.319	4.52528e-54	5	Ctla2b
6.10982e-58	0.400355	0.661	0.425	1.1872e-53	5	Gsr
7.02718e-58	0.325657	0.946	0.841	1.36545e-53	5	Chmp2a
9.23094e-58	0.303858	0.361	0.18	1.79366e-53	5	Igfbp6
1.12643e-57	0.3565	0.934	0.829	2.18877e-53	5	Lyn
3.21866e-57	0.321647	0.957	0.886	6.25417e-53	5	Myl12a
5.8449e-57	0.27681	0.386	0.199	1.13572e-52	5	Maff
1.03561e-56	0.362935	0.555	0.352	2.01229e-52	5	Ccdc71l
1.96223e-56	0.35467	0.804	0.603	3.8128e-52	5	Tuba1c
2.39225e-56	0.375969	0.562	0.334	4.64839e-52	5	Lmnb1
9.63719e-56	0.358379	0.981	0.916	1.8726e-51	5	Cd53
1.36046e-55	0.33949	0.916	0.769	2.6435e-51	5	Litaf
2.29544e-55	0.349295	0.634	0.421	4.46027e-51	5	Rara
4.33034e-55	-0.505317	0.25	0.454	8.41429e-51	5	Cd33
4.34429e-55	-0.48213	0.416	0.598	8.44138e-51	5	Tnfsf12
7.13085e-55	-0.492821	0.994	0.992	1.3856e-50	5	mt-Nd4
8.54159e-55	0.340332	0.618	0.402	1.65972e-50	5	Txnrd1
1.12111e-54	0.339193	0.966	0.907	2.17843e-50	5	Dbi
1.47857e-54	0.319581	0.634	0.432	2.873e-50	5	Oas1a
2.04498e-54	-0.584069	0.477	0.648	3.9736e-50	5	Tmcc1
2.46614e-54	0.599729	0.798	0.643	4.79195e-50	5	Slfn5
2.93261e-54	-0.428267	0.34	0.541	5.69836e-50	5	Nenf
3.26366e-54	0.320409	0.654	0.459	6.34161e-50	5	Lrrc59
3.3869e-54	0.412004	0.925	0.792	6.58109e-50	5	Ctsl
3.84409e-54	0.272703	0.982	0.953	7.46946e-50	5	Btf3
3.93779e-54	-0.767046	0.235	0.445	7.65153e-50	5	Cd72
4.61897e-54	-0.474081	0.169	0.374	8.97513e-50	5	Abca9
5.32743e-54	0.442582	0.645	0.455	1.03517e-49	5	Rilpl2
8.21615e-54	-0.567193	0.413	0.595	1.59648e-49	5	Zfhx3
1.35954e-53	0.306408	0.793	0.577	2.64172e-49	5	Edem1
1.44925e-53	-0.561181	0.263	0.487	2.81603e-49	5	Cd36
1.57888e-53	0.296329	0.959	0.887	3.06792e-49	5	Psma7
2.32793e-53	0.314483	0.492	0.279	4.5234e-49	5	Slfn4
3.34285e-53	-0.900086	0.213	0.41	6.49549e-49	5	Clec10a
4.06397e-53	0.344075	0.934	0.834	7.8967e-49	5	H2afj
4.68193e-53	0.325739	0.742	0.55	9.09745e-49	5	Etf1
5.82194e-53	0.375264	0.783	0.613	1.13126e-48	5	Gna13
6.35673e-53	-0.739985	0.248	0.455	1.23518e-48	5	Ccnd1
8.75298e-53	0.308132	0.715	0.516	1.70079e-48	5	Cisd2
1.15668e-52	-0.489279	0.311	0.505	2.24754e-48	5	Ifi27
1.38159e-52	0.320024	0.689	0.507	2.68456e-48	5	Ufm1
1.59334e-52	0.277063	0.943	0.8	3.09602e-48	5	Gm2a
1.66641e-52	0.646843	0.7	0.524	3.23801e-48	5	Clec4n
3.14194e-52	-0.513098	0.625	0.737	6.10511e-48	5	Dhrs3
4.08163e-52	0.333242	0.414	0.234	7.93101e-48	5	AI839979
6.29741e-52	0.271198	0.622	0.42	1.22365e-47	5	Nab1
6.90832e-52	0.293141	0.958	0.874	1.34236e-47	5	Ifi30
7.75165e-52	-0.467936	0.094	0.29	1.50622e-47	5	Tns1
7.75678e-52	0.313674	0.714	0.528	1.50722e-47	5	Lsm12
1.26395e-51	0.288111	0.651	0.459	2.45598e-47	5	Bak1
1.29786e-51	0.334831	0.792	0.62	2.52187e-47	5	Surf4
1.38932e-51	0.312809	0.961	0.863	2.6996e-47	5	Taldo1
2.6422e-51	-0.455509	0.323	0.526	5.13406e-47	5	Lyl1
3.07372e-51	0.30927	0.948	0.842	5.97255e-47	5	Ywhab
3.23777e-51	0.359404	0.641	0.448	6.2913e-47	5	Map2k3
4.19702e-51	-0.597453	0.052	0.233	8.15524e-47	5	Timd4
5.73941e-51	0.267223	0.46	0.256	1.11523e-46	5	Itgb7
7.37969e-51	0.664179	0.385	0.216	1.43395e-46	5	Hilpda
9.96042e-51	0.431983	0.833	0.663	1.93541e-46	5	Anxa1
1.23643e-50	0.342192	0.785	0.6	2.40251e-46	5	Lgals9
1.47495e-50	0.324573	0.776	0.598	2.86598e-46	5	Cux1
1.72551e-50	-0.400799	0.411	0.592	3.35284e-46	5	H2afv
3.27402e-50	-0.522075	0.776	0.852	6.36174e-46	5	Kctd12
6.7749e-50	-0.397951	0.267	0.457	1.31643e-45	5	Vkorc1
7.76801e-50	0.311382	0.79	0.625	1.5094e-45	5	Mrpl54
9.64017e-50	-0.434104	0.851	0.899	1.87318e-45	5	Mbnl1
1.24374e-49	-0.457523	0.162	0.358	2.41671e-45	5	Alox5
1.54983e-49	-1.95091	0.142	0.33	3.01147e-45	5	Ccl8
2.00685e-49	0.299467	0.568	0.377	3.89951e-45	5	Pxk
2.39775e-49	0.368316	0.666	0.478	4.65906e-45	5	Trim25
3.11889e-49	-0.537418	0.561	0.713	6.06031e-45	5	Clec12a
4.73698e-49	-0.34629	0.149	0.347	9.20443e-45	5	Il16
7.95221e-49	0.295038	0.961	0.877	1.54519e-44	5	Sub1
8.58227e-49	-0.376923	1	0.999	1.66762e-44	5	mt-Atp6
9.56324e-49	1.05993	0.856	0.752	1.85823e-44	5	Ccl2
1.35609e-48	-0.488826	0.405	0.576	2.63503e-44	5	Ap1b1
1.3684e-48	0.331287	0.932	0.834	2.65893e-44	5	Tmed2
2.54341e-48	0.305999	0.68	0.489	4.94211e-44	5	Furin
3.38714e-48	-0.389952	0.92	0.931	6.58155e-44	5	Ptpn18
4.00317e-48	-0.428248	0.356	0.534	7.77856e-44	5	Sec14l1
4.28903e-48	0.31451	0.662	0.476	8.33402e-44	5	Nsf
7.9348e-48	0.262673	0.68	0.45	1.54181e-43	5	Gm21188
8.48448e-48	0.250673	0.441	0.262	1.64862e-43	5	Fam241a
1.0542e-47	0.26629	0.981	0.915	2.04842e-43	5	Ube2d3
1.06852e-47	0.306969	0.92	0.833	2.07624e-43	5	Dad1
1.2775e-47	0.29063	0.182	0.07	2.48232e-43	5	Prtn3
1.45342e-47	-0.432212	0.788	0.827	2.82414e-43	5	Ndfip1
2.05265e-47	0.319147	0.841	0.689	3.98851e-43	5	Ssr3
2.12424e-47	0.267863	0.994	0.958	4.12761e-43	5	Actr3
2.1764e-47	0.265871	0.433	0.258	4.22896e-43	5	Nufip1
2.22679e-47	0.317351	0.854	0.658	4.32687e-43	5	Trib1
2.49969e-47	0.315314	0.753	0.583	4.85715e-43	5	Ssr1
3.38496e-47	0.356065	0.909	0.788	6.57731e-43	5	Plin2
4.60228e-47	0.260103	0.996	0.992	8.94269e-43	5	Eif1
4.90084e-47	0.258273	0.975	0.909	9.52281e-43	5	Ostf1
5.45815e-47	-0.831816	0.059	0.23	1.06057e-42	5	Mmp9
5.63314e-47	-0.389835	0.062	0.234	1.09458e-42	5	Bank1
5.65853e-47	0.350576	0.837	0.701	1.09951e-42	5	Cope
5.67433e-47	-0.369374	0.083	0.258	1.10258e-42	5	Rac3
5.76316e-47	0.382902	0.887	0.774	1.11984e-42	5	Ptpn1
6.22634e-47	0.267633	0.721	0.518	1.20984e-42	5	Bin2
6.22947e-47	-0.43644	0.086	0.262	1.21045e-42	5	Npl
9.25359e-47	-0.585204	0.639	0.742	1.79807e-42	5	Glul
2.35697e-46	-0.363408	0.144	0.326	4.57983e-42	5	Tspan4
2.67369e-46	-0.511237	0.34	0.517	5.19524e-42	5	Lacc1
2.70374e-46	-0.455888	0.615	0.724	5.25364e-42	5	Cyb5a
3.50089e-46	0.251046	0.322	0.163	6.80259e-42	5	Nr4a3
4.71931e-46	0.387544	0.934	0.84	9.17009e-42	5	Samhd1
4.74015e-46	0.292014	0.689	0.478	9.21059e-42	5	Dennd4a
5.3269e-46	0.330731	0.843	0.693	1.03507e-41	5	Tmed5
7.00746e-46	-0.444965	0.824	0.868	1.36162e-41	5	Rsrp1
7.8903e-46	0.364344	0.779	0.612	1.53317e-41	5	Sod2
9.42277e-46	0.2951	0.835	0.666	1.83094e-41	5	Capza1
1.33366e-45	0.345654	0.561	0.367	2.59144e-41	5	Pde4b
1.41807e-45	-0.633558	0.414	0.577	2.75546e-41	5	Gm34455
1.80417e-45	-0.411421	0.842	0.87	3.50568e-41	5	Snx5
2.02016e-45	0.250465	0.982	0.957	3.92536e-41	5	Arpc3
2.54364e-45	-0.458046	0.559	0.72	4.94255e-41	5	Cxcl16
2.76444e-45	0.299631	0.532	0.347	5.37158e-41	5	Fem1c
3.91587e-45	0.538311	0.692	0.486	7.60892e-41	5	Spp1
5.44837e-45	-0.36628	0.079	0.248	1.05867e-40	5	Grap
7.08965e-45	0.340023	0.743	0.575	1.37759e-40	5	Hdlbp
7.23995e-45	0.289483	0.551	0.374	1.4068e-40	5	Nmi
8.14707e-45	0.37533	0.533	0.346	1.58306e-40	5	Bcl2a1d
8.22147e-45	0.308671	0.5	0.319	1.59751e-40	5	Nfkbie
8.77427e-45	0.270558	0.963	0.902	1.70493e-40	5	Msn
1.04691e-44	-0.556004	0.371	0.54	2.03425e-40	5	2810013P06Rik
1.06005e-44	-0.3557	0.143	0.323	2.05979e-40	5	Rnf150
1.09116e-44	0.275972	0.887	0.751	2.12022e-40	5	Sf3b6
1.29774e-44	0.269234	0.989	0.95	2.52164e-40	5	Cotl1
1.5226e-44	-0.423822	0.325	0.499	2.95856e-40	5	Mxd4
1.60575e-44	0.356652	0.608	0.434	3.12013e-40	5	Bst1
1.60586e-44	0.304525	0.893	0.763	3.12035e-40	5	Rab5if
1.71922e-44	0.413905	0.541	0.373	3.34061e-40	5	Got1
2.11728e-44	0.368143	0.914	0.792	4.11409e-40	5	Pnp
2.32391e-44	0.293654	0.747	0.598	4.51559e-40	5	Snf8
3.06597e-44	-0.509897	0.972	0.949	5.95748e-40	5	Grn
6.18635e-44	0.338557	0.794	0.642	1.20207e-39	5	Kdm7a
6.26657e-44	0.287896	0.988	0.941	1.21766e-39	5	Coro1a
6.65069e-44	-0.380106	0.777	0.824	1.29229e-39	5	Tle5
8.43679e-44	-0.581355	0.154	0.33	1.63935e-39	5	Clec4b1
9.39084e-44	0.485504	0.81	0.639	1.82473e-39	5	Gadd45b
1.05498e-43	0.260019	0.585	0.399	2.04993e-39	5	Rap2c
1.19864e-43	0.332682	0.632	0.449	2.32909e-39	5	Por
1.59867e-43	0.302666	0.906	0.81	3.10637e-39	5	Rab5c
2.41032e-43	-0.351899	0.936	0.934	4.68349e-39	5	Ctsa
2.50344e-43	0.359647	0.861	0.719	4.86443e-39	5	Xbp1
1.15013e-42	0.267517	0.961	0.882	2.23482e-38	5	Atp5f1
1.57705e-42	0.324612	0.719	0.536	3.06436e-38	5	N4bp1
1.75675e-42	0.280786	0.714	0.526	3.41355e-38	5	Tubb6
2.25956e-42	0.333912	0.49	0.293	4.39055e-38	5	Ptgs2
2.36983e-42	-0.386999	0.312	0.492	4.60481e-38	5	Swap70
2.60045e-42	-0.36625	0.797	0.836	5.05294e-38	5	Tmem59
5.18441e-42	0.288423	0.911	0.786	1.00738e-37	5	1810037I17Rik
6.62853e-42	0.335334	0.959	0.872	1.28799e-37	5	Tpd52
6.9997e-42	-0.363557	0.18	0.363	1.36011e-37	5	Siglece
8.65203e-42	0.380324	0.977	0.899	1.68118e-37	5	Ahnak
9.16637e-42	0.279257	0.928	0.818	1.78112e-37	5	Atp5md
1.08275e-41	0.305753	0.709	0.52	2.10389e-37	5	Rnf149
1.14357e-41	0.293321	0.768	0.594	2.22207e-37	5	Lrpap1
1.19502e-41	0.303233	0.654	0.482	2.32205e-37	5	Sec61a1
1.21128e-41	0.289578	0.893	0.751	2.35364e-37	5	Atp6v1e1
1.23337e-41	-0.408631	0.23	0.406	2.39656e-37	5	Trim47
1.26427e-41	0.253963	0.916	0.797	2.4566e-37	5	Fis1
1.65807e-41	0.277576	0.903	0.79	3.22179e-37	5	Srsf9
1.874e-41	0.338701	0.77	0.628	3.64137e-37	5	Ssr2
1.88624e-41	-0.389108	0.22	0.396	3.66515e-37	5	Sesn1
1.94003e-41	0.265024	0.966	0.871	3.76968e-37	5	Gm10076
2.12795e-41	0.272745	0.993	0.943	4.13481e-37	5	Zfp36
2.76216e-41	0.282955	0.857	0.729	5.36716e-37	5	Cmpk1
3.63555e-41	-0.307806	0.039	0.188	7.06424e-37	5	Cmah
4.34426e-41	0.271345	0.878	0.768	8.44133e-37	5	Psmb5
4.59372e-41	0.270205	0.422	0.251	8.92606e-37	5	Oas3
7.87469e-41	-0.352944	0.961	0.952	1.53013e-36	5	Ctsh
8.02312e-41	-0.440776	0.273	0.445	1.55897e-36	5	Itsn1
8.25181e-41	0.270085	0.92	0.822	1.60341e-36	5	Taf10
9.09535e-41	0.627004	0.675	0.549	1.76732e-36	5	Sdc4
9.60927e-41	0.274319	0.952	0.864	1.86718e-36	5	Ncf2
1.11473e-40	0.298445	0.922	0.797	2.16602e-36	5	Lrp1
1.11672e-40	0.263531	0.55	0.378	2.16989e-36	5	Slc35b1
1.2776e-40	-0.409758	0.488	0.623	2.4825e-36	5	Cd37
1.47598e-40	0.325443	0.481	0.3	2.86798e-36	5	Id3
1.70392e-40	0.276571	0.844	0.691	3.31088e-36	5	Pgd
2.73517e-40	0.328966	0.865	0.769	5.31471e-36	5	Krtcap2
3.22393e-40	-0.420475	0.381	0.548	6.26441e-36	5	9930111J21Rik2
3.60585e-40	-0.378311	0.267	0.433	7.00652e-36	5	Man1c1
3.65308e-40	0.261678	0.952	0.882	7.09831e-36	5	D8Ertd738e
4.69118e-40	0.312367	0.845	0.729	9.11543e-36	5	Ostc
5.20014e-40	-0.50052	0.841	0.898	1.01044e-35	5	mt-Nd3
8.33022e-40	-0.4312	0.062	0.214	1.61864e-35	5	Serpinf1
1.00236e-39	0.323816	0.678	0.506	1.94769e-35	5	Rnf213
1.24051e-39	-0.393719	0.171	0.349	2.41043e-35	5	Zbtb20
2.11602e-39	-0.38816	0.581	0.68	4.11164e-35	5	Sptssa
2.49386e-39	-0.466188	0.333	0.49	4.84582e-35	5	AC149090.1
2.60375e-39	-0.394743	0.545	0.667	5.05934e-35	5	Lmo2
2.84601e-39	0.292305	0.789	0.635	5.53007e-35	5	Slk
2.98856e-39	0.260347	0.677	0.492	5.80706e-35	5	Siva1
3.36848e-39	-0.4034	0.546	0.676	6.54529e-35	5	Cd302
3.41289e-39	0.329687	0.123	0.042	6.63158e-35	5	Slc7a2
5.49088e-39	-0.416839	0.071	0.224	1.06693e-34	5	Ephx1
6.94408e-39	-0.387291	0.258	0.423	1.34931e-34	5	Slc29a1
8.20132e-39	-0.456025	0.751	0.843	1.5936e-34	5	Zfp36l1
1.44044e-38	0.296299	0.97	0.897	2.79892e-34	5	Lilrb4a
1.46763e-38	0.253893	0.92	0.818	2.85174e-34	5	Psma3
1.73543e-38	0.366933	0.358	0.202	3.37212e-34	5	Id1
2.54758e-38	0.255199	0.711	0.531	4.95019e-34	5	Nampt
4.25011e-38	0.252998	0.688	0.516	8.25838e-34	5	Psmd14
4.76531e-38	0.252277	0.45	0.289	9.25946e-34	5	Magohb
5.2219e-38	0.262499	0.631	0.461	1.01467e-33	5	P4ha1
5.52662e-38	0.662051	0.727	0.608	1.07388e-33	5	Lmna
5.5378e-38	-0.828122	0.159	0.322	1.07605e-33	5	C4b
6.67888e-38	-0.410299	0.243	0.419	1.29777e-33	5	Hist1h2bc
7.40615e-38	0.254841	0.954	0.881	1.43909e-33	5	Ppp1ca
7.462e-38	-0.364764	0.874	0.888	1.44994e-33	5	Atpif1
7.56621e-38	0.271244	0.528	0.365	1.47019e-33	5	Crtc3
8.17057e-38	-0.291798	0.05	0.194	1.58762e-33	5	Ctsf
1.14616e-37	0.293997	0.984	0.927	2.22711e-33	5	Iqgap1
1.46105e-37	0.600061	0.559	0.406	2.83896e-33	5	Odc1
2.00033e-37	-0.332021	0.169	0.334	3.88685e-33	5	Cyp27a1
2.45509e-37	0.254313	0.757	0.599	4.77049e-33	5	Ndufs4
4.27898e-37	0.286108	0.687	0.539	8.31448e-33	5	Kdelr2
4.41228e-37	-0.314144	0.103	0.259	8.5735e-33	5	Adam19
4.5116e-37	0.264621	0.704	0.552	8.76648e-33	5	Sra1
5.01651e-37	0.295146	0.97	0.885	9.74759e-33	5	Picalm
8.57288e-37	0.274465	0.45	0.285	1.6658e-32	5	Pygl
1.34342e-36	0.267244	0.733	0.551	2.6104e-32	5	Dok2
1.39203e-36	0.285865	0.737	0.572	2.70485e-32	5	Pold4
1.44137e-36	0.307954	0.706	0.551	2.80073e-32	5	Tmem189
1.59277e-36	0.279029	0.661	0.501	3.09491e-32	5	Atp2a2
1.78175e-36	0.27635	0.764	0.609	3.46212e-32	5	Tram1
1.78859e-36	-0.413118	0.033	0.168	3.47542e-32	5	Slc40a1
1.94994e-36	0.277751	0.477	0.318	3.78892e-32	5	Il18
1.99526e-36	0.28822	0.679	0.519	3.877e-32	5	Ifi35
2.22449e-36	0.251194	0.876	0.748	4.32241e-32	5	Flna
2.63645e-36	0.27833	0.916	0.827	5.12288e-32	5	Ssr4
4.58925e-36	-0.391228	0.227	0.39	8.91737e-32	5	Batf3
5.64683e-36	-0.323982	0.997	0.991	1.09723e-31	5	H2-K1
7.92628e-36	0.275081	0.654	0.488	1.54016e-31	5	Ybx3
8.20988e-36	-0.350158	0.14	0.302	1.59526e-31	5	Slamf7
9.32479e-36	0.262736	0.916	0.819	1.8119e-31	5	Tkt
1.03375e-35	0.315056	0.759	0.62	2.00868e-31	5	Sys1
1.05928e-35	-0.359207	0.043	0.177	2.05829e-31	5	Cp
1.16032e-35	-0.302238	0.039	0.173	2.25462e-31	5	Chp2
1.3747e-35	-0.377684	0.212	0.371	2.67117e-31	5	Selenom
1.58932e-35	-0.531982	0.021	0.147	3.08822e-31	5	Cxcr2
1.85252e-35	0.379984	0.737	0.586	3.59964e-31	5	Smpdl3a
2.05228e-35	0.252736	0.817	0.676	3.98779e-31	5	Mcub
3.99106e-35	0.261496	0.591	0.422	7.75504e-31	5	Hk2
5.71814e-35	0.381009	0.631	0.462	1.11109e-30	5	Tnfaip3
6.40989e-35	-0.300996	0.064	0.204	1.24551e-30	5	Mir99ahg
7.38594e-35	-0.278881	0.135	0.287	1.43516e-30	5	Nfatc2
8.33893e-35	-0.369053	0.083	0.232	1.62034e-30	5	Fgfr1
9.41064e-35	-0.399388	0.239	0.408	1.82858e-30	5	Tmcc3
1.1006e-34	-0.384456	0.217	0.369	2.13857e-30	5	Ang
1.41239e-34	-0.359457	0.148	0.301	2.74442e-30	5	Psd3
1.41441e-34	0.25672	0.884	0.763	2.74835e-30	5	Psma4
1.51057e-34	-0.338787	0.244	0.401	2.93519e-30	5	Mfsd11
1.77403e-34	0.288238	0.684	0.501	3.44713e-30	5	Ccrl2
2.18419e-34	0.258288	0.914	0.82	4.2441e-30	5	Serp1
3.34363e-34	0.265754	0.852	0.747	6.497e-30	5	Tmem258
6.0294e-34	0.255179	0.964	0.905	1.17157e-29	5	Hnrnpa3
9.16574e-34	0.269707	0.775	0.633	1.781e-29	5	Mbd2
9.69732e-34	0.252747	0.693	0.54	1.88429e-29	5	Cib1
1.10741e-33	0.321414	0.341	0.197	2.15181e-29	5	Sell
1.53084e-33	0.312188	0.887	0.793	2.97457e-29	5	Pdia6
2.19076e-33	-0.413217	0.466	0.587	4.25686e-29	5	Eps15
5.77216e-33	0.26598	0.601	0.447	1.12159e-28	5	Mdm2
1.30785e-32	-0.284161	0.102	0.248	2.54129e-28	5	S1pr1
1.41484e-32	-0.388567	0.737	0.78	2.74918e-28	5	Rnaset2a
1.5529e-32	-0.26943	0.912	0.91	3.01744e-28	5	Tmem50a
1.79805e-32	0.291256	0.731	0.581	3.49378e-28	5	Bach1
1.80305e-32	-0.275322	0.091	0.23	3.5035e-28	5	Cracr2b
2.22666e-32	-0.514275	0.807	0.834	4.32662e-28	5	Dab2
4.20768e-32	-0.341702	0.217	0.367	8.17594e-28	5	Ophn1
4.36384e-32	-0.41698	0.059	0.189	8.47939e-28	5	Rcn3
4.77287e-32	0.383575	0.837	0.733	9.27417e-28	5	Manf
8.0435e-32	-0.324504	0.267	0.417	1.56293e-27	5	Ccpg1
1.25249e-31	0.313718	0.45	0.303	2.43371e-27	5	Ifi213
1.67307e-31	-0.35	0.617	0.711	3.25095e-27	5	Tnfaip8l2
2.05794e-31	0.273866	0.92	0.827	3.99879e-27	5	Metrnl
3.20481e-31	0.316736	0.879	0.791	6.22726e-27	5	Tgfb1
4.33506e-31	0.371849	0.98	0.962	8.42346e-27	5	Ifi27l2a
5.18689e-31	-0.277021	0.021	0.134	1.00787e-26	5	Ltb
7.28294e-31	-0.270801	0.138	0.281	1.41515e-26	5	P2ry12
7.49313e-31	-0.343494	0.869	0.878	1.45599e-26	5	Laptm4a
7.63745e-31	-0.488434	0.078	0.208	1.48403e-26	5	Colec12
9.09088e-31	-0.496749	0.19	0.327	1.76645e-26	5	Ciita
9.33032e-31	0.251775	0.825	0.712	1.81297e-26	5	Lman2
1.2192e-30	0.261973	0.6	0.446	2.36903e-26	5	Rab32
1.43174e-30	-0.40839	0.723	0.771	2.78201e-26	5	P2ry6
1.89624e-30	-0.335661	0.741	0.805	3.68458e-26	5	Selplg
1.96789e-30	-0.337751	0.594	0.7	3.8238e-26	5	Ralbp1
1.99319e-30	-0.299932	0.845	0.861	3.87297e-26	5	Rnf130
2.79612e-30	0.291423	0.368	0.238	5.43314e-26	5	Bnip3
3.37056e-30	-0.262562	0.04	0.157	6.54933e-26	5	Cnrip1
3.48694e-30	-0.305635	0.16	0.3	6.77548e-26	5	Prune2
3.5618e-30	-0.38759	0.285	0.419	6.92094e-26	5	Lrp6
6.07788e-30	-0.294822	0.097	0.229	1.18099e-25	5	Dst
8.29852e-30	-0.261329	0.035	0.15	1.61248e-25	5	Gm4951
8.37002e-30	-0.323634	0.527	0.647	1.62638e-25	5	Mdh1
9.25458e-30	-0.287174	0.056	0.179	1.79826e-25	5	Xlr
1.38585e-29	-0.396167	0.515	0.615	2.69285e-25	5	Myo5a
1.70064e-29	0.274443	0.973	0.921	3.30451e-25	5	Tagln2
1.70522e-29	-0.338152	0.231	0.368	3.31342e-25	5	Sbf2
1.78722e-29	0.310319	0.52	0.357	3.47274e-25	5	Dusp2
3.6165e-29	-0.330122	0.454	0.579	7.02723e-25	5	Pip4p1
3.91979e-29	-0.325919	0.608	0.701	7.61654e-25	5	Pip4k2a
4.85038e-29	0.287829	0.877	0.795	9.42477e-25	5	Rbpj
5.46451e-29	0.329681	0.848	0.762	1.06181e-24	5	Nfe2l2
9.29216e-29	-0.335924	0.28	0.42	1.80556e-24	5	Tspan3
9.32912e-29	-0.33013	0.305	0.448	1.81274e-24	5	Klhl24
9.81364e-29	0.368115	0.621	0.473	1.90689e-24	5	Emp1
1.18754e-28	-0.326135	0.655	0.741	2.30751e-24	5	Prcp
1.76399e-28	-0.342536	0.512	0.624	3.4276e-24	5	Ptpra
1.97537e-28	-0.251365	0.104	0.236	3.83835e-24	5	Itga9
2.37827e-28	-0.259286	0.141	0.277	4.62121e-24	5	Ttc3
3.33962e-28	-0.258234	0.299	0.472	6.48921e-24	5	Rhoc
4.20954e-28	0.330206	0.484	0.335	8.17956e-24	5	Mgst1
4.85185e-28	0.252833	0.621	0.479	9.42763e-24	5	Flot1
5.09757e-28	0.271391	0.639	0.501	9.90509e-24	5	Adam10
6.90298e-28	-0.296758	0.328	0.466	1.34132e-23	5	Rcsd1
1.00795e-27	-0.293251	0.332	0.476	1.95855e-23	5	Arhgef6
1.14251e-27	-0.279118	0.374	0.522	2.22002e-23	5	Iqgap2
1.4231e-27	-0.362322	0.392	0.517	2.76522e-23	5	Idh2
1.99672e-27	0.263421	0.844	0.728	3.87982e-23	5	Ccr5
4.42281e-27	-0.478836	0.284	0.433	8.59396e-23	5	Lpl
7.27873e-27	-0.446509	0.175	0.301	1.41433e-22	5	Selenbp1
1.39415e-26	0.260852	0.784	0.646	2.70898e-22	5	Trim30a
1.42453e-26	-0.319992	0.71	0.769	2.76801e-22	5	Arrb2
1.64018e-26	-0.29485	0.27	0.403	3.18704e-22	5	Tmem141
1.80086e-26	-0.357929	0.678	0.732	3.49925e-22	5	Nisch
1.807e-26	0.360515	0.952	0.883	3.51118e-22	5	Nfkbia
2.54121e-26	0.287467	0.436	0.297	4.93783e-22	5	Mmp14
2.86291e-26	0.274823	0.686	0.53	5.56292e-22	5	Rtp4
3.80999e-26	-0.333506	0.555	0.659	7.4032e-22	5	Rab3il1
5.4081e-26	0.293297	0.511	0.371	1.05085e-21	5	Rasgef1b
5.70896e-26	0.306913	0.888	0.798	1.10931e-21	5	Ifi207
6.11472e-26	-0.365047	0.022	0.12	1.18815e-21	5	Pla2g2d
6.18212e-26	-0.31905	0.376	0.498	1.20125e-21	5	Themis2
7.69294e-26	-0.451981	0.366	0.482	1.49482e-21	5	Tmem37
8.72663e-26	-0.291201	0.177	0.307	1.69567e-21	5	Trerf1
1.44615e-25	-0.281973	0.776	0.824	2.81002e-21	5	Cox7a2l
1.97083e-25	-0.269598	0.167	0.299	3.82951e-21	5	Pdlim4
2.48935e-25	-0.296446	0.344	0.482	4.83705e-21	5	Nav1
2.74113e-25	-0.379639	0.46	0.559	5.32628e-21	5	Ntpcr
3.00586e-25	-0.27566	0.291	0.42	5.8407e-21	5	Fam234a
3.09108e-25	-0.261834	0.199	0.335	6.00627e-21	5	Shtn1
3.12211e-25	-0.314229	0.349	0.478	6.06656e-21	5	Uap1l1
3.16245e-25	-0.26553	0.152	0.276	6.14497e-21	5	Fchsd2
3.72964e-25	-0.269038	0.257	0.382	7.24706e-21	5	Nagk
3.86585e-25	-0.273084	0.261	0.394	7.51173e-21	5	Dynll2
5.67002e-25	-0.343291	0.582	0.653	1.10174e-20	5	Tpp1
6.53502e-25	-0.445804	0.932	0.935	1.26982e-20	5	Lgmn
7.40211e-25	-0.324526	0.098	0.214	1.4383e-20	5	G530011O06Rik
7.88044e-25	-0.359266	0.538	0.647	1.53125e-20	5	Lair1
9.17392e-25	-0.296847	0.583	0.683	1.78258e-20	5	Fam174a
9.71207e-25	-0.335067	0.433	0.558	1.88715e-20	5	Fam129a
1.01823e-24	-0.282612	0.283	0.411	1.97852e-20	5	Dcxr
1.16238e-24	0.25325	0.454	0.323	2.25862e-20	5	Creld2
1.41391e-24	-0.323934	0.374	0.489	2.74736e-20	5	Pla2g15
1.41532e-24	-0.327536	0.49	0.589	2.75011e-20	5	2610507B11Rik
1.7917e-24	-0.256199	0.158	0.282	3.48146e-20	5	Ebi3
2.19044e-24	-0.28245	0.291	0.421	4.25623e-20	5	Cat
2.20484e-24	-0.302302	0.744	0.778	4.28423e-20	5	Itm2c
2.93289e-24	-0.272771	0.813	0.823	5.6989e-20	5	Grcc10
3.04449e-24	-0.252123	0.252	0.387	5.91575e-20	5	Mid1ip1
3.33898e-24	-0.278605	0.249	0.379	6.48797e-20	5	Dennd1c
3.42233e-24	-0.252871	0.052	0.156	6.64993e-20	5	Tbc1d4
3.60735e-24	-0.305495	0.54	0.633	7.00944e-20	5	Rnf13
3.68883e-24	-0.34303	0.377	0.493	7.16776e-20	5	Slc48a1
3.98868e-24	0.30546	0.847	0.78	7.7504e-20	5	Spcs2
4.55544e-24	-0.306337	0.124	0.243	8.85168e-20	5	F630028O10Rik
4.62509e-24	1.22923	0.199	0.107	8.987e-20	5	Saa3
6.94788e-24	0.265885	0.845	0.728	1.35004e-19	5	Cndp2
7.43155e-24	-0.340461	0.403	0.514	1.44402e-19	5	Ogt
7.77732e-24	-0.332531	0.582	0.657	1.51121e-19	5	Rnaset2b
9.64021e-24	0.30216	0.741	0.619	1.87319e-19	5	Anxa3
1.09234e-23	-0.343796	0.02	0.109	2.12253e-19	5	Il1f9
1.16536e-23	0.412903	0.591	0.467	2.26441e-19	5	Sgk1
1.99611e-23	-0.630978	0.099	0.213	3.87864e-19	5	Fcna
1.99853e-23	-0.275317	0.33	0.451	3.88334e-19	5	Sft2d2
2.17378e-23	-0.307028	0.315	0.439	4.22387e-19	5	Gm26740
3.02959e-23	0.319176	0.989	0.963	5.8868e-19	5	Crip1
3.54741e-23	-0.327138	0.509	0.614	6.89298e-19	5	Fnbp1
5.10999e-23	-0.461874	0.669	0.739	9.92922e-19	5	Tent5a
6.72303e-23	-0.311144	0.049	0.15	1.30635e-18	5	Myl2
7.65392e-23	-0.552498	0.477	0.58	1.48723e-18	5	Cx3cr1
8.30454e-23	0.355589	0.604	0.468	1.61365e-18	5	Chka
1.06701e-22	0.256235	0.642	0.5	2.07331e-18	5	Nupr1
1.0982e-22	-0.273244	0.179	0.31	2.13392e-18	5	Pdgfb
1.22521e-22	0.273949	0.459	0.34	2.38071e-18	5	Alas1
1.51468e-22	-0.301878	0.59	0.66	2.94318e-18	5	Akr1b3
1.76849e-22	-0.311139	0.48	0.585	3.43634e-18	5	Nr3c1
2.1856e-22	-0.254784	0.288	0.412	4.24685e-18	5	Prkacb
2.57192e-22	-0.310053	0.682	0.735	4.99751e-18	5	Scamp2
2.82193e-22	-0.594021	0.588	0.663	5.4833e-18	5	H2-DMb1
3.29686e-22	-0.279357	0.537	0.638	6.40614e-18	5	Dpysl2
3.73396e-22	-0.310578	0.404	0.51	7.25546e-18	5	Prdx4
3.98897e-22	-0.299521	0.71	0.76	7.75096e-18	5	Pla2g7
4.33233e-22	-0.272571	0.286	0.405	8.41816e-18	5	Snx8
5.43366e-22	-0.279831	0.307	0.431	1.05582e-17	5	Sgpp1
6.15509e-22	-0.268838	0.242	0.361	1.19599e-17	5	P2rx7
7.48507e-22	0.317762	0.529	0.424	1.45442e-17	5	Acly
8.92102e-22	0.393302	0.695	0.561	1.73344e-17	5	Ecm1
1.01398e-21	-0.287352	0.353	0.475	1.97026e-17	5	Arhgap18
2.06377e-21	-0.295011	0.375	0.491	4.01011e-17	5	Stx16
2.12311e-21	-0.31296	0.042	0.133	4.12541e-17	5	Tcim
3.32226e-21	-0.260387	0.248	0.367	6.45548e-17	5	Ctnnd1
8.75878e-21	-0.341539	0.258	0.401	1.70192e-16	5	Ltc4s
1.60961e-20	-0.993693	0.035	0.122	3.12763e-16	5	Vsig4
2.49903e-20	-0.260814	0.12	0.224	4.85586e-16	5	Smpdl3b
2.53812e-20	-0.325759	0.427	0.538	4.93183e-16	5	Adrb2
2.82294e-20	-0.27443	0.489	0.585	5.48526e-16	5	Tbxas1
3.06324e-20	0.308481	0.885	0.827	5.95219e-16	5	Ms4a6b
3.09957e-20	-0.265108	0.048	0.137	6.02277e-16	5	Col14a1
3.27985e-20	-0.333709	0.424	0.522	6.37307e-16	5	Apobec3
3.57332e-20	-0.298092	0.544	0.615	6.94331e-16	5	Prex1
5.73252e-20	-0.255846	0.646	0.718	1.11389e-15	5	Gng2
8.02988e-20	-0.290718	0.038	0.122	1.56029e-15	5	Ch25h
8.73228e-20	-0.28162	0.668	0.724	1.69677e-15	5	Dek
1.17314e-19	-0.264799	0.925	0.917	2.27953e-15	5	Rtn4
1.44797e-19	-0.306781	0.438	0.533	2.81355e-15	5	H2-Q4
1.64606e-19	-0.271239	1	0.998	3.19845e-15	5	mt-Co1
1.69026e-19	-0.332086	0.517	0.597	3.28434e-15	5	Limd2
1.97315e-19	-0.386474	0.196	0.31	3.83403e-15	5	Ccnd2
3.16629e-19	-0.424	0.052	0.139	6.15242e-15	5	Ccn1
4.02417e-19	-1.06521	0.082	0.173	7.81936e-15	5	G0s2
4.08938e-19	-0.271385	0.743	0.785	7.94607e-15	5	Wasf2
5.38321e-19	-0.324682	0.646	0.711	1.04601e-14	5	Tcf4
8.31747e-19	-0.278074	0.651	0.719	1.61617e-14	5	Arhgap45
1.31694e-18	-0.308399	0.328	0.432	2.55894e-14	5	Prxl2b
1.42967e-18	-0.325296	0.597	0.663	2.778e-14	5	Ssh2
1.72761e-18	-0.272938	0.81	0.838	3.35692e-14	5	Gas5
2.15231e-18	-0.329293	0.611	0.67	4.18216e-14	5	Cebpd
3.55756e-18	-0.265515	0.881	0.876	6.9127e-14	5	Pld4
3.58683e-18	0.431723	0.479	0.362	6.96957e-14	5	Tppp3
5.47161e-18	-0.278306	0.268	0.37	1.06319e-13	5	Aoah
5.56939e-18	-0.282592	0.676	0.72	1.08219e-13	5	Gns
8.28196e-18	-0.25132	0.295	0.402	1.60927e-13	5	Ppfia4
8.31794e-18	-0.307353	0.555	0.634	1.61626e-13	5	Snhg8
8.63806e-18	-0.336726	0.764	0.781	1.67846e-13	5	Aldh2
2.20781e-17	-0.349725	0.929	0.936	4.28999e-13	5	Klf2
2.22362e-17	-0.263591	0.705	0.737	4.32071e-13	5	Hprt
2.27504e-17	-1.59538	0.072	0.159	4.42063e-13	5	Retnla
2.72817e-17	-0.420847	0.613	0.652	5.30111e-13	5	Pepd
3.45466e-17	-0.29443	0.441	0.536	6.71275e-13	5	Stk38
4.94182e-17	-0.298299	0.155	0.254	9.60246e-13	5	H2-Q6
5.51873e-17	-0.333588	0.826	0.815	1.07234e-12	5	Creg1
7.81765e-17	-0.32017	0.304	0.408	1.51905e-12	5	Axl
2.09176e-16	-0.266908	0.773	0.793	4.06451e-12	5	Qk
2.21399e-16	-0.356003	0.276	0.379	4.302e-12	5	Hist1h1c
2.97615e-16	-0.285665	0.395	0.486	5.78295e-12	5	Tmem86a
3.61318e-16	-0.348088	0.255	0.357	7.02077e-12	5	Tpm1
4.22116e-16	-0.254851	0.588	0.637	8.20213e-12	5	Tprgl
4.85022e-16	-0.278746	0.715	0.736	9.42446e-12	5	Tmem106a
7.67177e-16	-0.268165	0.334	0.422	1.4907e-11	5	Fh1
8.44777e-16	-0.281371	0.617	0.671	1.64149e-11	5	Cd300a
8.53023e-16	-0.250258	0.783	0.802	1.65751e-11	5	Tubb5
9.46247e-16	0.605113	0.308	0.216	1.83865e-11	5	AA467197
9.78293e-16	-0.526822	0.718	0.718	1.90092e-11	5	Trem2
1.23462e-15	-0.256596	0.633	0.682	2.39899e-11	5	P2rx4
1.42649e-15	-0.286653	0.466	0.55	2.7718e-11	5	Herpud1
2.37561e-15	-0.280507	0.036	0.106	4.61604e-11	5	Iigp1
3.09491e-15	0.266367	0.723	0.615	6.01372e-11	5	Id2
3.73212e-15	-0.270915	0.889	0.88	7.25188e-11	5	Fyb
4.35798e-15	-0.265892	0.467	0.548	8.46799e-11	5	Man1a
5.54738e-15	-0.335838	0.68	0.726	1.07791e-10	5	Irf8
6.49757e-15	-0.628966	0.599	0.451	1.26254e-10	5	Fabp5
7.67028e-15	-0.330242	0.655	0.721	1.49041e-10	5	Marcksl1
1.05186e-14	-0.274145	0.646	0.697	2.04388e-10	5	Cd300ld
1.297e-14	-0.264951	0.445	0.529	2.52021e-10	5	Foxn3
1.34897e-14	-0.295501	0.086	0.166	2.62118e-10	5	Syngr1
1.68215e-14	-0.258093	0.515	0.586	3.26859e-10	5	Pura
3.9265e-14	-0.661503	0.463	0.542	7.62958e-10	5	Ccl12
3.9747e-14	-0.276087	0.24	0.334	7.72324e-10	5	Cd38
6.55837e-14	-0.250161	0.842	0.854	1.27436e-09	5	Aif1
7.18375e-14	-0.250489	0.54	0.607	1.39587e-09	5	Rock2
7.78585e-14	-0.289441	0.915	0.884	1.51287e-09	5	Cltc
1.83011e-13	-0.313703	0.199	0.284	3.55608e-09	5	Grk3
2.4665e-13	0.646316	0.205	0.132	4.79266e-09	5	Cxcl3
2.93881e-13	-0.256961	0.402	0.479	5.71039e-09	5	Pnisr
4.40428e-13	-0.531215	0.074	0.145	8.55797e-09	5	Gpnmb
6.34499e-13	-0.255922	0.486	0.555	1.23289e-08	5	Dnase2a
8.73103e-13	-0.254245	0.112	0.193	1.69653e-08	5	Mt2
1.3953e-12	-0.253593	0.653	0.677	2.7112e-08	5	Adipor1
1.52477e-12	-0.547704	0.595	0.639	2.96278e-08	5	Hspa1b
1.66951e-12	-0.524173	0.116	0.189	3.24402e-08	5	Il1r2
1.93275e-12	-0.267697	0.339	0.418	3.75552e-08	5	Tgfbr1
1.98489e-12	-0.261327	0.614	0.642	3.85684e-08	5	Mpp1
2.24398e-12	-0.284886	0.717	0.738	4.36028e-08	5	Ap2a2
4.8638e-12	-0.262577	0.98	0.971	9.45085e-08	5	Jund
9.51101e-12	-0.704671	0.049	0.109	1.84808e-07	5	Cd209a
6.04273e-11	-0.391488	0.095	0.16	1.17416e-06	5	Pglyrp1
1.33487e-10	-0.437934	0.786	0.777	2.59378e-06	5	H2-DMa
1.36242e-10	-0.262346	0.578	0.625	2.64732e-06	5	Dusp6
1.94779e-10	0.301336	0.739	0.699	3.78475e-06	5	Basp1
5.52892e-10	-0.252879	0.691	0.709	1.07432e-05	5	Tacc1
1.09571e-09	-0.322942	0.618	0.624	2.12907e-05	5	Tcn2
1.2045e-09	-0.331564	0.692	0.735	2.34047e-05	5	Cited2
1.55309e-09	-0.559173	0.942	0.919	3.01781e-05	5	Wfdc17
1.67214e-09	-0.312709	0.331	0.395	3.24914e-05	5	Cbfa2t3
5.70454e-09	-0.534559	0.13	0.185	0.000110845	5	Hdc
1.24742e-08	0.341151	0.55	0.495	0.000242386	5	Plk2
1.74095e-08	-0.250608	0.271	0.335	0.000338285	5	Lpar6
2.03803e-08	-0.282552	0.263	0.323	0.00039601	5	Fam71a
2.05546e-08	-0.327997	0.194	0.257	0.000399396	5	Ednrb
3.40344e-08	-3.08033	0.418	0.432	0.000661322	5	S100a9
6.28173e-08	-0.336596	0.088	0.138	0.0012206	5	Acod1
7.98759e-08	-0.281098	0.304	0.361	0.00155207	5	AW112010
8.62084e-08	0.280173	0.239	0.178	0.00167512	5	Cxcl10
1.34713e-07	-0.273326	1	0.999	0.0026176	5	Ftl1
2.22994e-07	-0.363788	0.97	0.896	0.00433299	5	Ctsd
1.42359e-06	0.502971	0.211	0.162	0.0276618	5	Cxcl1
2.85759e-06	-0.343674	0.102	0.147	0.0555258	5	Igkc
1.4254e-05	-0.317088	0.125	0.169	0.27697	5	Gdf15
0.000120864	-0.630603	0.85	0.76	1	5	F13a1
0.000687974	-0.565759	0.413	0.406	1	5	Csf3r
0.000934174	-0.332631	0.813	0.772	1	5	Egr1
0.00148387	-0.330446	0.144	0.175	1	5	Fabp4
0.00219984	-0.250546	0.854	0.722	1	5	Ninj1
0.00258732	-2.5344	0.369	0.358	1	5	S100a8
0.0039475	0.372446	0.573	0.551	1	5	Ccl7

## Sheet: 6
p_val	avg_log2FC	pct.1	pct.2	p_val_adj	cluster	gene
0	1.95274	0.964	0.896	0	6	Ctsd
0	1.92379	0.558	0.111	0	6	Gpnmb
0	1.51841	0.925	0.704	0	6	Trem2
0	1.35724	0.997	0.993	0	6	Ctsb
0	1.17876	0.587	0.13	0	6	Syngr1
1.70819e-290	1.29279	0.949	0.692	3.31918e-286	6	Cd63
2.9439e-281	1.61681	0.925	0.661	5.7203e-277	6	Ms4a7
1.27325e-277	1.0111	1	0.999	2.47405e-273	6	Ftl1
1.44429e-228	0.913577	0.98	0.932	2.8064e-224	6	Lgmn
2.54901e-218	0.752064	0.976	0.966	4.95299e-214	6	Lamp1
1.90759e-199	0.816793	1	1	3.70664e-195	6	Fth1
1.05603e-196	0.699772	0.965	0.932	2.05198e-192	6	Akr1a1
1.82022e-192	2.26805	0.745	0.441	3.53686e-188	6	Fabp5
3.22167e-191	1.06181	0.981	0.942	6.26002e-187	6	Prdx1
1.45295e-190	-1.1816	0.739	0.933	2.82323e-186	6	Btg2
1.44141e-184	0.474199	0.424	0.122	2.8008e-180	6	Lhfpl2
2.36226e-184	1.05666	0.997	0.988	4.59011e-180	6	Apoe
4.81264e-179	-1.32213	0.909	0.965	9.35145e-175	6	Junb
3.62562e-169	-1.43201	0.915	0.968	7.04495e-165	6	Srgn
4.76487e-165	-1.23092	0.309	0.672	9.25862e-161	6	Plbd1
1.97673e-160	-1.14976	0.618	0.856	3.84099e-156	6	Ier2
2.56239e-155	0.831005	0.756	0.449	4.97898e-151	6	Cd93
5.42302e-146	0.630426	0.954	0.909	1.05375e-141	6	Bri3
8.1414e-145	-0.888505	0.865	0.95	1.58196e-140	6	Coro1a
1.83914e-143	0.847618	0.919	0.884	3.57363e-139	6	Cd68
9.9327e-143	0.666708	0.951	0.891	1.93002e-138	6	Hexa
2.73786e-141	0.648193	0.96	0.95	5.31994e-137	6	Grn
6.75817e-141	0.634519	0.598	0.279	1.31318e-136	6	Itga6
7.75993e-139	0.894772	0.821	0.648	1.50783e-134	6	Lipa
6.62949e-136	-1.1898	0.169	0.524	1.28818e-131	6	Cytip
5.21748e-132	0.46079	0.414	0.149	1.01381e-127	6	Arhgap19
2.80767e-130	-1.76982	0.83	0.938	5.45558e-126	6	Cd74
3.91785e-129	1.03304	0.917	0.793	7.61277e-125	6	Ctsl
1.67313e-128	0.611558	0.998	0.993	3.25106e-124	6	Itm2b
1.11269e-127	0.51874	0.375	0.129	2.16206e-123	6	Cela1
4.66147e-126	0.70609	0.894	0.742	9.0577e-122	6	C3ar1
2.68169e-124	0.700838	0.697	0.43	5.21079e-120	6	Pld3
4.44309e-123	0.806853	0.874	0.827	8.63336e-119	6	Mpeg1
1.18533e-119	0.58958	0.637	0.354	2.30321e-115	6	Nceh1
5.13917e-119	0.774477	0.984	0.994	9.98593e-115	6	Ctss
2.08457e-117	0.541527	0.562	0.274	4.05054e-113	6	Ly9
4.45355e-117	-1.2912	0.607	0.786	8.65369e-113	6	Pim1
1.86075e-116	0.479271	0.4	0.149	3.61563e-112	6	Olfml3
4.20471e-116	0.512709	0.942	0.934	8.17017e-112	6	Ctsa
6.74781e-116	1.76483	0.583	0.299	1.31117e-111	6	Ccl8
2.18749e-115	0.908119	0.889	0.811	4.25052e-111	6	Creg1
2.58596e-115	-2.59024	0.477	0.668	5.02477e-111	6	Il1b
6.29903e-114	1.09045	0.977	0.917	1.22396e-109	6	Wfdc17
6.27235e-113	1.4479	0.723	0.485	1.21878e-108	6	Spp1
3.59992e-112	0.53785	0.603	0.324	6.99501e-108	6	Slc37a2
3.9221e-112	0.636965	0.834	0.65	7.62103e-108	6	Cd84
1.33962e-111	0.518444	0.974	0.966	2.60302e-107	6	Atp6v0c
2.03066e-111	0.25888	0.222	0.055	3.94578e-107	6	Rapsn
4.92024e-111	-1.11623	0.786	0.894	9.56051e-107	6	Nfkbia
9.22656e-110	0.656728	0.796	0.603	1.79281e-105	6	Atp6v1a
1.49918e-109	0.60301	0.671	0.381	2.91306e-105	6	Hpgds
5.54284e-108	-0.633996	0.273	0.592	1.07703e-103	6	Sema4a
6.19373e-108	-0.947826	0.861	0.952	1.2035e-103	6	Zfp36
6.26428e-108	0.253379	0.275	0.081	1.21721e-103	6	Slc6a8
2.43379e-107	-0.928133	0.675	0.84	4.7291e-103	6	Lsp1
1.15192e-106	-0.688104	0.909	0.976	2.2383e-102	6	Jund
1.3852e-105	0.420828	0.42	0.174	2.69159e-101	6	Ncapg2
1.25396e-103	-0.803917	0.646	0.825	2.43656e-99	6	Stk17b
2.39419e-103	0.371531	0.398	0.16	4.65215e-99	6	Hebp1
7.79922e-103	0.759939	0.982	0.91	1.51547e-98	6	Lgals1
1.92909e-102	-0.697803	0.979	0.99	3.74842e-98	6	Actg1
2.53846e-102	-1.83753	0.685	0.825	4.93248e-98	6	H2-Ab1
1.97029e-100	0.491576	0.955	0.942	3.82847e-96	6	Sdcbp
4.90942e-100	0.496733	0.562	0.297	9.53949e-96	6	Tspan4
3.412e-98	-1.00873	0.632	0.788	6.62985e-94	6	H2-DMa
1.80024e-96	-0.69243	0.848	0.932	3.49805e-92	6	Zfp36l2
6.24949e-96	0.501791	0.499	0.248	1.21434e-91	6	Nxpe5
1.23851e-95	0.434447	0.99	0.988	2.40656e-91	6	Cyba
1.50053e-95	-1.92451	0.613	0.779	2.91567e-91	6	H2-Eb1
9.22607e-95	0.275837	0.27	0.087	1.79272e-90	6	Gdpd1
1.25742e-94	-0.966194	0.116	0.42	2.4433e-90	6	Ifitm6
9.5671e-94	-1.36204	0.492	0.691	1.85898e-89	6	Nr4a1
2.93423e-93	-0.672233	0.908	0.964	5.70151e-89	6	Mcl1
1.8616e-91	0.551883	0.701	0.464	3.61728e-87	6	Tmem86a
7.46404e-91	-1.69632	0.619	0.781	1.45034e-86	6	H2-Aa
9.99596e-90	-0.751682	0.4	0.638	1.94232e-85	6	Kdm6b
8.40815e-89	-0.872949	0.836	0.924	1.63379e-84	6	Btg1
1.00278e-87	0.69121	0.971	0.993	1.9485e-83	6	Psap
1.14695e-87	0.676863	0.977	0.892	2.22864e-83	6	Selenop
1.19511e-87	-1.33571	0.399	0.653	2.32222e-83	6	Hspa1b
1.70646e-87	0.576472	0.929	0.712	3.31583e-83	6	Timp2
2.50909e-87	0.401773	0.977	0.961	4.87542e-83	6	Gabarap
4.27712e-87	-1.19061	0.906	0.937	8.31088e-83	6	Cebpb
1.12659e-86	-0.747954	0.576	0.751	2.18907e-82	6	Cdk2ap2
1.31873e-86	-0.720937	0.669	0.842	2.56243e-82	6	Ppp1r15a
1.54533e-86	-0.794444	0.511	0.73	3.00273e-82	6	Marcksl1
1.00624e-85	0.343317	0.337	0.132	1.95523e-81	6	Igf2r
7.25412e-85	-0.604515	0.788	0.905	1.40955e-80	6	Ccnl1
2.20589e-84	-1.42168	0.199	0.478	4.28626e-80	6	Mgl2
2.93711e-84	-0.915691	0.861	0.953	5.70709e-80	6	Dusp1
2.14191e-82	0.423718	0.965	0.965	4.16195e-78	6	Ctsz
1.09719e-81	-0.757583	0.913	0.97	2.13196e-77	6	Fos
3.46484e-81	0.541511	0.629	0.396	6.73252e-77	6	Vat1
4.50993e-81	-1.16114	0.489	0.669	8.76325e-77	6	H2-DMb1
5.01156e-81	-0.690727	0.806	0.917	9.73797e-77	6	Ier5
5.67388e-81	0.562672	0.852	0.651	1.10249e-76	6	Rnase4
7.87993e-81	0.716501	0.934	0.862	1.53115e-76	6	Cstb
1.94641e-80	-0.664551	0.952	0.966	3.78207e-76	6	Crip1
2.27273e-80	0.470003	0.92	0.895	4.41615e-76	6	Gpx4
2.63597e-80	-0.527744	0.842	0.927	5.12195e-76	6	Srsf5
9.66587e-80	-1.1611	0.631	0.795	1.87818e-75	6	Hspa1a
2.74174e-79	0.268849	0.32	0.126	5.32747e-75	6	Hvcn1
9.01385e-78	0.429497	0.927	0.896	1.75148e-73	6	Atp6v1g1
1.1253e-77	0.468896	0.732	0.507	2.18657e-73	6	Gna12
2.11665e-77	0.43575	0.624	0.374	4.11286e-73	6	Mfsd11
3.02028e-77	0.381265	0.549	0.29	5.86871e-73	6	Mmp14
7.41782e-77	0.480288	0.843	0.706	1.44136e-72	6	Abhd12
1.82068e-76	-0.396822	0.939	0.979	3.53777e-72	6	Ddx5
2.08029e-76	0.621151	0.877	0.817	4.04221e-72	6	Hexb
3.39242e-76	0.517595	0.876	0.817	6.5918e-72	6	Cd300c2
1.03176e-75	0.527598	0.666	0.455	2.00482e-71	6	Uap1l1
1.28947e-75	0.674349	0.666	0.423	2.50557e-71	6	Igf1
2.64189e-75	0.281803	0.297	0.117	5.13346e-71	6	Enpp1
5.56744e-75	-0.662099	0.756	0.853	1.08181e-70	6	Samhd1
7.94359e-74	0.843334	0.959	0.796	1.54352e-69	6	Pf4
8.65386e-74	0.553172	0.878	0.779	1.68153e-69	6	Adgre1
4.22631e-73	-2.43681	0.234	0.458	8.21214e-69	6	Plac8
1.40974e-72	0.493874	0.788	0.611	2.73926e-68	6	Itgb5
1.42428e-72	-0.620082	0.068	0.315	2.76752e-68	6	Mcemp1
1.73441e-72	0.48231	0.906	0.736	3.37013e-68	6	Stab1
1.41303e-71	-0.628208	0.485	0.701	2.74565e-67	6	Adgre5
2.15355e-71	0.553598	0.908	0.79	4.18456e-67	6	Ms4a6d
7.55693e-71	0.645716	0.705	0.464	1.46839e-66	6	Serpinb6a
1.62387e-70	-0.594523	0.425	0.643	3.15535e-66	6	Naaa
3.57026e-70	-0.676795	0.074	0.318	6.93736e-66	6	Ccnd2
5.19641e-69	0.724883	0.934	0.864	1.00971e-64	6	Lgals3
6.65482e-69	0.621743	0.82	0.693	1.2931e-64	6	Bcl2a1b
7.73289e-69	0.467221	0.885	0.719	1.50258e-64	6	Dhrs3
9.7379e-69	-0.784893	0.244	0.481	1.89217e-64	6	Csrnp1
3.41995e-68	0.344947	0.353	0.162	6.64531e-64	6	Slc27a1
3.45633e-68	-0.720861	0.373	0.59	6.716e-64	6	Fosl2
3.52969e-68	0.365428	0.982	0.961	6.85854e-64	6	Clta
3.54025e-68	-0.632728	0.155	0.407	6.87906e-64	6	Cbfa2t3
3.98358e-68	-0.629583	0.977	0.981	7.74049e-64	6	Ifitm3
4.75356e-68	0.451339	0.793	0.638	9.23665e-64	6	Tpp1
8.37812e-68	-0.401632	0.877	0.952	1.62795e-63	6	Rbm39
2.00446e-67	0.669328	0.657	0.473	3.89486e-63	6	Slc48a1
2.82385e-67	-0.991823	0.626	0.785	5.48703e-63	6	Egr1
5.396e-67	0.582904	0.909	0.719	1.0485e-62	6	Ninj1
4.38757e-66	0.48093	0.748	0.517	8.52549e-62	6	Wwp1
9.25812e-66	-0.610927	0.029	0.247	1.79895e-61	6	Trem1
9.84643e-66	-0.545883	0.849	0.927	1.91326e-61	6	Ptprc
2.56431e-65	-0.713958	0.748	0.891	4.98272e-61	6	Klf4
2.94977e-65	-0.82737	0.838	0.883	5.73169e-61	6	Cd14
1.23953e-64	0.291189	0.25	0.095	2.40854e-60	6	Rnf128
2.49152e-64	0.807254	0.335	0.154	4.84127e-60	6	Gdf15
6.8972e-64	-0.490133	0.932	0.957	1.3402e-59	6	Fxyd5
9.03343e-64	-0.753429	0.119	0.35	1.75529e-59	6	Dusp5
1.68366e-63	0.34517	0.458	0.247	3.27151e-59	6	Fnip2
3.58524e-63	-0.72336	0.263	0.485	6.96648e-59	6	Nlrp3
3.66358e-63	0.448314	0.903	0.895	7.11871e-59	6	Sirpa
4.48388e-62	0.318253	0.506	0.286	8.71264e-58	6	Galc
6.03869e-62	-0.472554	0.301	0.528	1.17338e-57	6	Ccnd3
7.94608e-62	0.3769	0.642	0.437	1.544e-57	6	Npc1
1.56375e-61	-0.681485	0.363	0.563	3.03852e-57	6	Ets2
1.60651e-61	-0.696038	0.882	0.924	3.12162e-57	6	Cd52
2.28088e-61	-0.695046	0.61	0.788	4.43198e-57	6	Nfkbiz
2.73781e-61	0.576551	0.873	0.725	5.31983e-57	6	Blvrb
6.74567e-61	-0.705399	0.86	0.94	1.31075e-56	6	Klf2
9.24107e-61	0.476907	0.834	0.701	1.79563e-56	6	Cxcl16
1.1387e-60	-0.843491	0.256	0.467	2.21261e-56	6	Plaur
1.19562e-60	-0.609687	0.886	0.927	2.3232e-56	6	Tgfbi
2.03693e-60	-0.581866	0.85	0.921	3.95796e-56	6	Hsp90aa1
3.12831e-60	-0.526715	0.163	0.396	6.07862e-56	6	Pde4b
4.64088e-60	-0.98015	0.659	0.763	9.01769e-56	6	S100a4
5.94911e-60	-0.44878	0.716	0.846	1.15597e-55	6	Csf2ra
6.14407e-60	-0.429072	0.251	0.481	1.19385e-55	6	Coq10b
1.48416e-59	-0.649755	0.51	0.683	2.88388e-55	6	Trib1
3.11393e-59	0.425552	0.595	0.406	6.05068e-55	6	Amdhd2
3.93378e-59	0.446939	0.827	0.73	7.64372e-55	6	Cndp2
7.70215e-59	-0.68046	0.09	0.311	1.4966e-54	6	Itgal
8.03894e-59	0.504135	0.87	0.791	1.56205e-54	6	Plin2
1.00074e-58	0.407201	0.61	0.414	1.94455e-54	6	Dtnbp1
1.25057e-58	-0.514345	0.02	0.219	2.42999e-54	6	Sell
1.38285e-58	-0.516155	0.627	0.756	2.68701e-54	6	Zyx
2.52772e-58	0.378095	0.59	0.366	4.91162e-54	6	Nrp2
3.41596e-58	0.268465	0.25	0.101	6.63755e-54	6	Anpep
3.53519e-58	-0.521704	0.723	0.856	6.86922e-54	6	Kctd12
5.14052e-58	0.473508	0.749	0.588	9.98855e-54	6	Ftl1-ps1
7.86074e-58	-0.561451	0.685	0.816	1.52742e-53	6	Hmgb2
3.34842e-57	0.412947	0.841	0.727	6.50632e-53	6	Tmem106a
3.75345e-57	-1.13863	0.12	0.327	7.29333e-53	6	Hp
5.03379e-57	0.298794	0.985	0.975	9.78115e-53	6	Npc2
1.26832e-56	-0.836771	0.246	0.454	2.46448e-52	6	Gsr
2.25011e-56	0.365578	0.899	0.871	4.37219e-52	6	Rnasek
2.68576e-56	-0.652614	0.102	0.316	5.2187e-52	6	Traf1
3.23031e-56	-0.624254	0.242	0.456	6.27682e-52	6	Samsn1
3.9969e-56	-0.468081	0.47	0.675	7.76638e-52	6	Cd86
4.15618e-56	-0.482017	0.492	0.67	8.07587e-52	6	Ssh2
5.51165e-56	0.274776	0.315	0.145	1.07097e-51	6	Ms4a14
5.90534e-56	-0.448668	0.103	0.321	1.14747e-51	6	Klra2
2.01664e-55	0.458442	0.791	0.665	3.91853e-51	6	Sptssa
2.61179e-55	0.290594	0.428	0.234	5.07497e-51	6	Clcn7
5.80544e-55	-0.497073	0.104	0.316	1.12806e-50	6	Rnase6
1.17522e-54	0.412541	0.814	0.711	2.28356e-50	6	Gns
2.96989e-54	0.502335	0.948	0.832	5.77079e-50	6	C1qb
4.25664e-54	0.401946	0.749	0.612	8.27108e-50	6	Rap2b
4.81377e-54	0.288735	0.478	0.275	9.35363e-50	6	Abcc3
5.84966e-54	-0.461724	0.618	0.766	1.13665e-49	6	Flna
1.00972e-53	0.369994	0.951	0.93	1.962e-49	6	Anxa5
1.02297e-53	-0.429535	0.985	0.995	1.98773e-49	6	H3f3b
3.02445e-53	0.432739	0.721	0.554	5.87681e-49	6	Anxa4
3.47445e-53	-0.555546	0.305	0.506	6.75121e-49	6	Dennd4a
7.70746e-53	-0.865258	0.164	0.364	1.49764e-48	6	Clec4e
1.63207e-52	-0.541233	0.151	0.364	3.17127e-48	6	Pmaip1
3.83422e-52	-0.569188	0.123	0.331	7.45028e-48	6	Ciita
5.47244e-52	0.363978	0.604	0.409	1.06335e-47	6	Man1c1
8.40943e-52	-0.56907	0.907	0.967	1.63404e-47	6	Jun
1.05929e-51	-0.454702	0.153	0.367	2.0583e-47	6	Gpr132
1.27325e-51	0.417681	0.724	0.522	2.47406e-47	6	Abca1
1.6258e-51	0.356918	0.644	0.471	3.15909e-47	6	Mdfic
1.72037e-51	0.320204	0.393	0.213	3.34286e-47	6	Tmem140
1.89039e-51	0.36263	0.644	0.446	3.67321e-47	6	Sash1
2.27846e-51	-0.577814	0.126	0.332	4.42727e-47	6	Clec4b1
2.55801e-51	0.451348	0.854	0.75	4.97046e-47	6	Pla2g7
2.67344e-51	0.39701	0.801	0.641	5.19477e-47	6	Rab3il1
3.7481e-51	-0.412924	0.971	0.985	7.28293e-47	6	Ubc
4.75726e-51	0.41396	0.862	0.789	9.24384e-47	6	Tmem256
5.04433e-51	0.392727	0.705	0.543	9.80164e-47	6	Atp13a2
5.20253e-51	-1.10792	0.264	0.44	1.0109e-46	6	Napsa
3.03652e-50	-0.587141	0.169	0.362	5.90027e-46	6	Lmnb1
7.20661e-50	-0.409619	0.668	0.818	1.40032e-45	6	Atf4
2.62013e-49	-0.811525	0.427	0.607	5.09118e-45	6	Ccr2
5.06192e-49	0.342598	0.594	0.401	9.83581e-45	6	Renbp
5.06646e-49	0.390719	0.539	0.332	9.84465e-45	6	Mgst1
6.62953e-49	0.439109	0.835	0.722	1.28818e-44	6	Aprt
7.14761e-49	-0.37653	0.802	0.897	1.38885e-44	6	Srsf3
2.02327e-48	-0.354042	0.065	0.252	3.93142e-44	6	Rab11fip1
3.4613e-48	-0.538458	0.36	0.542	6.72566e-44	6	Tiparp
4.04015e-48	-0.496039	0.791	0.859	7.85042e-44	6	Dnaja1
9.65086e-48	0.254496	0.39	0.213	1.87526e-43	6	Paox
1.56854e-47	-0.411803	0.851	0.91	3.04783e-43	6	Msn
1.58618e-47	-0.454919	0.755	0.85	3.0821e-43	6	Pnrc1
1.6457e-47	-0.346216	0.745	0.837	3.19776e-43	6	Hcls1
1.6845e-47	-0.717884	0.026	0.195	3.27316e-43	6	Il1r2
1.97151e-47	-0.351878	0.154	0.364	3.83084e-43	6	Siglece
2.29014e-47	-0.396052	0.221	0.424	4.44997e-43	6	Per1
3.37522e-47	-1.43465	0.103	0.285	6.55839e-43	6	Ifitm1
5.69757e-47	0.400214	0.793	0.636	1.10709e-42	6	Camk1
8.28016e-47	-0.660156	0.543	0.709	1.60892e-42	6	Tmem176a
8.42635e-47	-0.420947	0.141	0.339	1.63732e-42	6	Tspan13
1.43771e-46	-0.572823	0.207	0.402	2.79362e-42	6	Nfil3
1.48174e-46	-0.32842	0.02	0.186	2.87917e-42	6	Jaml
1.98296e-46	-0.416003	0.178	0.379	3.85309e-42	6	Scimp
2.08027e-46	0.365514	0.929	0.885	4.04217e-42	6	Atpif1
2.34194e-46	-0.454546	0.255	0.448	4.55062e-42	6	Rara
2.70217e-46	0.346996	0.927	0.929	5.25059e-42	6	Gnas
5.95777e-46	-0.345008	0.269	0.472	1.15765e-41	6	Il13ra1
1.3329e-45	-0.487573	0.095	0.282	2.58997e-41	6	Itgb7
1.54704e-45	-0.650515	0.142	0.337	3.00605e-41	6	Nr4a2
1.85552e-45	0.391858	0.879	0.825	3.60547e-41	6	Ptms
1.98205e-45	0.365095	0.865	0.788	3.85133e-41	6	Il10rb
2.15856e-45	-0.764401	0.059	0.231	4.19431e-41	6	Slc7a11
3.32641e-45	0.466003	0.865	0.74	6.46355e-41	6	Capg
3.64446e-45	0.367067	0.88	0.862	7.08156e-41	6	Arl6ip1
4.83091e-45	-0.40198	0.677	0.795	9.38694e-41	6	Srsf7
6.03433e-45	0.364502	0.563	0.392	1.17253e-40	6	Rcbtb2
7.635e-45	0.392055	0.592	0.443	1.48356e-40	6	Mthfs
1.20786e-44	-0.624839	0.173	0.36	2.34699e-40	6	Malt1
1.26024e-44	-0.5444	0.12	0.31	2.44877e-40	6	Lilra5
1.9901e-44	0.373588	0.588	0.417	3.86697e-40	6	Arl11
2.49664e-44	-0.41576	0.494	0.647	4.85122e-40	6	Cnn2
2.7591e-44	-0.489748	0.271	0.469	5.3612e-40	6	Nfkbid
3.74931e-44	-0.473342	0.361	0.584	7.28529e-40	6	Ighm
1.78909e-43	-0.719125	0.032	0.191	3.47638e-39	6	Hdc
2.33814e-43	-0.754184	0.397	0.578	4.54324e-39	6	Cfh
3.20245e-43	-0.41169	0.564	0.702	6.22268e-39	6	Myadm
3.50947e-43	0.301416	0.479	0.304	6.81925e-39	6	Tmem65
4.3424e-43	0.377844	0.904	0.865	8.43772e-39	6	Ap2s1
4.87665e-43	-0.53011	0.014	0.165	9.47583e-39	6	Pglyrp1
7.38673e-43	-0.47462	0.786	0.889	1.43532e-38	6	Neat1
8.50938e-43	0.345084	0.384	0.22	1.65346e-38	6	Tmem8
1.21392e-42	-0.739231	0.053	0.219	2.35877e-38	6	Vcan
1.29546e-42	-1.03542	0.296	0.455	2.51721e-38	6	Osm
1.41212e-42	-0.462173	0.572	0.713	2.74389e-38	6	Slc38a2
1.60009e-42	-0.664296	0.192	0.37	3.10914e-38	6	Bcl2a1d
2.48492e-42	-0.73025	0.476	0.623	4.82844e-38	6	Ifrd1
5.69025e-42	-0.369956	0.055	0.222	1.10567e-37	6	Gpr141
5.76957e-42	-0.386944	0.673	0.804	1.12108e-37	6	Tra2a
8.82683e-42	-0.629894	0.718	0.774	1.71514e-37	6	Cd44
1.03249e-41	-0.749604	0.231	0.401	2.00623e-37	6	Mxd1
1.18087e-41	-0.638001	0.805	0.833	2.29454e-37	6	S100a6
1.19352e-41	-0.371489	0.124	0.305	2.31913e-37	6	Glipr2
1.37661e-41	-0.430793	0.081	0.253	2.6749e-37	6	Bcl2a1a
1.65735e-41	-0.400244	0.704	0.817	3.2204e-37	6	Clk1
1.87222e-41	0.358756	0.71	0.574	3.63791e-37	6	Sgpl1
2.75229e-41	0.34906	0.646	0.47	5.34798e-37	6	Pla2g15
4.88469e-41	-0.371924	0.542	0.7	9.49144e-37	6	Foxp1
9.44847e-41	-0.350683	0.971	0.974	1.83593e-36	6	Ifitm2
1.29431e-40	-0.422835	0.398	0.554	2.51498e-36	6	Jarid2
2.64958e-40	-0.32477	0.922	0.963	5.14841e-36	6	Actr3
3.14903e-40	0.349535	0.714	0.471	6.11887e-36	6	Gas6
3.15811e-40	-0.276497	0.043	0.201	6.13652e-36	6	Trim30b
5.16448e-40	0.317502	0.745	0.566	1.00351e-35	6	Nrp1
5.61956e-40	0.305455	0.485	0.32	1.09194e-35	6	Pkib
5.81187e-40	-0.300153	0.209	0.397	1.1293e-35	6	Lbr
7.15704e-40	0.27687	0.939	0.92	1.39068e-35	6	Atp5g2
7.57757e-40	0.272319	0.199	0.086	1.4724e-35	6	Akr1b8
2.05771e-39	-0.375044	0.99	0.993	3.99834e-35	6	Hspa8
3.14843e-39	-0.40407	0.526	0.662	6.11771e-35	6	Kdm7a
4.51384e-39	0.392123	0.707	0.581	8.77085e-35	6	Soat1
5.88142e-39	-0.634638	0.574	0.69	1.14282e-34	6	Socs3
5.88228e-39	0.321427	0.938	0.921	1.14299e-34	6	Calm2
6.93224e-39	-1.01305	0.103	0.264	1.347e-34	6	Slpi
6.93993e-39	-0.372177	0.589	0.718	1.3485e-34	6	Nfam1
7.17666e-39	-0.944732	0.74	0.801	1.3945e-34	6	Ier3
7.38127e-39	-0.400124	0.601	0.725	1.43426e-34	6	Mycbp2
8.83248e-39	0.319531	0.955	0.928	1.71624e-34	6	Ptpn18
1.33263e-38	-0.343376	0.191	0.38	2.58943e-34	6	St3gal6
1.33934e-38	-1.26072	0.157	0.317	2.60247e-34	6	Ptgs2
1.51215e-38	-0.333983	0.836	0.892	2.93826e-34	6	Tln1
3.31394e-38	-0.364469	0.81	0.874	6.43931e-34	6	Ncf2
3.64893e-38	0.333966	1	0.995	7.09024e-34	6	Lyz2
3.87938e-38	0.359408	0.497	0.339	7.53802e-34	6	Aopep
4.65649e-38	-0.456245	0.425	0.567	9.04803e-34	6	Csf2rb
5.18456e-38	-0.321204	0.168	0.357	1.00741e-33	6	Alox5
5.4038e-38	-0.95174	0.367	0.511	1.05001e-33	6	Ms4a4c
5.40404e-38	0.342421	0.828	0.76	1.05006e-33	6	Lamtor1
7.564e-38	0.377933	0.867	0.773	1.46976e-33	6	Aldh2
9.21307e-38	-0.657439	0.283	0.451	1.79019e-33	6	Ccnd1
9.71569e-38	-0.436094	0.549	0.674	1.88786e-33	6	Cebpd
9.74086e-38	-0.735983	0.211	0.379	1.89275e-33	6	Dusp2
1.50916e-37	-0.306499	0.833	0.902	2.93245e-33	6	Rbm3
1.79833e-37	0.290009	0.38	0.221	3.49434e-33	6	Acp5
2.09824e-37	-0.382785	0.519	0.657	4.07709e-33	6	Dleu2
2.25149e-37	-0.456055	0.635	0.766	4.37487e-33	6	Cdkn1a
2.2516e-37	-0.533267	0.768	0.873	4.37508e-33	6	Fosb
2.93446e-37	0.330019	0.604	0.462	5.70195e-33	6	Atp6v1c1
3.10693e-37	0.331593	0.903	0.838	6.03707e-33	6	Rgs10
3.89483e-37	0.260261	0.504	0.328	7.56804e-33	6	Mertk
4.42151e-37	-0.615818	0.231	0.393	8.59145e-33	6	Slfn1
1.71557e-36	-0.471064	0.224	0.385	3.33353e-32	6	Slc16a3
2.05762e-36	-0.350529	0.61	0.719	3.99817e-32	6	Snx20
2.74349e-36	-0.71719	0.073	0.228	5.33088e-32	6	Mmp9
2.95507e-36	0.363996	0.658	0.523	5.742e-32	6	Blvra
3.31005e-36	0.365156	0.846	0.803	6.43176e-32	6	Lrp1
3.31021e-36	-0.540986	0.016	0.147	6.43208e-32	6	Cxcr2
3.40651e-36	-0.385712	0.715	0.782	6.61919e-32	6	Tpm4
4.78601e-36	-0.447508	0.055	0.206	9.29971e-32	6	Hes1
5.20375e-36	-0.438329	0.149	0.312	1.01114e-31	6	Ltb4r1
6.07015e-36	-0.4004	0.367	0.541	1.17949e-31	6	Adrb2
6.32604e-36	-0.355833	0.43	0.584	1.22921e-31	6	Fmnl1
7.26885e-36	0.313852	0.948	0.918	1.41241e-31	6	Hint1
7.38683e-36	-0.348343	0.041	0.184	1.43533e-31	6	Nr4a3
7.39442e-36	0.358606	0.736	0.558	1.43681e-31	6	Ecm1
8.04323e-36	0.347934	0.562	0.407	1.56288e-31	6	Osbpl8
1.01069e-35	0.266774	0.544	0.367	1.96387e-31	6	Blnk
1.18919e-35	-0.31927	0.769	0.849	2.31071e-31	6	Sf3b1
1.51849e-35	-0.301402	0.981	0.986	2.95058e-31	6	Hsp90ab1
1.73447e-35	-0.428954	0.573	0.668	3.37025e-31	6	Vasp
2.05385e-35	-0.578064	0.657	0.765	3.99084e-31	6	Tmem176b
2.136e-35	-0.250806	0.89	0.91	4.15045e-31	6	Pitpna
2.25093e-35	-0.370902	0.385	0.555	4.37377e-31	6	Herpud1
2.49427e-35	0.270345	0.908	0.906	4.84661e-31	6	Atp6v0e
2.74018e-35	0.256418	0.996	0.99	5.32445e-31	6	Ppia
2.79367e-35	-0.25301	0.12	0.287	5.42837e-31	6	Pilrb1
3.35507e-35	-0.261863	0.038	0.178	6.51924e-31	6	Cd244a
4.37053e-35	-0.421985	0.377	0.534	8.49237e-31	6	Phf11b
4.99118e-35	-0.33766	0.912	0.926	9.69836e-31	6	Tagln2
5.48639e-35	-0.320749	0.254	0.43	1.06606e-30	6	Add3
5.5672e-35	-0.334764	0.112	0.273	1.08176e-30	6	Dusp16
5.95519e-35	0.344737	0.484	0.335	1.15715e-30	6	Gyg
7.08499e-35	-0.357843	0.41	0.574	1.37668e-30	6	Dok2
8.11869e-35	0.341794	0.769	0.672	1.57754e-30	6	P2rx4
8.35785e-35	-0.37638	0.145	0.31	1.62401e-30	6	Hopx
8.8337e-35	-0.383235	0.855	0.911	1.71648e-30	6	Fam49b
1.04224e-34	-0.274293	0.575	0.693	2.02517e-30	6	Mcub
1.39985e-34	-0.670644	0.33	0.483	2.72004e-30	6	Tnfaip3
2.07059e-34	-0.395404	0.598	0.699	4.02337e-30	6	Gng10
2.79417e-34	-0.332052	0.083	0.235	5.42935e-30	6	Isg20
5.77301e-34	0.30475	0.771	0.677	1.12175e-29	6	1810058I24Rik
6.3721e-34	0.344764	0.737	0.639	1.23816e-29	6	0610012G03Rik
7.08467e-34	-0.59874	0.402	0.543	1.37662e-29	6	Slamf9
7.15797e-34	-0.337212	0.078	0.232	1.39087e-29	6	Fgfr1
7.22323e-34	-0.272673	0.195	0.367	1.40355e-29	6	Pilrb2
7.41878e-34	0.323987	0.873	0.838	1.44154e-29	6	Ndufb8
8.38723e-34	-0.87911	0.086	0.232	1.62972e-29	6	AA467197
1.3812e-33	-0.503646	0.018	0.142	2.6838e-29	6	Acod1
1.8351e-33	-0.357766	0.301	0.471	3.56578e-29	6	Filip1l
1.92155e-33	-0.359616	0.319	0.481	3.73376e-29	6	Spty2d1
1.97432e-33	-0.443079	0.688	0.779	3.8363e-29	6	Runx1
2.35794e-33	-0.335282	0.895	0.946	4.5817e-29	6	Hspa5
2.86853e-33	-0.339012	0.636	0.736	5.57384e-29	6	Xbp1
3.1722e-33	0.362229	0.928	0.787	6.1639e-29	6	C1qc
4.99741e-33	-0.371228	0.181	0.343	9.71047e-29	6	Sik1
5.03899e-33	-0.448009	0.778	0.847	9.79126e-29	6	Tsc22d3
5.09975e-33	-0.323862	0.664	0.763	9.90932e-29	6	Tut7
6.72674e-33	-0.952978	0.387	0.521	1.30707e-28	6	Isg15
6.9837e-33	0.341512	0.691	0.541	1.357e-28	6	Dnase2a
7.63083e-33	-0.312115	0.244	0.403	1.48275e-28	6	Unc119
9.60721e-33	-0.325039	0.182	0.34	1.86678e-28	6	Cdkn2d
1.06326e-32	-0.329289	0.728	0.828	2.06601e-28	6	Tra2b
1.29682e-32	-0.339	0.672	0.777	2.51985e-28	6	Ankrd11
1.35948e-32	-0.441923	0.282	0.457	2.6416e-28	6	Stap1
1.50107e-32	0.293177	0.591	0.415	2.91672e-28	6	Apoc2
1.55094e-32	-0.625335	0.117	0.265	3.01362e-28	6	Hcar2
1.73784e-32	-0.457912	0.552	0.639	3.37679e-28	6	Emilin2
2.02114e-32	0.298781	0.508	0.364	3.92729e-28	6	Nagk
2.11208e-32	-0.856623	0.182	0.335	4.10399e-28	6	Il1rn
2.18457e-32	-0.375058	0.848	0.89	4.24483e-28	6	Psmb8
2.24619e-32	0.303979	0.867	0.835	4.36457e-28	6	Cd48
2.26799e-32	-1.43761	0.747	0.776	4.40693e-28	6	Cxcl2
2.93152e-32	-0.371204	0.413	0.558	5.69623e-28	6	Fam129a
4.48334e-32	0.301367	0.608	0.458	8.71157e-28	6	Oxct1
4.58485e-32	-0.673454	0.782	0.844	8.90882e-28	6	Atf3
4.80653e-32	-0.266648	0.081	0.226	9.33957e-28	6	Smpdl3b
6.58845e-32	-0.617019	0.317	0.475	1.2802e-27	6	Phlda1
9.17014e-32	0.327251	0.731	0.616	1.78185e-27	6	Mfsd1
9.22765e-32	0.292409	0.9	0.858	1.79302e-27	6	Rnf130
1.04493e-31	-0.309595	0.748	0.857	2.0304e-27	6	Srsf2
1.08943e-31	-0.452728	0.435	0.562	2.11688e-27	6	Rel
1.29284e-31	-0.432131	0.633	0.741	2.51211e-27	6	Tent5a
1.32353e-31	-0.341161	0.69	0.803	2.57175e-27	6	Luc7l2
1.48538e-31	-0.297734	0.139	0.291	2.88625e-27	6	Tes
1.55831e-31	-0.367223	0.257	0.418	3.02795e-27	6	Runx3
1.60096e-31	-0.358647	0.808	0.874	3.11082e-27	6	H2-T23
1.75329e-31	-0.329181	0.781	0.84	3.40683e-27	6	Lyn
1.96915e-31	-0.405031	0.324	0.481	3.82625e-27	6	Lifr
2.33451e-31	-0.330408	0.803	0.852	4.53619e-27	6	Ywhaz
3.09648e-31	-0.31207	0.305	0.47	6.01677e-27	6	Birc3
3.34046e-31	-0.363781	0.607	0.705	6.49085e-27	6	Diaph1
4.94479e-31	-0.318136	0.079	0.219	9.60822e-27	6	Itgax
6.38759e-31	-0.770254	0.834	0.851	1.24117e-26	6	S100a11
8.21882e-31	-0.267569	0.017	0.133	1.597e-26	6	Ltb
8.29709e-31	-0.389791	0.153	0.302	1.61221e-26	6	Cks2
9.12882e-31	-0.539229	0.463	0.571	1.77382e-26	6	Emb
1.13722e-30	-0.378916	0.789	0.851	2.20973e-26	6	Slfn2
1.35967e-30	0.277671	0.938	0.914	2.64197e-26	6	Atp5j2
1.54178e-30	-0.286923	0.454	0.592	2.99584e-26	6	1810026B05Rik
1.65939e-30	-0.371106	0.046	0.175	3.22436e-26	6	Ddit4
2.34189e-30	-0.651548	0.169	0.322	4.55053e-26	6	Id3
2.39632e-30	-0.440818	0.426	0.543	4.65629e-26	6	Ezr
3.31073e-30	-0.370868	0.619	0.72	6.43308e-26	6	Klf13
3.36756e-30	-0.341758	0.231	0.389	6.54351e-26	6	Batf3
6.6024e-30	-0.342598	0.075	0.212	1.28291e-25	6	Serpinf1
6.63196e-30	-0.448839	0.335	0.465	1.28866e-25	6	Fgr
7.38198e-30	-0.356886	0.587	0.682	1.43439e-25	6	Stat3
8.07974e-30	0.262498	0.898	0.866	1.56997e-25	6	Snx5
8.41743e-30	-0.357094	0.577	0.682	1.63559e-25	6	Nfkb1
8.6321e-30	0.351886	0.759	0.664	1.6773e-25	6	Atp6v1b2
1.18681e-29	-0.322305	0.483	0.62	2.3061e-25	6	Smchd1
1.27036e-29	-0.279136	0.629	0.729	2.46843e-25	6	Irf5
1.2874e-29	-0.3581	0.672	0.786	2.50155e-25	6	2410006H16Rik
1.33837e-29	-0.316192	0.601	0.711	2.60058e-25	6	Il6ra
1.76374e-29	-0.298141	0.302	0.46	3.42711e-25	6	Tifab
4.1292e-29	-0.25061	0.089	0.232	8.02345e-25	6	Bank1
4.16914e-29	0.318615	0.899	0.876	8.10105e-25	6	Selenof
5.00066e-29	0.28823	0.854	0.828	9.71678e-25	6	Slc6a6
6.55034e-29	-0.381792	0.39	0.523	1.2728e-24	6	Ccdc88a
6.59465e-29	-0.347375	0.601	0.69	1.28141e-24	6	Hck
1.02505e-28	-0.256821	0.244	0.397	1.99178e-24	6	St3gal4
1.16183e-28	-0.345233	0.49	0.6	2.25756e-24	6	Baz1a
1.24768e-28	-0.483238	0.06	0.186	2.42436e-24	6	Ifi205
1.72547e-28	-0.537037	0.071	0.199	3.35276e-24	6	Vegfa
1.84687e-28	-0.266793	0.326	0.472	3.58866e-24	6	Dapp1
1.99026e-28	-0.31995	0.742	0.805	3.86727e-24	6	Selplg
2.37913e-28	-0.464236	0.105	0.241	4.62289e-24	6	Cd24a
2.43858e-28	-0.364512	0.178	0.327	4.7384e-24	6	Egr2
2.45129e-28	-0.277482	0.568	0.677	4.7631e-24	6	Orai1
2.54571e-28	0.295365	0.912	0.877	4.94657e-24	6	Rbx1
2.65666e-28	-0.284045	0.264	0.414	5.16215e-24	6	Gch1
2.92938e-28	-0.560879	0.076	0.206	5.69208e-24	6	Tnip3
3.86471e-28	-0.386419	0.354	0.504	7.50951e-24	6	Irf1
3.95151e-28	-0.347713	0.638	0.74	7.67818e-24	6	Wsb1
4.24933e-28	-0.382095	0.483	0.592	8.25688e-24	6	Ndel1
4.78483e-28	-0.335743	0.288	0.436	9.29739e-24	6	Nabp1
5.37175e-28	-0.31547	0.181	0.327	1.04378e-23	6	Pim3
5.46378e-28	-0.622333	0.484	0.599	1.06167e-23	6	Cd81
5.69223e-28	-0.516842	0.101	0.237	1.10606e-23	6	Rgcc
5.76931e-28	-0.447489	0.257	0.392	1.12103e-23	6	Olfm1
5.81526e-28	-0.477286	0.088	0.222	1.12996e-23	6	Id1
6.64507e-28	0.285368	0.737	0.652	1.2912e-23	6	Trappc2l
8.47245e-28	-0.311529	0.804	0.844	1.64628e-23	6	Rac2
8.50685e-28	0.250014	0.942	0.953	1.65297e-23	6	Ctsh
9.0767e-28	-0.314334	0.192	0.332	1.76369e-23	6	Gpr35
9.11093e-28	-0.270863	0.827	0.89	1.77035e-23	6	Ccl9
9.70973e-28	-0.586741	0.199	0.335	1.8867e-23	6	Bhlhe40
1.05654e-27	-0.272345	0.027	0.138	2.05297e-23	6	Adgre4
1.10462e-27	-0.352962	0.457	0.581	2.14638e-23	6	Tap1
1.11235e-27	0.255098	0.607	0.467	2.1614e-23	6	AI413582
1.1976e-27	-0.258168	0.195	0.341	2.32707e-23	6	Nfkbie
1.44143e-27	-0.264699	0.988	0.992	2.80085e-23	6	Rpsa
1.50539e-27	-0.274013	0.862	0.901	2.92513e-23	6	Myl12b
1.83627e-27	-0.32877	0.131	0.27	3.56806e-23	6	Krt80
2.1932e-27	0.555337	0.555	0.414	4.2616e-23	6	Lpl
2.46197e-27	0.309377	0.843	0.8	4.78385e-23	6	Psmb6
2.51723e-27	-0.330979	0.756	0.852	4.89124e-23	6	Fus
3.89778e-27	0.261239	0.456	0.324	7.57378e-23	6	Htatip2
5.09106e-27	-0.250776	0.633	0.725	9.89245e-23	6	Irf2
5.68004e-27	0.368153	0.519	0.382	1.10369e-22	6	Gstm1
6.15492e-27	0.261867	0.857	0.837	1.19596e-22	6	Asah1
7.28003e-27	-0.326069	0.317	0.453	1.41458e-22	6	Tmpo
1.02134e-26	-0.353178	0.375	0.51	1.98457e-22	6	Pilra
1.09724e-26	-1.36716	0.179	0.306	2.13206e-22	6	Ly6c2
1.3538e-26	0.29641	0.574	0.452	2.63056e-22	6	Fundc2
1.49063e-26	1.23274	0.818	0.731	2.89644e-22	6	Hmox1
1.72227e-26	-0.353666	0.011	0.109	3.34655e-22	6	Il1f9
1.87383e-26	-0.397431	0.226	0.38	3.64103e-22	6	Tppp3
2.14026e-26	-0.330897	0.549	0.646	4.15874e-22	6	Klf3
2.22495e-26	-0.502295	0.05	0.164	4.32329e-22	6	Lrg1
2.56316e-26	0.304416	0.933	0.902	4.98048e-22	6	Snx3
2.64508e-26	-0.294837	0.189	0.338	5.13966e-22	6	Slc20a1
2.85274e-26	0.256434	0.828	0.771	5.54316e-22	6	Gusb
3.08309e-26	-0.324834	0.403	0.54	5.99076e-22	6	Sertad1
3.95823e-26	0.281346	0.9	0.868	7.69123e-22	6	Uqcr11
4.13825e-26	0.27803	0.744	0.637	8.04103e-22	6	Glmp
4.17963e-26	-0.331127	0.735	0.817	8.12144e-22	6	Prkcd
4.33078e-26	-0.401625	0.367	0.491	8.41514e-22	6	Chd7
4.57918e-26	-0.416725	0.579	0.678	8.8978e-22	6	Ifi203
5.19002e-26	-0.317132	0.395	0.53	1.00847e-21	6	Ikzf1
6.80046e-26	-0.303599	0.199	0.337	1.3214e-21	6	Jak2
6.85136e-26	-0.259994	0.835	0.917	1.33129e-21	6	Son
7.12011e-26	-0.314835	0.523	0.632	1.38351e-21	6	Trps1
8.50341e-26	-0.270889	0.133	0.269	1.6523e-21	6	Rbpms
1.0173e-25	-0.513539	0.434	0.546	1.97672e-21	6	Ifi209
1.18477e-25	-0.381218	0.532	0.644	2.30214e-21	6	Tmcc1
1.97503e-25	0.461142	0.797	0.711	3.83768e-21	6	Cyb5a
2.04431e-25	-0.368413	0.899	0.965	3.9723e-21	6	Klf6
2.69303e-25	-0.292656	0.334	0.475	5.23284e-21	6	Samd9l
3.41928e-25	-0.351141	0.405	0.541	6.644e-21	6	Dnajb1
3.44283e-25	-0.288267	0.245	0.391	6.68976e-21	6	Cdkn1b
3.93763e-25	-0.257327	0.689	0.777	7.65121e-21	6	Mapkapk2
4.09246e-25	-0.280587	0.562	0.671	7.95206e-21	6	Purb
4.61192e-25	-0.287495	0.503	0.617	8.96143e-21	6	Nsd3
4.90929e-25	0.308919	0.92	0.806	9.53923e-21	6	C1qa
6.64289e-25	-0.435905	0.01	0.101	1.29078e-20	6	Ear2
6.80846e-25	0.257013	0.857	0.81	1.32295e-20	6	Srp14
6.96173e-25	-0.257239	0.204	0.341	1.35273e-20	6	Stk40
7.32006e-25	-0.29634	0.31	0.442	1.42236e-20	6	Hk2
8.15575e-25	-0.294857	0.451	0.564	1.58474e-20	6	Myd88
8.24425e-25	0.285307	0.855	0.82	1.60194e-20	6	Txndc17
9.12273e-25	0.281183	0.494	0.349	1.77264e-20	6	Ang
9.97099e-25	-0.262571	0.907	0.945	1.93746e-20	6	Pabpc1
1.38546e-24	0.276696	0.549	0.425	2.69208e-20	6	Twf1
1.74334e-24	0.257286	0.855	0.811	3.38749e-20	6	Ndufc2
1.88081e-24	-1.14645	0.064	0.174	3.6546e-20	6	G0s2
1.98301e-24	0.325828	0.658	0.551	3.85318e-20	6	Mcfd2
2.38123e-24	0.258898	0.732	0.614	4.62697e-20	6	Hacd4
3.38303e-24	0.267315	0.915	0.849	6.57357e-20	6	Aif1
3.79268e-24	-0.330037	0.847	0.886	7.36957e-20	6	Sub1
4.34113e-24	-0.833838	0.812	0.836	8.43525e-20	6	Tmsb10
4.42803e-24	-0.254431	0.647	0.743	8.60411e-20	6	Srsf11
5.21411e-24	-0.35637	0.536	0.633	1.01315e-19	6	Sbno2
5.283e-24	-0.579947	0.192	0.336	1.02654e-19	6	Cd163
6.30325e-24	-0.283444	0.071	0.186	1.22478e-19	6	Ass1
6.52167e-24	-0.255791	0.716	0.801	1.26722e-19	6	Sfpq
7.32684e-24	-0.275057	0.198	0.343	1.42368e-19	6	Klf9
9.03796e-24	-0.328833	0.268	0.404	1.75617e-19	6	Gm47283
9.32422e-24	-0.325031	0.287	0.423	1.81179e-19	6	Gpr183
9.97178e-24	-0.361625	0.575	0.661	1.93762e-19	6	Trim30a
1.13059e-23	-0.270222	0.756	0.825	2.19686e-19	6	Myh9
1.44124e-23	0.316947	0.555	0.416	2.80047e-19	6	Prxl2b
1.70817e-23	0.291315	0.851	0.789	3.31914e-19	6	Gltp
1.80132e-23	0.291191	0.79	0.734	3.50014e-19	6	Ndufs5
1.98139e-23	-0.277218	0.543	0.652	3.85004e-19	6	Slk
2.1332e-23	-0.368793	0.239	0.363	4.14502e-19	6	Sorl1
2.25613e-23	-0.258766	0.031	0.131	4.3839e-19	6	Csf1
2.27129e-23	-0.256464	0.302	0.431	4.41334e-19	6	Midn
2.35816e-23	-0.28814	0.419	0.537	4.58215e-19	6	Ankrd44
2.36584e-23	-0.27834	0.546	0.66	4.59706e-19	6	Ikbkb
3.1988e-23	-0.453369	0.759	0.813	6.21558e-19	6	Gm2a
3.2808e-23	-0.271724	0.62	0.714	6.37493e-19	6	Tacc1
3.74598e-23	0.291486	0.731	0.633	7.27881e-19	6	Lgals3bp
3.76174e-23	0.268776	0.706	0.598	7.30944e-19	6	Slc43a2
3.95835e-23	-0.313932	0.287	0.41	7.69147e-19	6	Pfkp
4.04771e-23	-0.25264	0.272	0.408	7.86511e-19	6	Arid5a
5.28331e-23	-0.281635	0.458	0.572	1.0266e-18	6	Cd2ap
5.94108e-23	0.257243	0.723	0.629	1.15441e-18	6	Tcirg1
6.264e-23	-0.30623	0.431	0.551	1.21716e-18	6	Snhg1
7.39115e-23	0.271256	0.571	0.438	1.43617e-18	6	Idh1
8.25965e-23	-0.359246	0.568	0.654	1.60493e-18	6	Skil
9.31274e-23	0.305361	0.905	0.88	1.80956e-18	6	Lst1
1.02943e-22	-0.261799	0.53	0.644	2.00029e-18	6	Ythdc1
1.04819e-22	-0.287386	0.36	0.483	2.03673e-18	6	Svil
1.07082e-22	-0.280053	0.379	0.498	2.08071e-18	6	Themis2
1.24677e-22	0.28083	0.582	0.453	2.4226e-18	6	Por
1.41187e-22	-0.361141	0.163	0.286	2.74341e-18	6	Grk3
1.60598e-22	-0.318494	0.84	0.901	3.12058e-18	6	Zfand5
1.74478e-22	0.259902	0.779	0.71	3.39028e-18	6	Plxnb2
1.82551e-22	-0.346625	0.544	0.627	3.54715e-18	6	Lrrfip1
2.31722e-22	0.250707	0.928	0.897	4.5026e-18	6	Uqcrq
2.37042e-22	-0.315536	0.267	0.402	4.60597e-18	6	Stk10
2.40438e-22	-0.283274	0.838	0.892	4.67196e-18	6	Pid1
2.71835e-22	-0.433504	0.304	0.445	5.28202e-18	6	Hpgd
2.86658e-22	-0.331696	0.133	0.255	5.57005e-18	6	H2-Q6
2.87232e-22	0.258669	0.65	0.545	5.58121e-18	6	Fam173a
3.96495e-22	0.264412	0.838	0.779	7.7043e-18	6	Cops9
4.17091e-22	0.250289	0.573	0.444	8.10449e-18	6	Acp2
4.91726e-22	-0.284855	0.393	0.503	9.55473e-18	6	March7
6.18124e-22	-0.285034	0.373	0.5	1.20108e-17	6	Stk24
1.23218e-21	-0.373342	0.614	0.707	2.39426e-17	6	Mef2c
1.25618e-21	0.284157	0.732	0.665	2.44088e-17	6	Sft2d1
1.26509e-21	-0.393646	0.77	0.812	2.4582e-17	6	H2afy
1.40368e-21	-0.263424	0.78	0.851	2.72749e-17	6	Ptpn6
1.57839e-21	-0.27306	0.247	0.371	3.06697e-17	6	Fam107b
1.97204e-21	0.3346	0.518	0.399	3.83187e-17	6	Hist1h2bc
2.49414e-21	-0.25198	0.14	0.261	4.84635e-17	6	4930523C07Rik
2.89446e-21	-0.254482	0.209	0.345	5.62422e-17	6	Rnd3
3.37234e-21	-0.250854	0.673	0.764	6.5528e-17	6	Kmt2e
3.66242e-21	-0.266337	0.493	0.599	7.11646e-17	6	Ppp2r5a
3.70091e-21	0.282523	0.785	0.708	7.19125e-17	6	Gng2
4.38122e-21	-0.294833	0.567	0.665	8.51316e-17	6	Il10ra
4.91086e-21	-0.964874	0.081	0.19	9.54228e-17	6	Cxcl10
5.31989e-21	-0.262835	0.48	0.585	1.03371e-16	6	Nadk
5.46933e-21	-0.260666	0.714	0.799	1.06274e-16	6	Brd2
5.61523e-21	-0.489009	0.246	0.376	1.0911e-16	6	Ccl24
5.69223e-21	0.285234	0.731	0.66	1.10606e-16	6	Ndufab1
6.11068e-21	0.263754	0.9	0.898	1.18737e-16	6	Ndufa4
6.24712e-21	0.253798	0.806	0.755	1.21388e-16	6	Spcs1
8.76687e-21	0.29415	0.737	0.676	1.70349e-16	6	Vps29
9.90387e-21	-0.279276	0.62	0.7	1.92442e-16	6	Ptpre
1.58204e-20	0.275369	0.851	0.795	3.07407e-16	6	Hsbp1
1.80516e-20	0.259408	0.6	0.488	3.50761e-16	6	Gnpda1
2.41627e-20	-0.410602	0.341	0.456	4.69505e-16	6	Tnf
4.25437e-20	-0.28192	0.24	0.36	8.26666e-16	6	Plk3
5.04889e-20	-0.374162	0.626	0.701	9.81049e-16	6	Mndal
7.92915e-20	-0.29788	0.176	0.296	1.54071e-15	6	C3
8.36691e-20	-0.824382	0.027	0.11	1.62577e-15	6	Cd209a
9.38977e-20	-0.27243	0.224	0.341	1.82453e-15	6	Vps37b
9.69456e-20	-0.258208	0.062	0.163	1.88375e-15	6	Spn
1.05232e-19	-0.251554	0.21	0.329	2.04475e-15	6	Errfi1
1.06394e-19	-0.263312	0.841	0.894	2.06734e-15	6	Picalm
1.12738e-19	-0.286664	0.549	0.647	2.19062e-15	6	Tob2
1.24818e-19	0.274479	0.737	0.633	2.42533e-15	6	Mpp1
1.31042e-19	-0.266085	0.315	0.442	2.54628e-15	6	Sgms1
1.32033e-19	-0.287379	0.665	0.755	2.56553e-15	6	Hnrnph1
1.44978e-19	0.368784	0.515	0.405	2.81707e-15	6	Cat
1.45565e-19	-0.371472	0.14	0.255	2.82848e-15	6	F10
1.71971e-19	-0.288467	0.02	0.101	3.34156e-15	6	Lcn2
1.86446e-19	-0.260987	0.607	0.707	3.62283e-15	6	Prpf38b
1.97357e-19	0.493348	0.424	0.318	3.83485e-15	6	Gclm
2.26152e-19	-0.367019	0.179	0.286	4.39437e-15	6	Gcnt2
2.44203e-19	-0.618865	0.604	0.654	4.7451e-15	6	Gadd45b
2.84915e-19	-0.260415	0.363	0.488	5.53618e-15	6	St8sia4
2.879e-19	-0.446731	0.497	0.608	5.59418e-15	6	Cd83
3.94045e-19	-0.27114	0.022	0.102	7.65668e-15	6	Dmkn
4.29531e-19	-0.25155	0.536	0.644	8.34623e-15	6	Nktr
4.54203e-19	-0.27311	0.803	0.859	8.82562e-15	6	Ifngr1
4.61714e-19	0.267207	0.657	0.545	8.97156e-15	6	Ntpcr
4.69596e-19	-0.514912	0.172	0.299	9.12471e-15	6	Lyve1
5.19545e-19	0.261118	0.613	0.511	1.00953e-14	6	Ap3s1
5.3782e-19	-0.260019	0.274	0.39	1.04504e-14	6	Tle3
6.99564e-19	0.264604	0.798	0.731	1.35932e-14	6	Hprt
4.42472e-18	-0.30674	0.207	0.32	8.59768e-14	6	Ifi213
4.66277e-18	-0.349252	0.91	0.93	9.06023e-14	6	Csf1r
5.6318e-18	-0.276999	0.594	0.68	1.09431e-13	6	Sp100
6.21309e-18	-0.256049	0.316	0.424	1.20727e-13	6	Klf7
6.52847e-18	0.274126	0.593	0.485	1.26855e-13	6	Ifi27
7.67586e-18	-0.315138	0.404	0.502	1.4915e-13	6	Myo1g
1.68435e-17	0.252896	0.798	0.724	3.27285e-13	6	Atp6v0d1
2.18488e-17	-0.258262	0.373	0.485	4.24544e-13	6	Map3k8
2.36644e-17	-0.325256	0.289	0.388	4.59822e-13	6	Il17ra
2.62126e-17	-0.686203	0.204	0.3	5.09336e-13	6	Slfn4
3.07651e-17	-0.324514	0.435	0.533	5.97796e-13	6	Itga4
3.44661e-17	0.319507	0.819	0.769	6.6971e-13	6	Ap2m1
4.63246e-17	-0.35284	0.475	0.571	9.00134e-13	6	Cyp4f18
4.68771e-17	-0.314825	0.295	0.408	9.1087e-13	6	Axl
5.31469e-17	0.277135	0.785	0.729	1.0327e-12	6	Ndufc1
5.88012e-17	-0.250362	0.655	0.721	1.14257e-12	6	Psmb9
6.84034e-17	-0.332437	0.052	0.138	1.32915e-12	6	Ccn1
7.67718e-17	-0.269827	0.57	0.63	1.49175e-12	6	Spag9
9.13362e-17	-0.703926	0.158	0.256	1.77475e-12	6	Rsad2
1.3659e-16	-0.262159	0.505	0.596	2.65407e-12	6	Dock10
1.51827e-16	0.32508	0.349	0.243	2.95015e-12	6	Npl
2.38236e-16	-0.260441	0.831	0.87	4.62917e-12	6	Txnip
4.26374e-16	-2.58104	0.286	0.364	8.28488e-12	6	S100a8
5.47935e-16	-0.478836	0.141	0.238	1.06469e-11	6	Ifit3
5.66254e-16	0.265184	0.848	0.804	1.10029e-11	6	Atp5k
6.05723e-16	-0.409919	0.443	0.53	1.17698e-11	6	Zbp1
7.36685e-16	-0.324218	0.642	0.738	1.43145e-11	6	Cited2
1.7569e-15	-0.250978	0.166	0.267	3.41384e-11	6	Ifi206
2.02908e-15	-0.262635	0.232	0.342	3.94271e-11	6	Fxyd2
3.44379e-15	-0.294526	0.84	0.908	6.69162e-11	6	Cybb
4.5102e-15	-0.264364	0.103	0.195	8.76377e-11	6	Gbp2
7.89572e-15	-0.278293	0.422	0.516	1.53422e-10	6	Nupr1
8.56198e-15	0.329786	0.397	0.298	1.66368e-10	6	Ctla2b
1.01882e-14	-0.468761	0.486	0.559	1.97966e-10	6	Ifi211
1.03688e-14	-0.279202	0.321	0.415	2.01476e-10	6	Gpcpd1
1.18016e-14	-0.265893	0.771	0.821	2.29317e-10	6	Itgam
1.19915e-14	-0.297161	0.412	0.497	2.33007e-10	6	Trim25
1.37865e-14	-0.345794	0.28	0.37	2.67885e-10	6	Ifi47
1.62498e-14	-0.293164	0.44	0.527	3.1575e-10	6	Oasl2
1.86397e-14	-0.264322	0.445	0.529	3.62188e-10	6	Foxn3
1.91411e-14	-0.290163	0.462	0.546	3.71932e-10	6	Stat1
2.10895e-14	-0.350135	0.451	0.541	4.09789e-10	6	Ccr1
4.31187e-14	-0.288122	0.386	0.474	8.37839e-10	6	Lmo4
4.48386e-14	-0.282593	0.376	0.484	8.71259e-10	6	Chka
7.13124e-14	-0.260065	0.463	0.573	1.38567e-09	6	Gm34455
8.23313e-14	-0.287299	0.301	0.383	1.59978e-09	6	Smox
1.11449e-13	-0.529475	0.444	0.518	2.16557e-09	6	Ccrl2
1.19849e-13	-0.290032	0.996	0.995	2.32879e-09	6	Cst3
1.61494e-13	-0.291607	0.391	0.475	3.13799e-09	6	Icam1
2.05963e-13	0.273104	0.882	0.818	4.00207e-09	6	Mt1
3.48906e-13	0.35606	0.575	0.466	6.77959e-09	6	Fcrls
1.0015e-12	-0.46098	0.614	0.656	1.94602e-08	6	Slfn5
1.01187e-12	-0.329205	0.429	0.504	1.96617e-08	6	Fgl2
1.14194e-12	-0.303056	0.256	0.35	2.21889e-08	6	Ldlr
1.2586e-12	-0.345982	0.565	0.618	2.44559e-08	6	Resf1
1.271e-12	0.250396	0.797	0.767	2.46968e-08	6	Ndufa1
1.37178e-12	-1.04563	0.071	0.142	2.6655e-08	6	Cxcl3
2.5608e-12	-0.270995	0.284	0.376	4.97589e-08	6	Ptger4
4.22462e-12	-0.287599	0.725	0.74	8.20887e-08	6	Syngr2
4.87715e-12	-0.25037	0.825	0.852	9.47678e-08	6	Ldha
1.11572e-11	-0.266829	0.547	0.611	2.16795e-07	6	Tlr2
1.62007e-11	-2.75653	0.393	0.434	3.14797e-07	6	S100a9
2.30849e-11	-1.48837	0.087	0.158	4.48562e-07	6	Retnla
2.38651e-11	-0.443967	0.144	0.22	4.63722e-07	6	Ifit1
4.97087e-11	-0.28124	0.837	0.875	9.6589e-07	6	Rhob
1.62244e-10	-0.273954	0.458	0.533	3.15256e-06	6	2810013P06Rik
1.84531e-10	-0.25221	0.592	0.635	3.58563e-06	6	Gda
1.98438e-10	-0.333138	0.738	0.753	3.85584e-06	6	Ifi204
3.20313e-10	-0.252109	0.373	0.458	6.22399e-06	6	Tmem123
3.29464e-10	-0.396273	0.234	0.317	6.40182e-06	6	C4b
4.37598e-10	-0.255515	0.486	0.537	8.50297e-06	6	Rnf149
6.03528e-10	-0.372426	0.334	0.401	1.17271e-05	6	Clec10a
3.51682e-09	-0.27601	0.452	0.519	6.83353e-05	6	Gadd45g
1.5968e-08	-0.301336	0.086	0.142	0.000310274	6	Ifit2
2.46703e-08	-0.388419	0.416	0.449	0.000479368	6	Sirpb1c
2.84477e-08	-0.264609	0.379	0.441	0.000552768	6	Etv3
2.86304e-07	-0.373555	0.588	0.602	0.00556318	6	Hif1a
3.48797e-07	-0.34497	0.174	0.231	0.00677747	6	Hilpda
3.50762e-07	-0.342274	0.849	0.809	0.00681566	6	Anxa2
5.10699e-07	-0.294717	0.093	0.148	0.0099234	6	Igkc
9.16709e-07	-0.296269	0.478	0.53	0.0178126	6	Irf7
1.25052e-06	-0.375126	0.116	0.169	0.0242989	6	Cxcl1
5.09974e-06	0.266819	0.478	0.403	0.099093	6	Pmp22
9.46024e-06	-0.26917	0.768	0.782	0.183822	6	Plek
2.73388e-05	-0.432153	0.227	0.278	0.53122	6	Ly6a
4.68731e-05	0.535565	0.191	0.157	0.910791	6	Slc40a1
7.26155e-05	-0.268809	0.686	0.682	1	6	Pgk1
0.000195069	-0.600585	0.525	0.527	1	6	Fn1
0.000979981	-0.279897	0.316	0.338	1	6	Cd300lf
0.00179595	-0.451043	0.389	0.386	1	6	Tgm2
0.00674684	-0.299242	0.462	0.462	1	6	AY036118

## Sheet: 7
p_val	avg_log2FC	pct.1	pct.2	p_val_adj	cluster	gene
0	2.35308	0.822	0.286	0	7	Ccl8
0	2.22473	0.962	0.447	0	7	Folr2
0	2.1662	0.779	0.168	0	7	Fcna
0	1.81531	0.828	0.257	0	7	Lyve1
0	1.79881	0.965	0.471	0	7	Cbr2
0	1.7828	0.983	0.635	0	7	Fcgrt
0	1.72692	0.974	0.456	0	7	Gas6
0	1.68977	0.911	0.359	0	7	Ltc4s
0	1.67792	0.991	0.752	0	7	F13a1
0	1.65758	1	0.891	0	7	Selenop
0	1.65264	0.79	0.218	0	7	Ednrb
0	1.63486	0.803	0.28	0	7	C4b
0	1.58593	0.978	0.715	0	7	Ninj1
0	1.45172	0.993	0.701	0	7	Pltp
0	1.44225	0.924	0.436	0	7	Igfbp4
0	1.41208	0.995	0.778	0	7	Trf
0	1.37565	0.997	0.709	0	7	Timp2
0	1.36935	0.998	0.744	0	7	Mrc1
0	1.34225	0.991	0.732	0	7	Stab1
0	1.27798	0.929	0.408	0	7	Igf1
0	1.27388	0.981	0.719	0	7	Blvrb
0	1.27376	0.922	0.452	0	7	Serpinb6a
0	1.26948	0.893	0.377	0	7	Pmp22
0	1.25933	0.664	0.169	0	7	Colec12
0	1.2371	0.994	0.783	0	7	C1qc
0	1.20908	0.997	0.802	0	7	C1qa
0	1.20475	0.776	0.262	0	7	Selenbp1
0	1.12261	0.729	0.188	0	7	Timd4
0	1.0668	1	0.993	0	7	Itm2b
0	1.03088	0.761	0.218	0	7	Npl
0	0.941611	0.68	0.193	0	7	Fgfr1
0	0.68541	0.477	0.071	0	7	Tslp
0	0.678601	0.547	0.109	0	7	Plekhg5
0	0.668782	0.575	0.138	0	7	Chp2
8.69218e-308	1.16308	0.974	0.645	1.68898e-303	7	Rnase4
6.04499e-307	-1.84454	0.683	0.937	1.1746e-302	7	Cd52
3.77822e-301	1.63233	0.821	0.37	7.34146e-297	7	Clec10a
1.981e-300	1.26602	0.806	0.305	3.84928e-296	7	Fxyd2
1.67488e-299	-1.30993	0.871	0.961	3.25445e-295	7	Fxyd5
2.94065e-298	1.04045	0.948	0.505	5.71398e-294	7	Wwp1
3.69153e-297	1.38606	0.912	0.545	7.17302e-293	7	Cfh
7.43279e-297	1.01818	0.843	0.375	1.44427e-292	7	Stard8
1.17315e-296	0.976249	0.994	0.889	2.27955e-292	7	Hexa
3.22766e-288	0.741145	0.565	0.143	6.27166e-284	7	Cp
5.33007e-287	0.893638	0.882	0.4	1.03569e-282	7	Smagp
2.19256e-285	1.02952	0.573	0.156	4.26037e-281	7	Rcn3
8.21535e-285	0.943555	0.705	0.249	1.59632e-280	7	Tns1
4.05394e-283	1.1341	0.815	0.34	7.87721e-279	7	Ccl24
2.31952e-277	0.441529	0.377	0.066	4.50705e-273	7	Tln2
3.17987e-275	1.37674	0.997	0.916	6.1788e-271	7	Wfdc17
1.54265e-270	0.911734	1	0.947	2.99753e-266	7	Grn
5.03804e-270	0.816852	0.817	0.355	9.78941e-266	7	Slc9a9
2.87842e-268	1.58701	0.741	0.3	5.59306e-264	7	Cd163
2.8989e-268	1.05662	0.922	0.605	5.63286e-264	7	Tcn2
1.35483e-263	-2.54687	0.559	0.852	2.63256e-259	7	Tmsb10
2.98155e-261	1.01831	0.997	0.821	5.79346e-257	7	Dab2
4.94807e-260	1.02262	0.993	0.789	9.61459e-256	7	Maf
4.81794e-258	0.997692	0.918	0.606	9.36174e-254	7	Bin1
1.03208e-257	0.721678	0.644	0.211	2.00544e-253	7	Grap
1.1277e-256	0.934756	0.819	0.4	2.19124e-252	7	Prxl2b
2.68895e-255	0.799743	0.733	0.268	5.22491e-251	7	Sult1a1
4.79733e-253	0.840235	0.745	0.277	9.32169e-249	7	Ctla2b
7.53426e-253	1.1136	0.999	0.794	1.46398e-248	7	Pf4
2.05172e-247	1.07983	0.901	0.446	3.9867e-243	7	Fcrls
9.56045e-247	0.747132	0.792	0.308	1.85769e-242	7	Slco2b1
1.18128e-246	0.87894	0.997	0.924	2.29535e-242	7	Csf1r
1.52052e-246	1.00697	0.996	0.83	2.95451e-242	7	C1qb
1.87733e-245	0.916926	0.93	0.556	3.64785e-241	7	Nrp1
1.76417e-244	0.841241	0.808	0.385	3.42796e-240	7	Lrp6
3.48859e-243	0.929629	0.998	0.942	6.77868e-239	7	Serinc3
4.85706e-243	1.0244	0.973	0.788	9.43775e-239	7	Snx2
2.24294e-242	0.554064	0.522	0.145	4.35826e-238	7	Aldh7a1
3.49854e-241	0.930973	0.96	0.768	6.79802e-237	7	Aldh2
1.56504e-239	1.01317	1	0.988	3.04104e-235	7	Apoe
9.64326e-235	0.796377	1	0.993	1.87378e-230	7	Ctsb
1.70346e-234	0.803034	0.745	0.301	3.30998e-230	7	Cd38
5.58484e-231	1.03026	0.909	0.633	1.08519e-226	7	Pepd
1.08264e-228	0.580619	0.473	0.125	2.10369e-224	7	Cela1
5.27796e-226	0.768499	0.752	0.333	1.02556e-221	7	Ang
2.04213e-225	0.699631	0.393	0.088	3.96805e-221	7	Gpx3
5.62169e-223	0.58856	0.56	0.173	1.09235e-218	7	Etv1
6.05566e-222	-1.71463	0.96	0.965	1.17667e-217	7	Srgn
1.90722e-221	0.946029	0.989	0.691	3.70593e-217	7	Cd63
2.4897e-220	0.403033	0.405	0.093	4.83773e-216	7	Maoa
1.69218e-219	0.858218	0.407	0.095	3.28808e-215	7	Pla2g2d
1.13901e-217	0.754433	0.827	0.408	2.21321e-213	7	Itsn1
2.57094e-215	1.86006	0.221	0.029	4.9956e-211	7	Cd209f
2.10703e-210	0.710349	1	0.995	4.09418e-206	7	Cst3
3.14985e-210	0.843552	0.957	0.721	6.12047e-206	7	Glul
2.75704e-208	0.565098	0.523	0.156	5.35721e-204	7	Cmah
3.55002e-207	0.351756	0.331	0.065	6.89804e-203	7	Tnfrsf17
5.12979e-204	0.819647	0.476	0.139	9.9677e-200	7	Slc40a1
1.67656e-202	0.581056	0.646	0.247	3.25773e-198	7	P2ry12
2.2049e-202	0.385543	0.381	0.09	4.28433e-198	7	Phyhd1
2.49632e-201	0.726622	0.952	0.718	4.85061e-197	7	Scamp2
7.27254e-200	0.793763	0.828	0.488	1.41313e-195	7	Idh2
2.12563e-198	0.319075	0.302	0.057	4.13032e-194	7	Gprc5c
7.01837e-198	0.406943	0.409	0.103	1.36374e-193	7	Pdgfc
7.6711e-197	0.739015	0.984	0.842	1.49057e-192	7	Ehd4
2.4294e-196	0.802592	0.918	0.629	4.72056e-192	7	Camk1
4.17311e-195	0.449	0.458	0.125	8.10876e-191	7	Tmod1
7.02723e-195	-1.87341	0.635	0.844	1.36546e-190	7	S100a6
1.00847e-194	0.460273	0.486	0.146	1.95956e-190	7	Trpv4
1.78449e-194	0.805529	0.887	0.542	3.46743e-190	7	Frmd4b
9.48637e-193	0.732423	0.99	0.879	1.8433e-188	7	Cltc
1.72488e-192	0.71226	0.796	0.374	3.35161e-188	7	Hpgds
2.40557e-192	0.923932	0.18	0.021	4.67427e-188	7	Cd209g
3.436e-189	0.794873	0.75	0.393	6.67649e-185	7	Sulf2
5.30545e-188	-1.71799	0.743	0.857	1.0309e-183	7	S100a11
7.40576e-188	-1.08386	0.887	0.948	1.43901e-183	7	Coro1a
1.06279e-187	0.68041	0.999	0.958	2.06511e-183	7	Ctsc
1.64661e-186	0.723868	0.681	0.277	3.19952e-182	7	Gpr34
2.04604e-186	0.572293	0.995	0.96	3.97567e-182	7	Clta
3.70819e-186	0.477777	0.505	0.159	7.20539e-182	7	Reps2
6.08214e-185	0.642026	0.773	0.39	1.18182e-180	7	Rab11fip5
2.94903e-184	0.867784	0.839	0.411	5.73026e-180	7	Hpgd
1.19905e-183	-1.36292	0.253	0.673	2.32986e-179	7	Plbd1
7.31591e-183	-3.05263	0.293	0.679	1.42155e-178	7	Il1b
3.68684e-182	0.616887	0.993	0.926	7.1639e-178	7	Ptpn18
4.11858e-181	0.507953	0.487	0.155	8.00282e-177	7	Scn1b
9.60747e-181	0.736494	0.948	0.724	1.86683e-176	7	Ap2a2
2.05408e-178	-1.77423	0.155	0.623	3.99129e-174	7	Ccr2
8.10246e-178	0.280558	0.264	0.049	1.57439e-173	7	Rgs7bp
2.37377e-177	0.599365	0.997	0.964	4.61248e-173	7	Lamp1
3.24289e-177	0.637349	0.77	0.399	6.30127e-173	7	Man1c1
5.24063e-177	-1.30851	0.847	0.923	1.01831e-172	7	Btg1
5.76497e-177	-1.39203	0.526	0.786	1.12019e-172	7	Cd44
1.58249e-175	0.704269	0.87	0.545	3.07494e-171	7	Ap1b1
1.18513e-174	-1.34731	0.071	0.528	2.30283e-170	7	Cytip
1.32568e-174	-1.29643	0.603	0.844	2.57593e-170	7	Lsp1
2.93302e-174	-1.67436	0.545	0.789	5.69914e-170	7	Pim1
1.6257e-173	0.26124	0.174	0.021	3.15889e-169	7	C6
1.58298e-172	0.644465	0.981	0.899	3.07588e-168	7	Snx3
1.77342e-172	0.326758	0.331	0.076	3.44594e-168	7	Adamtsl5
2.13831e-171	0.644644	0.749	0.374	4.15495e-167	7	Rnasel
1.1218e-170	0.648072	0.726	0.369	2.17978e-166	7	Mfsd11
1.77888e-169	0.62713	0.706	0.322	3.45654e-165	7	Alox5
1.20168e-168	0.676576	0.915	0.622	2.33499e-164	7	Mpp1
5.12702e-168	0.661195	0.865	0.56	9.96231e-164	7	Eps15
9.05598e-167	0.70564	0.9	0.637	1.75967e-162	7	Snx6
1.27659e-165	0.7274	0.93	0.768	2.48055e-161	7	Rnaset2a
1.72394e-165	0.71366	0.875	0.536	3.34979e-161	7	Mtss1
9.58384e-165	0.340868	0.233	0.04	1.86224e-160	7	Siglech
6.90887e-164	0.679287	0.89	0.585	1.34246e-159	7	Tgfbr2
3.01576e-163	0.304132	0.437	0.131	5.85993e-159	7	Tbc1d4
5.12344e-163	0.3962	0.353	0.092	9.95537e-159	7	Gypc
6.28162e-163	0.519254	0.634	0.268	1.22058e-158	7	Prune2
1.13109e-162	0.421181	0.486	0.162	2.19782e-158	7	Scamp5
1.12587e-160	0.429846	0.472	0.157	2.18767e-156	7	P2ry13
1.55124e-160	0.626852	0.993	0.88	3.01421e-156	7	Fcgr3
4.97401e-160	0.414389	0.42	0.125	9.665e-156	7	Rasgrp3
1.20383e-159	0.637431	0.978	0.834	2.33916e-155	7	Rgs10
3.10791e-159	-1.24459	0.19	0.641	6.03898e-155	7	Gngt2
5.17225e-159	0.281151	0.322	0.076	1.00502e-154	7	Afap1l1
1.60459e-158	0.656764	0.955	0.816	3.11789e-154	7	Ndfip1
1.81785e-158	0.357559	0.401	0.116	3.53226e-154	7	Rhobtb1
2.6717e-157	0.670494	0.817	0.453	5.19137e-153	7	Tmem37
6.05003e-157	0.733375	0.786	0.46	1.17558e-152	7	AC149090.1
2.25035e-156	0.628905	0.736	0.409	4.37265e-152	7	Fez2
5.32433e-156	0.527877	1	0.999	1.03457e-151	7	Ftl1
2.93373e-155	0.565164	0.741	0.39	5.70052e-151	7	Tspan3
5.01273e-154	-1.96597	0.525	0.771	9.74024e-150	7	S100a4
9.51944e-153	0.472362	0.548	0.202	1.84972e-148	7	Bank1
2.30589e-151	-1.54613	0.136	0.548	4.48058e-147	7	Cd9
3.68705e-150	0.281805	0.273	0.06	7.16431e-146	7	Nid2
1.36986e-148	0.625168	0.885	0.59	2.66177e-144	7	Myo5a
1.91317e-148	0.369529	0.392	0.119	3.71748e-144	7	Fam118a
2.39408e-147	0.612197	0.698	0.352	4.65194e-143	7	Pros1
3.85621e-147	0.264411	0.28	0.064	7.493e-143	7	Kank2
1.57243e-146	0.461124	0.559	0.218	3.05538e-142	7	S1pr1
2.20901e-146	-1.66277	0.793	0.873	4.29232e-142	7	Lgals3
2.30936e-146	-0.675438	0.994	0.988	4.48731e-142	7	Rplp0
8.52365e-146	0.5679	0.975	0.861	1.65623e-141	7	Snx5
1.98492e-145	0.549036	0.708	0.338	3.8569e-141	7	Abca9
3.1581e-144	0.611486	0.965	0.715	6.1365e-140	7	Dhrs3
4.08695e-144	0.530687	0.687	0.338	7.94136e-140	7	Sbf2
5.46117e-144	0.510765	0.366	0.105	1.06116e-139	7	Bmp2
9.0545e-143	0.606681	0.907	0.652	1.75938e-138	7	Cd302
1.78319e-142	-0.513344	1	0.996	3.46492e-138	7	Rps27a
2.93625e-142	0.591106	0.691	0.373	5.70543e-138	7	Ncoa4
1.15162e-141	0.775274	0.909	0.571	2.23771e-137	7	Cd81
3.00993e-141	-1.42735	0.047	0.453	5.8486e-137	7	Napsa
4.71131e-139	0.529251	0.642	0.317	9.15454e-135	7	Agtrap
7.35621e-139	0.370721	0.443	0.149	1.42938e-134	7	B3galnt1
8.29805e-139	0.522457	0.974	0.872	1.61239e-134	7	Laptm4a
1.19553e-138	0.597134	0.87	0.567	2.32303e-134	7	Tnfsf12
2.78069e-138	-0.867446	0.993	0.989	5.40316e-134	7	Actg1
1.95928e-137	0.537136	0.794	0.462	3.80707e-133	7	Pla2g15
2.30715e-137	0.716717	0.925	0.763	4.48302e-133	7	Ap2m1
1.28894e-136	0.503224	0.63	0.294	2.50453e-132	7	Tspan4
2.46314e-136	0.661597	0.965	0.66	4.78613e-132	7	Ms4a7
2.96443e-136	0.447562	0.523	0.213	5.76019e-132	7	Tmem8
9.39143e-136	0.25775	0.266	0.062	1.82485e-131	7	Pigz
2.62992e-135	0.520748	0.995	0.94	5.1102e-131	7	Unc93b1
2.97928e-135	-0.522242	0.999	0.992	5.78904e-131	7	Rps19
3.8302e-135	-0.43311	0.999	0.996	7.44246e-131	7	Rplp2
5.85904e-134	-0.495573	0.999	0.996	1.13847e-129	7	Rpl13
6.45802e-134	0.460485	0.686	0.336	1.25486e-129	7	Ophn1
1.37051e-133	0.563757	0.72	0.392	2.66303e-129	7	Slc29a1
1.57554e-133	-0.847151	0.085	0.48	3.06143e-129	7	Fgr
4.38846e-133	-1.29858	0.71	0.818	8.52722e-129	7	Anxa2
7.22673e-133	-0.588599	0.995	0.992	1.40423e-128	7	Rpsa
1.10762e-132	-1.01219	0.217	0.586	2.15221e-128	7	Emb
3.2119e-132	0.614676	0.907	0.704	6.24104e-128	7	Cyb5a
4.13914e-132	-1.65024	0.416	0.694	8.04277e-128	7	Nr4a1
5.79252e-132	0.626336	0.986	0.86	1.12554e-127	7	Txnip
9.51178e-132	0.46107	0.404	0.133	1.84823e-127	7	Cnrip1
9.95269e-130	0.593517	0.933	0.722	1.93391e-125	7	Tmem106a
1.98935e-129	0.532943	0.593	0.27	3.8655e-125	7	Ddx60
2.48016e-129	0.565308	0.98	0.859	4.8192e-125	7	Man2b1
2.7211e-129	0.360364	0.412	0.137	5.28737e-125	7	Pxdc1
4.90074e-129	0.579271	0.801	0.45	9.52262e-125	7	Lifr
3.49443e-128	-0.77515	0.233	0.609	6.79003e-124	7	Lat2
6.97124e-128	0.526262	0.809	0.494	1.35458e-123	7	Dse
1.27661e-127	0.375647	0.462	0.166	2.48057e-123	7	Ctsf
1.47612e-127	0.537382	0.687	0.375	2.86825e-123	7	Tmem141
4.37421e-127	-2.77459	0.205	0.547	8.49953e-123	7	Fn1
7.38362e-127	-1.00489	0.09	0.469	1.43471e-122	7	Sirpb1c
1.038e-126	0.622258	0.85	0.599	2.01694e-122	7	Cd37
1.94018e-125	0.580823	0.858	0.639	3.76996e-121	7	Rnaset2b
3.43045e-125	0.551193	0.89	0.633	6.6657e-121	7	Tpp1
7.4781e-125	0.591994	0.937	0.692	1.45307e-120	7	Tcf4
7.75797e-125	-1.16517	0.11	0.475	1.50745e-120	7	Plaur
9.28132e-125	-0.454312	1	0.994	1.80345e-120	7	Rps16
3.71319e-124	0.606168	0.84	0.516	7.21511e-120	7	Abca1
4.9332e-124	0.469459	0.604	0.271	9.5857e-120	7	Psd3
1.26908e-123	0.528029	0.947	0.783	2.46595e-119	7	Gltp
1.00742e-122	0.533515	0.996	0.984	1.95753e-118	7	mt-Nd2
2.87849e-122	0.413925	0.554	0.239	5.5932e-118	7	Plaat3
4.19945e-122	0.56489	0.885	0.654	8.15995e-118	7	Comt
4.25429e-122	0.526282	0.96	0.854	8.2665e-118	7	Rnf130
1.33534e-121	0.664072	0.784	0.452	2.5947e-117	7	Cd36
1.77919e-121	-0.834956	0.204	0.557	3.45714e-117	7	Ezr
2.23173e-121	0.347666	0.426	0.158	4.33647e-117	7	Nme4
2.9266e-121	0.379167	0.504	0.202	5.68667e-117	7	Cracr2b
3.01717e-121	-0.77914	0.968	0.959	5.86267e-117	7	Mcl1
3.76911e-121	-0.551858	0.992	0.99	7.32376e-117	7	Rps26
2.32196e-119	0.50569	0.992	0.931	4.51181e-115	7	Ctsa
2.45216e-119	0.286711	0.25	0.061	4.76478e-115	7	Gfra2
5.68256e-119	0.399771	0.452	0.18	1.10418e-114	7	Zfyve21
1.05497e-118	-0.511482	0.999	0.993	2.04991e-114	7	Rps27
2.38222e-118	0.419989	0.56	0.256	4.62889e-114	7	Agpat3
2.19847e-117	-1.19125	0.475	0.716	4.27184e-113	7	Basp1
2.4374e-117	-0.696456	0.871	0.908	4.73611e-113	7	Msn
2.95395e-117	-2.90337	0.115	0.464	5.73982e-113	7	Plac8
4.16416e-117	-0.982201	0.725	0.815	8.09138e-113	7	Gm2a
1.31139e-116	0.250553	0.27	0.07	2.54815e-112	7	Gimap6
3.98306e-116	0.322401	0.386	0.127	7.73949e-112	7	Gm4951
1.05522e-115	0.450798	0.604	0.292	2.05039e-111	7	Rnf150
1.35797e-115	0.642649	0.334	0.102	2.63867e-111	7	Vsig4
1.38274e-115	0.691221	0.791	0.439	2.68681e-111	7	Mgl2
1.53923e-115	0.498507	0.673	0.38	2.99087e-111	7	Snx8
1.32755e-114	-0.511138	0.986	0.983	2.57957e-110	7	Rack1
1.40279e-114	0.405893	0.553	0.25	2.72577e-110	7	Fchsd2
1.9377e-114	0.545111	0.681	0.372	3.76514e-110	7	Gstm1
3.06552e-114	-0.86317	0.847	0.914	5.95661e-110	7	Ier5
5.14649e-114	0.354018	0.444	0.174	1.00001e-109	7	Vegfb
2.09317e-113	0.571409	0.929	0.738	4.06725e-109	7	Aplp2
4.84286e-113	0.513687	0.8	0.504	9.41017e-109	7	Gna12
1.02877e-112	0.502909	0.795	0.51	1.99899e-108	7	Nenf
1.76386e-112	0.483458	0.755	0.422	3.42735e-108	7	Rgl1
2.39574e-112	0.768037	0.905	0.721	4.65516e-108	7	Cfp
2.97678e-112	0.281269	0.137	0.021	5.78417e-108	7	Barx2
3.71437e-112	0.486132	0.683	0.394	7.2174e-108	7	Fam234a
2.54335e-111	0.325149	0.294	0.085	4.94199e-107	7	Cpne8
2.59969e-111	0.467554	0.991	0.917	5.05146e-107	7	Calm2
4.60715e-111	0.424144	0.498	0.217	8.95215e-107	7	Nacc2
9.04006e-111	0.52921	0.885	0.637	1.75657e-106	7	Rab3il1
2.55019e-110	-0.462127	0.998	0.986	4.95528e-106	7	Rpl18
4.59648e-110	0.355129	0.351	0.113	8.93142e-106	7	Tcim
1.3963e-109	0.55138	0.963	0.774	2.71314e-105	7	Adgre1
1.39963e-109	-0.637515	1	0.994	2.71961e-105	7	H3f3b
1.54177e-109	0.455384	0.996	0.993	2.99581e-105	7	mt-Cytb
2.19513e-109	0.377983	0.486	0.208	4.26535e-105	7	Paox
1.18753e-108	0.392934	0.999	0.998	2.30748e-104	7	mt-Co1
1.29579e-107	0.500364	0.733	0.447	2.51784e-103	7	Ly96
1.55532e-107	-0.765599	0.357	0.667	3.02214e-103	7	Skil
1.9033e-107	0.291638	0.374	0.128	3.6983e-103	7	2610203C22Rik
1.98523e-107	0.303289	0.347	0.119	3.85749e-103	7	Hyal2
6.54946e-107	0.31982	0.425	0.163	1.27263e-102	7	Zdhhc14
1.553e-106	-0.709434	0.882	0.909	3.01763e-102	7	Fam49b
3.95974e-106	-1.04323	0.07	0.406	7.69418e-102	7	Tgm2
5.64832e-106	0.535433	0.914	0.756	1.09752e-101	7	Fkbp1a
2.80507e-105	-0.429883	0.999	0.997	5.45054e-101	7	Rps9
3.15599e-105	0.436141	0.681	0.365	6.1324e-101	7	Sesn1
5.55783e-105	-1.2656	0.74	0.846	1.07994e-100	7	Atf3
7.33134e-105	0.463285	0.843	0.564	1.42455e-100	7	Hfe
1.9438e-103	-0.530342	0.974	0.96	3.77701e-99	7	Actr3
2.51663e-103	-0.936703	0.509	0.773	4.89007e-99	7	Cdkn1a
9.14338e-103	-1.10923	0.931	0.948	1.77665e-98	7	Dusp1
1.09106e-102	0.477808	0.832	0.562	2.12005e-98	7	Tbxas1
1.26173e-102	0.504186	0.816	0.534	2.45166e-98	7	Rin2
2.00569e-102	0.264898	0.303	0.094	3.89725e-98	7	Kitl
2.45899e-102	-1.14267	0.362	0.629	4.77807e-98	7	Ifrd1
2.58084e-102	0.487256	0.877	0.645	5.01483e-98	7	Lmo2
4.14951e-102	-2.33558	0.113	0.437	8.06292e-98	7	Thbs1
4.32313e-102	0.443823	0.595	0.305	8.40027e-98	7	Arhgef3
7.28018e-102	0.294846	0.401	0.148	1.41461e-97	7	Wtip
8.75675e-102	-0.907565	0.865	0.887	1.70152e-97	7	Pkm
9.8865e-102	0.505201	0.987	0.884	1.92105e-97	7	Fcgr2b
6.50127e-100	-0.719394	0.915	0.922	1.26326e-95	7	Ptprc
8.50713e-100	0.434236	0.634	0.341	1.65302e-95	7	Ctnnd1
1.44777e-99	0.494569	0.911	0.702	2.81317e-95	7	Abhd12
2.6839e-99	0.391727	0.482	0.212	5.21508e-95	7	Fam43a
7.50833e-99	0.48752	0.932	0.79	1.45894e-94	7	Hsbp1
1.16224e-98	-0.633443	0.919	0.931	2.25835e-94	7	Iqgap1
1.50846e-98	-1.07814	0.052	0.37	2.93109e-94	7	Clec4e
1.5717e-98	-1.4236	0.209	0.52	3.05397e-94	7	Ms4a4c
1.63151e-98	0.252258	0.25	0.069	3.17018e-94	7	Ppp1r9a
2.51458e-98	0.287903	0.261	0.075	4.88609e-94	7	Slc9a3r2
4.57258e-98	0.667896	0.967	0.813	8.88499e-94	7	Mt1
6.9274e-98	0.513093	0.863	0.606	1.34606e-93	7	Hacd4
8.77306e-98	0.318625	0.394	0.152	1.70469e-93	7	Arhgap19
1.93935e-97	-0.621956	0.098	0.427	3.76835e-93	7	Runx3
4.3447e-97	0.403945	0.988	0.931	8.44218e-93	7	Akr1a1
5.30526e-97	-0.512568	0.991	0.975	1.03086e-92	7	Rps6
7.61376e-97	-0.722542	0.968	0.962	1.47943e-92	7	Gapdh
8.95504e-97	0.47451	0.756	0.487	1.74005e-92	7	Prdx4
1.22572e-96	0.439147	0.673	0.385	2.3817e-92	7	Dcxr
1.23281e-96	-0.399231	0.999	0.998	2.39548e-92	7	Fau
1.44583e-96	0.409073	0.997	0.992	2.80939e-92	7	mt-Nd4
2.25523e-96	0.462468	0.962	0.861	4.38214e-92	7	Ap2s1
2.33609e-96	-0.736584	0.638	0.842	4.53926e-92	7	Mpeg1
2.47299e-96	-0.948116	0.755	0.876	4.80526e-92	7	Rgs2
2.8704e-96	0.443351	0.669	0.404	5.57747e-92	7	Sh3gl1
3.07642e-96	-0.395174	0.999	0.986	5.9778e-92	7	Rpl27
7.76823e-96	0.470165	0.842	0.563	1.50945e-91	7	Gas7
1.12425e-95	0.296689	0.398	0.156	2.18453e-91	7	Eef2k
1.62246e-95	-0.592886	0.125	0.456	3.1526e-91	7	B4galnt1
2.17403e-95	-0.880898	0.09	0.405	4.22435e-91	7	Adam8
2.87876e-95	0.60486	0.989	0.923	5.59371e-91	7	Ly6e
1.13398e-94	0.329505	0.44	0.179	2.20344e-90	7	Mir99ahg
1.87462e-93	0.258851	0.173	0.038	3.64257e-89	7	C2
7.21675e-93	0.460979	0.879	0.666	1.40229e-88	7	P2rx4
8.82775e-93	0.360078	0.998	0.998	1.71532e-88	7	mt-Co2
1.44313e-92	0.429018	0.664	0.363	2.80415e-88	7	Nrp2
2.21751e-92	0.453466	0.617	0.328	4.30883e-88	7	Mgst1
2.32426e-92	-1.06297	0.644	0.786	4.51628e-88	7	H2-DMa
3.1578e-92	0.376584	0.492	0.235	6.13591e-88	7	Dpp7
3.36507e-92	0.441739	0.694	0.406	6.53867e-88	7	Sgpp1
4.74426e-92	0.432698	0.98	0.908	9.21857e-88	7	Bri3
1.12125e-91	0.453254	0.845	0.631	2.1787e-87	7	Glmp
1.2287e-91	-0.485341	0.998	0.995	2.38749e-87	7	Ptma
1.70511e-91	0.362243	0.998	0.998	3.3132e-87	7	mt-Co3
2.12612e-91	-0.73223	0.085	0.393	4.13127e-87	7	Slc16a3
4.36568e-91	0.441306	0.656	0.387	8.48295e-87	7	Prkacb
5.89304e-91	-0.863455	0.072	0.377	1.14508e-86	7	Bcl2a1d
6.11892e-91	0.309815	0.444	0.187	1.18897e-86	7	Gm10134
9.42645e-91	0.351345	1	0.999	1.83165e-86	7	mt-Atp6
2.23125e-90	-0.420893	0.997	0.991	4.33554e-86	7	Rpl17
4.39762e-90	-0.545575	0.079	0.389	8.54501e-86	7	Sema4d
4.50463e-90	0.432711	0.636	0.359	8.75295e-86	7	Raph1
5.46245e-90	-0.562593	0.104	0.417	1.06141e-85	7	Alcam
7.31758e-90	0.377486	0.637	0.345	1.42188e-85	7	Aoah
8.99256e-90	0.429823	0.931	0.784	1.74734e-85	7	Il10rb
1.04138e-89	0.62473	0.991	0.913	2.0235e-85	7	Ccl6
1.26814e-89	-0.703827	0.022	0.316	2.46413e-85	7	Mcemp1
3.06237e-89	-0.382747	0.991	0.98	5.95049e-85	7	Arpc2
4.85512e-89	-0.628419	0.75	0.83	9.43398e-85	7	Tkt
7.0856e-89	0.457919	0.775	0.496	1.3768e-84	7	Lyl1
9.23017e-89	-1.90472	0.907	0.932	1.79351e-84	7	Cd74
9.65717e-89	0.403132	0.7	0.435	1.87649e-84	7	Fkbp15
1.61943e-88	0.307601	0.358	0.137	3.14672e-84	7	Lpin1
2.52518e-88	0.390232	0.594	0.33	4.90668e-84	7	Tex264
3.74498e-88	-0.757978	0.055	0.354	7.27688e-84	7	Cd300lf
4.76794e-88	0.465306	0.866	0.659	9.26459e-84	7	Adam15
1.67459e-87	-0.505584	0.045	0.34	3.2539e-83	7	Gpr35
1.58147e-86	-0.627179	0.031	0.319	3.07296e-82	7	Ltb4r1
1.66537e-86	0.483552	0.96	0.744	3.23598e-82	7	Pla2g7
1.72395e-86	-0.832812	0.967	0.967	3.3498e-82	7	Fos
2.30379e-86	0.394277	0.781	0.505	4.47649e-82	7	Sec14l1
8.81317e-86	0.419873	0.64	0.364	1.71249e-81	7	Serpinb8
1.26306e-85	0.411311	0.617	0.358	2.45424e-81	7	Nagk
3.14046e-85	-0.679124	0.856	0.871	6.10223e-81	7	Taldo1
4.5424e-85	-0.876988	0.055	0.344	8.82633e-81	7	Bhlhe40
5.37225e-85	-1.02032	0.091	0.386	1.04388e-80	7	Dusp2
5.62406e-85	0.456898	0.786	0.561	1.09281e-80	7	Osbpl9
7.37253e-85	-0.85115	0.061	0.352	1.43256e-80	7	Dusp5
8.04693e-85	-0.854919	0.609	0.737	1.5636e-80	7	Aprt
1.43095e-84	-0.569012	0.039	0.324	2.78048e-80	7	Klra2
2.03175e-84	0.403902	0.813	0.568	3.9479e-80	7	2610507B11Rik
3.8041e-84	0.362802	0.491	0.231	7.39174e-80	7	Rac3
4.973e-84	-2.11944	0.641	0.782	9.66303e-80	7	Cxcl2
1.13385e-83	0.326061	0.424	0.185	2.20319e-79	7	Jup
2.11719e-83	0.433528	0.886	0.726	4.11391e-79	7	Hprt
2.527e-83	-0.762316	0.298	0.582	4.91022e-79	7	Cyp4f18
2.77604e-83	-0.374284	0.995	0.991	5.39413e-79	7	Rpl8
4.86437e-83	0.326277	0.486	0.234	9.45195e-79	7	Gpr160
5.2709e-83	0.614879	0.788	0.555	1.02419e-78	7	Ighm
6.68072e-83	0.450808	0.79	0.537	1.29813e-78	7	Ntpcr
8.43495e-83	-0.582526	0.079	0.371	1.63899e-78	7	Gpr132
9.50226e-83	-0.325192	1	0.997	1.84638e-78	7	Rpl35a
9.52209e-83	0.422689	0.719	0.481	1.85024e-78	7	Gnpda1
1.14282e-82	0.533739	0.871	0.653	2.22061e-78	7	Cebpd
1.99444e-82	0.289063	0.448	0.2	3.8754e-78	7	Arhgef12
2.42924e-82	-1.29613	0.053	0.33	4.72026e-78	7	Hp
3.21965e-82	0.452064	0.854	0.675	6.2561e-78	7	Scpep1
4.81763e-82	0.423748	0.955	0.851	9.36114e-78	7	Mrfap1
4.92586e-82	-0.590826	0.175	0.473	9.57143e-78	7	Glipr1
5.97588e-82	-0.606167	0.084	0.372	1.16117e-77	7	Sorl1
9.5094e-82	-0.546891	0.147	0.445	1.84777e-77	7	Slc38a1
1.33497e-81	-0.544769	0.889	0.916	2.59398e-77	7	Efhd2
2.21141e-81	0.446169	0.829	0.644	4.297e-77	7	Akr1b3
5.42508e-81	0.383047	0.698	0.428	1.05415e-76	7	Vkorc1
1.14431e-80	0.32896	0.446	0.21	2.22351e-76	7	Myo7a
2.54123e-80	0.433065	0.754	0.497	4.93786e-76	7	Iqgap2
6.54062e-80	0.419764	0.721	0.463	1.27091e-75	7	Cmklr1
8.60668e-80	0.387333	0.937	0.826	1.67236e-75	7	Tmem59
1.0065e-79	0.492138	0.722	0.464	1.95573e-75	7	Tmem86a
1.53363e-79	0.528772	0.974	0.881	2.98001e-75	7	Cd68
1.56841e-79	-0.409012	0.998	0.99	3.04758e-75	7	Rpl39
1.65774e-79	-0.637263	0.405	0.635	3.22115e-75	7	Lrrfip1
2.00544e-79	0.354767	0.535	0.276	3.89677e-75	7	St6gal1
2.25375e-79	-0.332416	1	0.999	4.37927e-75	7	Eef1a1
3.50366e-79	0.421195	0.874	0.621	6.80797e-75	7	Tmcc1
7.57311e-79	0.426928	0.761	0.54	1.47153e-74	7	Atraid
1.61024e-78	0.389407	0.666	0.418	3.12886e-74	7	Twf1
2.27714e-78	-1.01417	0.956	0.941	4.42471e-74	7	Vim
2.65761e-78	0.424968	0.66	0.391	5.164e-74	7	Hist1h2bc
4.3025e-78	-0.896545	0.962	0.962	8.3602e-74	7	Junb
7.77652e-78	-1.24193	0.615	0.72	1.51106e-73	7	Msrb1
8.37483e-78	-0.69615	0.091	0.366	1.62731e-73	7	Lmnb1
9.2614e-78	0.40055	0.914	0.688	1.79958e-73	7	Mef2c
1.11152e-77	0.41765	0.957	0.851	2.15979e-73	7	Gmfg
3.44044e-77	0.250431	0.314	0.115	6.68511e-73	7	Adam33
6.36186e-77	0.376211	0.623	0.37	1.23617e-72	7	Wdfy3
6.46051e-77	0.280412	0.416	0.188	1.25534e-72	7	Slc38a6
1.72459e-76	0.340703	0.536	0.286	3.35105e-72	7	Tpcn1
2.14128e-76	-0.338863	1	0.996	4.16073e-72	7	Rpl41
3.25561e-76	0.323974	0.985	0.954	6.32598e-72	7	Atp6v0b
4.55177e-76	-1.24733	0.948	0.934	8.84454e-72	7	Cebpb
4.8887e-76	0.351724	0.577	0.318	9.49923e-72	7	Nfxl1
5.20829e-76	-0.68757	0.24	0.509	1.01202e-71	7	Dennd4a
1.26283e-75	0.408996	0.95	0.844	2.45381e-71	7	Rabac1
1.50864e-75	0.436311	0.852	0.633	2.93143e-71	7	Clec2d
1.98164e-75	0.317578	0.378	0.158	3.85053e-71	7	Xlr
2.06054e-75	-1.17232	0.396	0.637	4.00383e-71	7	Id2
2.31858e-75	0.340967	0.518	0.274	4.50524e-71	7	Sept8
2.80185e-75	-0.343176	0.998	0.993	5.44428e-71	7	Rpl19
3.12347e-75	0.497933	0.956	0.746	6.06922e-71	7	Tmem176b
3.66792e-75	-0.556356	0.071	0.342	7.12714e-71	7	Tspan13
4.87232e-75	-0.566975	0.032	0.295	9.4674e-71	7	Gcnt2
6.54142e-75	0.382498	0.653	0.398	1.27106e-70	7	Renbp
7.79491e-75	-0.657876	0.256	0.517	1.51463e-70	7	Pilra
8.50108e-75	0.359143	0.98	0.916	1.65184e-70	7	Hint1
9.00192e-75	0.399065	0.709	0.454	1.74916e-70	7	Uap1l1
1.16062e-74	-0.647581	0.125	0.4	2.2552e-70	7	Olfm1
1.40172e-74	0.30221	0.42	0.194	2.72369e-70	7	Pon3
1.86523e-74	0.422924	0.886	0.707	3.62432e-70	7	Gns
2.66224e-74	-0.344762	0.997	0.989	5.173e-70	7	Rpl9
3.29022e-74	0.416427	0.864	0.694	6.39322e-70	7	Tnfaip8l2
5.94966e-74	-1.30637	0.212	0.459	1.15608e-69	7	Osm
7.25024e-74	-0.514006	0.047	0.309	1.40879e-69	7	Glipr2
1.06307e-73	0.335708	0.557	0.304	2.06565e-69	7	Rnf145
1.1239e-73	-1.7544	0.053	0.314	2.18384e-69	7	Ly6c2
1.72499e-73	0.300096	0.531	0.264	3.35184e-69	7	Tanc2
2.06527e-73	0.334105	0.515	0.279	4.01302e-69	7	Mpv17
2.4037e-73	-0.718997	0.23	0.517	4.67063e-69	7	Fcgr4
3.70046e-73	0.365836	0.994	0.989	7.19036e-69	7	mt-Nd1
3.97125e-73	0.338319	0.595	0.325	7.71653e-69	7	Ptgs1
5.69943e-73	0.280881	0.347	0.147	1.10746e-68	7	Kif3a
8.62683e-73	0.360688	0.565	0.327	1.67628e-68	7	Trmt1
8.92997e-73	-0.767965	0.053	0.312	1.73518e-68	7	Itgal
1.27631e-72	-0.316987	1	0.996	2.47999e-68	7	Rps8
1.66343e-72	-1.00171	0.853	0.89	3.23221e-68	7	Nfkbia
2.31783e-72	-0.445774	0.995	0.981	4.50378e-68	7	Rps18
2.38567e-72	-2.13942	0.772	0.819	4.6356e-68	7	H2-Ab1
2.41395e-72	0.393718	0.881	0.721	4.69055e-68	7	Necap2
2.48325e-72	0.341608	0.524	0.286	4.82521e-68	7	Fbxw4
2.71677e-72	0.386347	0.839	0.638	5.27896e-68	7	Fam89b
2.8849e-72	0.26593	0.34	0.141	5.60565e-68	7	Pkp4
4.2691e-72	-0.401426	1	0.987	8.29529e-68	7	Rpl18a
4.30581e-72	0.406574	0.686	0.44	8.36662e-68	7	Hmgn1
6.39061e-72	0.423943	0.819	0.604	1.24176e-67	7	Eps8
8.12644e-72	0.312877	0.611	0.348	1.57905e-67	7	Tlr7
8.90151e-72	-0.828122	0.237	0.485	1.72965e-67	7	Nlrp3
1.31647e-71	-0.345676	0.999	0.987	2.55803e-67	7	Rps13
1.5285e-71	0.441578	0.99	0.91	2.97002e-67	7	Lgals1
1.62628e-71	-0.641997	0.387	0.601	3.16002e-67	7	Slc15a3
2.19389e-71	-0.779454	0.944	0.947	4.26295e-67	7	Zfp36
3.34306e-71	0.290958	0.309	0.121	6.4959e-67	7	Ccdc152
4.1231e-71	-1.42735	0.322	0.562	8.01159e-67	7	Rgs1
4.81951e-71	0.394817	0.588	0.338	9.36479e-67	7	P2rx7
6.85613e-71	0.37996	0.819	0.599	1.33221e-66	7	Pea15a
7.3485e-71	0.38419	0.688	0.468	1.42789e-66	7	Snx9
8.84307e-71	-0.356271	0.996	0.984	1.7183e-66	7	Rpl24
9.97302e-71	0.363411	0.964	0.872	1.93786e-66	7	Selenof
1.041e-70	-2.00692	0.234	0.517	2.02276e-66	7	Spp1
2.45643e-70	-0.76611	0.019	0.262	4.77309e-66	7	F10
3.55822e-70	-0.42835	0.994	0.982	6.91399e-66	7	Rps7
1.12874e-69	0.372781	0.911	0.729	2.19326e-65	7	Dstn
1.2447e-69	0.48227	0.388	0.175	2.41857e-65	7	Mt2
1.25835e-69	0.384874	0.994	0.972	2.4451e-65	7	Ifitm2
1.49314e-69	0.324134	0.583	0.332	2.90131e-65	7	Dclre1c
1.80037e-69	-0.721855	0.15	0.405	3.4983e-65	7	Nfil3
2.98263e-69	-0.323331	0.999	0.992	5.79555e-65	7	Rps10
3.19815e-69	-0.574766	0.815	0.828	6.21433e-65	7	Mrpl52
3.56846e-69	0.449176	0.698	0.468	6.93388e-65	7	Tnfsf13
4.382e-69	0.351089	0.747	0.525	8.51466e-65	7	Cnpy2
5.68562e-69	0.274593	0.438	0.215	1.10477e-64	7	Tgfbrap1
9.62566e-69	0.375774	0.66	0.428	1.87036e-64	7	Plbd2
1.3342e-68	0.375905	0.784	0.583	2.59249e-64	7	Ergic3
1.42433e-68	-0.409972	0.089	0.35	2.76762e-64	7	Smim3
1.48136e-68	0.419666	0.311	0.122	2.87844e-64	7	Ccn1
2.73459e-68	-0.97674	0.217	0.455	5.31358e-64	7	Gsr
3.55278e-68	0.342838	0.467	0.245	6.90341e-64	7	Mctp1
8.07758e-68	-0.614574	0.509	0.672	1.56955e-63	7	Vasp
1.09716e-67	-0.784497	0.225	0.481	2.13189e-63	7	Csrnp1
1.17785e-67	-2.25141	0.716	0.771	2.28868e-63	7	H2-Eb1
1.66557e-67	-1.11781	0.09	0.34	3.23637e-63	7	Il1rn
1.89117e-67	0.394549	0.683	0.425	3.67473e-63	7	Cd33
2.26783e-67	-0.880209	0.269	0.53	4.40661e-63	7	Gadd45g
2.65943e-67	-0.414267	0.019	0.254	5.16753e-63	7	Rab11fip1
3.06698e-67	0.359476	0.627	0.391	5.95945e-63	7	Plod1
3.11485e-67	0.341467	0.705	0.472	6.05246e-63	7	Mgat1
3.80868e-67	-1.01726	0.286	0.528	7.40065e-63	7	Ccrl2
4.10789e-67	-0.565961	0.819	0.851	7.98204e-63	7	Ywhaz
5.66877e-67	-0.805374	0.209	0.464	1.1015e-62	7	Tpm3-rs7
7.97855e-67	0.362724	0.773	0.528	1.55031e-62	7	Man1a
2.20467e-66	0.366843	0.734	0.518	4.28389e-62	7	Blvra
2.23261e-66	0.293101	0.416	0.205	4.33818e-62	7	Sord
2.79235e-66	0.319051	0.573	0.325	5.42582e-62	7	Mertk
5.43146e-66	-0.396945	0.045	0.29	1.05539e-61	7	Sirpb1b
7.09475e-66	-0.329423	0.997	0.988	1.37858e-61	7	Rpl6
7.37825e-66	-1.21381	0.531	0.665	1.43367e-61	7	H2-DMb1
8.70054e-66	0.392674	0.832	0.659	1.6906e-61	7	Sft2d1
1.2748e-65	-0.618049	0.017	0.246	2.47707e-61	7	Trem1
1.37987e-65	-0.308341	0.999	0.997	2.68122e-61	7	Rps24
1.42779e-65	-0.581229	0.864	0.878	2.77435e-61	7	Tpd52
1.51655e-65	-0.353281	0.998	0.983	2.94681e-61	7	Rps15a
1.57745e-65	0.393276	0.861	0.721	3.06514e-61	7	Hmox2
1.68682e-65	1.38664	0.335	0.142	3.27766e-61	7	Retnla
2.45716e-65	0.287438	0.498	0.266	4.77451e-61	7	Inpp4a
2.83935e-65	0.280689	0.501	0.272	5.51714e-61	7	Dusp7
3.06726e-65	0.504626	0.802	0.555	5.96e-61	7	Ecm1
3.21222e-65	0.357893	0.537	0.306	6.24167e-61	7	Mfsd6
4.41621e-65	0.442542	0.908	0.747	8.58114e-61	7	Tut7
1.14974e-64	-1.4303	0.081	0.321	2.23405e-60	7	Ptgs2
1.65838e-64	-0.314378	0.999	0.995	3.22241e-60	7	Rpl27a
1.72224e-64	0.365335	0.901	0.718	3.34648e-60	7	Nisch
2.55646e-64	0.306743	0.573	0.325	4.96746e-60	7	Gbp7
3.42604e-64	-0.515852	0.202	0.46	6.65713e-60	7	Pbxip1
4.51167e-64	0.360238	0.74	0.536	8.76662e-60	7	0610010K14Rik
6.30806e-64	0.283444	0.549	0.312	1.22572e-59	7	Pigp
1.30676e-63	-0.394838	1	0.993	2.53917e-59	7	Ctss
1.45858e-63	0.349641	0.712	0.469	2.83418e-59	7	S100a1
2.51751e-63	-0.921326	0.439	0.611	4.89177e-59	7	Hif1a
4.38282e-63	-0.349733	0.996	0.992	8.51626e-59	7	Rpl32
4.95485e-63	-0.728907	0.689	0.752	9.62776e-59	7	Pgam1
6.35239e-63	0.372885	0.801	0.612	1.23433e-58	7	Sumo3
9.5669e-63	-1.94835	0.727	0.773	1.85895e-58	7	H2-Aa
1.08768e-62	-0.651694	0.428	0.635	2.11348e-58	7	Kdm6b
1.12741e-62	0.29286	0.464	0.247	2.19066e-58	7	Kctd2
1.21721e-62	-0.440943	0.143	0.394	2.36517e-58	7	Rin3
1.64215e-62	0.359213	0.789	0.57	3.19085e-58	7	Cenpb
2.3718e-62	0.326383	0.773	0.566	4.60864e-58	7	Pkig
2.90392e-62	-0.838345	0.014	0.233	5.64261e-58	7	Slc7a11
2.9437e-62	0.357491	0.85	0.647	5.71991e-58	7	Lipa
3.1506e-62	0.278407	0.502	0.276	6.12193e-58	7	Gaa
3.16736e-62	-0.585556	0.052	0.284	6.15449e-58	7	Itgb7
3.80067e-62	0.354945	0.698	0.459	7.38508e-58	7	Nav1
4.89211e-62	-0.324807	1	0.994	9.50585e-58	7	Rpl38
5.64771e-62	0.26732	0.425	0.211	1.09741e-57	7	Tmem140
7.14678e-62	-1.19022	0.041	0.267	1.38869e-57	7	Slpi
1.07384e-61	0.355717	0.938	0.832	2.08659e-57	7	Asah1
1.27748e-61	0.292926	0.993	0.895	2.48227e-57	7	Ctsd
1.34749e-61	-0.663527	0.024	0.245	2.61831e-57	7	Cd24a
4.21182e-61	0.300555	0.497	0.281	8.18398e-57	7	Gabarapl1
4.55967e-61	0.302747	0.504	0.276	8.8599e-57	7	Pink1
1.0877e-60	0.321645	0.593	0.363	2.11351e-56	7	Osbpl11
1.28908e-60	-0.448002	0.095	0.34	2.5048e-56	7	Abi3
1.55619e-60	-0.747103	0.529	0.681	3.02382e-56	7	Trib1
1.84071e-60	-0.55235	0.565	0.707	3.57668e-56	7	Diaph1
2.10575e-60	0.341977	0.89	0.729	4.09168e-56	7	Cuta
2.75516e-60	0.363749	0.912	0.784	5.35355e-56	7	Qk
3.05828e-60	-1.05305	0.259	0.466	5.94255e-56	7	Clec4d
4.28937e-60	0.286779	0.482	0.264	8.33468e-56	7	Tbc1d9b
4.56611e-60	-0.761567	0.163	0.396	8.87241e-56	7	Slfn1
4.83016e-60	-0.67381	0.081	0.316	9.38549e-56	7	Ccnd2
4.88619e-60	-0.376559	0.06	0.291	9.49435e-56	7	Coro2a
5.27449e-60	0.333532	0.718	0.473	1.02489e-55	7	Mxd4
6.36666e-60	-0.453771	0.075	0.312	1.23711e-55	7	Sowahc
8.08732e-60	0.26461	0.449	0.237	1.57145e-55	7	Gamt
9.58847e-60	0.374091	0.464	0.252	1.86314e-55	7	Nxpe5
2.24834e-59	-0.707167	0.229	0.456	4.36875e-55	7	Samsn1
2.69456e-59	-1.03448	0.022	0.235	5.23581e-55	7	AA467197
3.02339e-59	0.32706	0.672	0.433	5.87474e-55	7	Pld3
3.35008e-59	-0.396304	0.061	0.293	6.50954e-55	7	Slc2a1
4.94608e-59	0.333207	0.593	0.364	9.61074e-55	7	Mid1ip1
5.37665e-59	-0.909171	0.246	0.476	1.04474e-54	7	AY036118
5.94314e-59	-0.314119	0.988	0.982	1.15481e-54	7	Rpl7a
6.01776e-59	-0.397277	0.029	0.247	1.16931e-54	7	Kcnn4
6.42699e-59	0.312102	0.82	0.621	1.24883e-54	7	Ddrgk1
1.04328e-58	0.284646	0.998	0.931	2.0272e-54	7	Lgmn
1.04415e-58	0.502792	0.528	0.318	2.02888e-54	7	Hgsnat
1.13674e-58	-0.722822	0.026	0.241	2.2088e-54	7	Rgcc
1.19679e-58	-0.406641	0.052	0.281	2.32548e-54	7	Gm5150
1.35678e-58	0.337079	0.708	0.471	2.63635e-54	7	Slc48a1
1.55217e-58	-0.76595	0.461	0.635	3.01602e-54	7	Cxcr4
2.0634e-58	0.331303	0.914	0.758	4.00939e-54	7	P2ry6
2.064e-58	0.335547	0.679	0.445	4.01056e-54	7	Sash1
2.21474e-58	-0.84755	0.241	0.479	4.30345e-54	7	Phlda1
2.31873e-58	0.30101	0.506	0.29	4.50551e-54	7	Evi5
3.45364e-58	-0.424626	0.014	0.223	6.71077e-54	7	Gpr141
4.31621e-58	-0.297899	0.998	0.995	8.38682e-54	7	Rps14
4.65985e-58	0.322339	0.737	0.539	9.05455e-54	7	Sirt2
6.61967e-58	0.368987	0.701	0.478	1.28627e-53	7	Ifi27
6.86324e-58	0.356219	0.91	0.787	1.3336e-53	7	Tmem256
9.47197e-58	0.36705	0.551	0.324	1.8405e-53	7	Zbtb20
1.54636e-57	-0.306238	0.999	0.993	3.00474e-53	7	Rps3a1
1.76333e-57	-0.728925	0.406	0.586	3.42633e-53	7	Fosl2
2.04022e-57	-1.49929	0.068	0.287	3.96434e-53	7	Ifitm1
4.12472e-57	0.408218	0.959	0.835	8.01475e-53	7	Tsc22d3
4.39807e-57	0.257126	0.426	0.219	8.54589e-53	7	Cpq
5.13174e-57	0.343848	0.767	0.575	9.97148e-53	7	Stard3nl
8.12664e-57	0.279436	0.501	0.29	1.57909e-52	7	Micu1
9.02318e-57	-0.803034	0.589	0.688	1.75329e-52	7	Pgk1
1.10695e-56	-0.851105	0.016	0.22	2.15091e-52	7	Vcan
1.12752e-56	-0.755214	0.556	0.711	2.19088e-52	7	Bcl2a1b
1.349e-56	0.319756	0.464	0.26	2.62124e-52	7	Scoc
1.54745e-56	0.296414	0.622	0.38	3.00684e-52	7	Trim47
2.13957e-56	0.360442	0.853	0.682	4.15739e-52	7	Ralbp1
3.12711e-56	0.349237	0.693	0.491	6.07629e-52	7	Anxa6
3.34488e-56	-0.931826	0.086	0.307	6.49944e-52	7	Slfn4
3.89621e-56	-0.406727	0.018	0.222	7.57072e-52	7	Itgax
5.0218e-56	-0.545475	0.329	0.545	9.75787e-52	7	Bin2
6.54779e-56	-0.460372	0.94	0.943	1.2723e-51	7	Pabpc1
9.4739e-56	-0.318627	0.999	0.998	1.84087e-51	7	Rpl37a
1.17614e-55	-0.54087	0.017	0.218	2.28536e-51	7	Sell
1.36189e-55	-0.543422	0.65	0.763	2.64629e-51	7	Flna
3.50794e-55	0.284558	0.559	0.342	6.81628e-51	7	Smim10l1
4.17987e-55	-0.483258	0.698	0.829	8.12191e-51	7	Cd300c2
4.78665e-55	0.318147	0.768	0.573	9.30095e-51	7	Ech1
5.51613e-55	0.382408	0.961	0.762	1.07184e-50	7	C5ar1
6.62645e-55	-0.514062	0.044	0.255	1.28759e-50	7	Bcl2a1a
9.03193e-55	0.288194	0.486	0.281	1.75499e-50	7	Il3ra
1.13227e-54	0.317769	0.888	0.704	2.20012e-50	7	Ypel3
1.17943e-54	0.351421	0.745	0.538	2.29175e-50	7	Dnase2a
1.84097e-54	-0.288582	1	0.992	3.57719e-50	7	Rpl37
2.30895e-54	-0.806378	0.268	0.486	4.48653e-50	7	Tnfaip3
2.5133e-54	-0.373181	0.974	0.965	4.8836e-50	7	Rpl5
2.98215e-54	0.307557	0.979	0.893	5.79461e-50	7	Ndufa4
4.51436e-54	0.290314	0.548	0.343	8.77185e-50	7	St6galnac4
6.82966e-54	-0.425186	0.05	0.261	1.32707e-49	7	F11r
8.81995e-54	0.292566	0.577	0.346	1.7138e-49	7	Selenom
9.95253e-54	-2.76289	0.157	0.372	1.93388e-49	7	S100a8
1.29488e-53	0.343067	0.227	0.085	2.51608e-49	7	Vcam1
1.96195e-53	0.303793	0.622	0.403	3.81227e-49	7	Fh1
2.74806e-53	-2.09021	0.084	0.296	5.33976e-49	7	Arg1
4.68027e-53	-0.678382	0.142	0.36	9.09424e-49	7	Malt1
4.73337e-53	-0.428033	0.152	0.376	9.19742e-49	7	Fam107b
6.54523e-53	-0.832833	0.497	0.617	1.2718e-48	7	Prdx6
6.8667e-53	0.307987	0.665	0.462	1.33427e-48	7	Acat1
7.49458e-53	0.315006	0.671	0.462	1.45627e-48	7	Cd164
9.95957e-53	-1.62449	0.1	0.317	1.93524e-48	7	Chil3
1.06596e-52	-0.66071	0.246	0.458	2.07127e-48	7	Stap1
1.1265e-52	-0.517383	0.71	0.781	2.1889e-48	7	Tpm4
1.34914e-52	-0.587358	0.287	0.495	2.62151e-48	7	Chd7
1.51931e-52	0.297816	0.46	0.256	2.95217e-48	7	Ttc3
1.98514e-52	0.27065	0.524	0.31	3.85732e-48	7	Zcchc24
2.06998e-52	-0.454052	0.898	0.902	4.02219e-48	7	Dynll1
2.2985e-52	-0.301676	0.994	0.985	4.46622e-48	7	Rps3
2.51912e-52	-3.18686	0.238	0.444	4.89491e-48	7	S100a9
2.66277e-52	-0.437861	0.98	0.968	5.17402e-48	7	Lcp1
2.74874e-52	0.297418	0.435	0.243	5.34108e-48	7	Clcn5
2.76547e-52	0.267485	0.459	0.262	5.37359e-48	7	Glb1
2.89734e-52	0.255364	0.454	0.261	5.62982e-48	7	Commd9
3.52906e-52	-0.475948	0.078	0.291	6.85731e-48	7	Grk3
4.21508e-52	0.30873	0.804	0.615	8.19032e-48	7	Cmtm6
4.36051e-52	0.286828	0.603	0.394	8.47291e-48	7	Ptov1
5.87841e-52	0.365435	0.737	0.541	1.14223e-47	7	Atp13a2
6.45136e-52	0.342492	0.81	0.663	1.25356e-47	7	Higd2a
6.82862e-52	0.268454	0.607	0.395	1.32687e-47	7	Rit1
1.15786e-51	-0.328809	1	1	2.24983e-47	7	Actb
1.37082e-51	0.329865	0.941	0.859	2.66364e-47	7	Bsg
1.40549e-51	-0.596821	0.115	0.33	2.73101e-47	7	Ciita
1.40625e-51	0.310376	0.748	0.544	2.73249e-47	7	Gapvd1
1.5864e-51	-0.321391	0.994	0.974	3.08254e-47	7	Rpl15
2.65978e-51	-0.678224	0.353	0.586	5.16822e-47	7	Cx3cr1
2.68165e-51	0.31391	0.618	0.41	5.21071e-47	7	Borcs6
2.68679e-51	0.277443	0.491	0.286	5.2207e-47	7	Ptp4a3
3.23196e-51	0.3214	0.78	0.585	6.28002e-47	7	Cmtm3
3.28283e-51	0.305732	0.598	0.393	6.37886e-47	7	Mon2
5.04331e-51	0.284824	0.54	0.33	9.79967e-47	7	Lima1
5.90309e-51	0.25249	0.429	0.233	1.14703e-46	7	Tspan17
7.77841e-51	-0.534761	0.137	0.357	1.51142e-46	7	Ldlr
1.22785e-50	0.313143	0.802	0.636	2.38584e-46	7	0610012G03Rik
1.25277e-50	-0.297568	0.996	0.985	2.43426e-46	7	Rps25
1.49907e-50	0.271536	0.548	0.342	2.91285e-46	7	Klhl9
2.0586e-50	-0.488911	0.098	0.312	4.00006e-46	7	Hopx
2.07822e-50	-1.12422	0.568	0.727	4.03819e-46	7	Ccl4
2.56929e-50	-0.640083	0.016	0.202	4.99238e-46	7	Vegfa
2.64977e-50	0.293893	0.914	0.804	5.14877e-46	7	Lamtor2
3.25925e-50	-0.320224	0.047	0.25	6.33306e-46	7	Mefv
4.59745e-50	0.265397	0.565	0.363	8.93331e-46	7	Nudt9
4.94966e-50	-0.282033	0.998	0.996	9.61769e-46	7	Rps28
5.09166e-50	0.290218	0.68	0.47	9.89361e-46	7	Adap2
5.31969e-50	-0.506554	0.274	0.49	1.03367e-45	7	Azin1
9.02966e-50	0.293809	1	0.995	1.75455e-45	7	Lyz2
1.33562e-49	0.278287	0.529	0.325	2.59524e-45	7	Hist3h2a
1.88889e-49	-0.268437	0.997	0.99	3.67029e-45	7	Rpl34
2.78934e-49	0.322064	0.69	0.487	5.41996e-45	7	Tceal9
4.09532e-49	0.262238	0.508	0.307	7.95762e-45	7	Mgat4b
4.1657e-49	-0.412974	0.129	0.349	8.09438e-45	7	Ramp1
1.3146e-48	0.29587	0.669	0.475	2.55441e-44	7	Pcbd2
1.40326e-48	0.279154	0.636	0.426	2.72667e-44	7	Tbc1d14
1.59275e-48	0.303322	0.782	0.587	3.09488e-44	7	Ftl1-ps1
1.9996e-48	0.382559	0.741	0.56	3.88543e-44	7	Sema4a
2.24846e-48	0.256327	0.455	0.263	4.36899e-44	7	Usp24
3.12625e-48	0.302166	0.84	0.676	6.07462e-44	7	Dpm3
3.97739e-48	0.31009	0.791	0.606	7.72847e-44	7	Ptpra
5.31336e-48	-0.510559	0.18	0.393	1.03244e-43	7	Pde4b
5.33273e-48	-0.474899	0.169	0.379	1.0362e-43	7	Scimp
6.10184e-48	-0.422867	0.286	0.512	1.18565e-43	7	Lpcat2
7.47721e-48	-0.348185	0.991	0.981	1.4529e-43	7	Rps15
7.48276e-48	-0.700638	0.129	0.337	1.45398e-43	7	Nr4a2
7.74439e-48	0.289787	0.914	0.815	1.50481e-43	7	Tle5
1.25632e-47	-0.360764	0.012	0.189	2.44115e-43	7	Ass1
1.88772e-47	0.305126	0.788	0.612	3.66804e-43	7	Tmed3
3.09561e-47	0.294148	0.575	0.373	6.01509e-43	7	Dynll2
3.57089e-47	0.258009	0.62	0.398	6.93859e-43	7	Vat1
3.57786e-47	-0.30897	0.097	0.307	6.95215e-43	7	Atp8b4
3.64499e-47	0.277825	0.739	0.56	7.08258e-43	7	Pip4p1
3.95359e-47	-0.486763	0.302	0.505	7.68223e-43	7	Tgif1
4.36748e-47	0.27534	0.571	0.377	8.48645e-43	7	Mcee
6.34897e-47	0.291535	0.554	0.363	1.23367e-42	7	Mesd
1.16008e-46	0.280024	0.958	0.823	2.25415e-42	7	Ms4a6b
1.36426e-46	-0.905363	0.249	0.442	2.6509e-42	7	Cd72
2.43238e-46	-0.283418	0.015	0.189	4.72635e-42	7	Uck2
2.6984e-46	-0.515869	0.679	0.758	5.24326e-42	7	Gsn
2.94267e-46	-0.35466	0.094	0.293	5.71791e-42	7	Tes
2.96236e-46	-0.660506	0.739	0.784	5.75616e-42	7	Plek
3.09636e-46	-0.712225	0.572	0.681	6.01654e-42	7	Anxa1
3.52281e-46	-0.6439	0.117	0.314	6.84517e-42	7	Traf1
4.27427e-46	-0.514397	0.758	0.815	8.30533e-42	7	Prkcd
6.11446e-46	0.287693	0.798	0.616	1.1881e-41	7	Rnf13
7.71346e-46	0.283103	0.757	0.566	1.4988e-41	7	Nr3c1
8.52057e-46	0.293712	0.889	0.727	1.65563e-41	7	Cndp2
9.98827e-46	0.251822	0.974	0.906	1.94082e-41	7	Tmem50a
1.33543e-45	-0.35604	0.995	0.988	2.59488e-41	7	H3f3a
1.49932e-45	-0.292921	0.034	0.215	2.91332e-41	7	Helz2
1.83473e-45	-0.370719	0.092	0.29	3.56507e-41	7	Smad7
1.897e-45	0.288839	0.978	0.882	3.68607e-41	7	Atpif1
2.4046e-45	-0.530858	0.379	0.565	4.67237e-41	7	Rel
2.62426e-45	0.302173	0.863	0.705	5.0992e-41	7	Plxnb2
2.64787e-45	0.293553	0.793	0.593	5.14507e-41	7	Slc43a2
2.86031e-45	-0.438862	0.789	0.839	5.55786e-41	7	Lyn
3.21606e-45	-0.551368	0.162	0.363	6.24913e-41	7	Pmaip1
3.24053e-45	0.29165	0.782	0.614	6.29667e-41	7	Cuedc2
3.96694e-45	-0.545187	0.785	0.811	7.70816e-41	7	H2afy
5.61972e-45	-0.503305	0.519	0.676	1.09197e-40	7	Arl4c
6.70441e-45	0.260293	0.499	0.306	1.30273e-40	7	Rgs18
7.97383e-45	0.272281	0.98	0.916	1.54939e-40	7	Lamp2
7.98819e-45	-0.32195	0.991	0.977	1.55218e-40	7	Rpl10a
9.89833e-45	0.364505	0.987	0.88	1.92334e-40	7	Mafb
1.18826e-44	-0.264882	0.027	0.203	2.30892e-40	7	Xylt1
1.1899e-44	-0.609654	0.926	0.9	2.3121e-40	7	Txn1
1.23275e-44	-0.362725	0.074	0.266	2.39536e-40	7	Ell2
1.27068e-44	0.25785	0.533	0.342	2.46906e-40	7	Tmem223
1.3279e-44	0.260469	0.521	0.33	2.58025e-40	7	Phf20
1.46677e-44	-0.825385	0.215	0.401	2.85009e-40	7	Mxd1
1.93412e-44	-0.394957	0.993	0.988	3.75819e-40	7	Gpx1
3.03301e-44	-0.284066	0.043	0.225	5.89343e-40	7	AI504432
3.31158e-44	-0.479836	0.489	0.635	6.43474e-40	7	Spag9
3.40999e-44	-0.320625	0.995	0.986	6.62595e-40	7	Rps5
5.19735e-44	-0.442752	0.437	0.603	1.0099e-39	7	Baz1a
1.05855e-43	-0.716322	0.026	0.194	2.05687e-39	7	Il1r2
1.08656e-43	-0.345022	0.986	0.982	2.11129e-39	7	Rpl23a
1.30311e-43	-0.472309	0.117	0.319	2.53207e-39	7	Mmp14
1.74748e-43	-0.269403	0.005	0.163	3.39553e-39	7	Trem3
1.84613e-43	-0.363333	0.112	0.308	3.58721e-39	7	Pygl
2.00548e-43	-0.281452	0.996	0.987	3.89685e-39	7	Rpl28
2.30735e-43	0.289772	0.582	0.396	4.48341e-39	7	Kif1b
2.50053e-43	-0.441995	0.147	0.344	4.85879e-39	7	Sik1
5.385e-43	-0.482299	0.616	0.701	1.04636e-38	7	Ncf4
7.29727e-43	0.255936	0.549	0.356	1.41793e-38	7	Rasa1
9.35258e-43	-0.406237	0.918	0.896	1.8173e-38	7	Rbm3
9.90948e-43	-0.636762	0.036	0.208	1.92551e-38	7	Tnip3
1.2255e-42	0.377935	0.884	0.708	2.38127e-38	7	Trem2
1.66941e-42	-0.330313	0.154	0.361	3.24383e-38	7	Tmem51
3.0058e-42	0.285787	0.816	0.664	5.84057e-38	7	Sptssa
3.44878e-42	0.279571	0.926	0.816	6.70133e-38	7	Grcc10
5.05387e-42	0.266608	0.6	0.417	9.82018e-38	7	Dnajc13
5.5392e-42	-0.374193	0.088	0.274	1.07632e-37	7	Oas3
6.19066e-42	-0.380222	0.888	0.891	1.20291e-37	7	Srsf3
6.66762e-42	0.251216	0.644	0.447	1.29558e-37	7	Stom
6.88132e-42	-0.346441	0.078	0.265	1.33711e-37	7	4930523C07Rik
7.02274e-42	-0.46269	0.577	0.691	1.36459e-37	7	Hck
7.38001e-42	-0.427457	0.799	0.84	1.43401e-37	7	Csf2ra
1.11558e-41	0.463408	0.996	0.962	2.16768e-37	7	Ifi27l2a
1.16537e-41	-0.52097	0.675	0.73	2.26442e-37	7	Cycs
1.42152e-41	0.260496	0.784	0.57	2.76216e-37	7	Zfhx3
1.45427e-41	-0.429154	0.941	0.925	2.82579e-37	7	Atox1
2.56152e-41	-0.728616	0.028	0.191	4.97728e-37	7	Hdc
3.78754e-41	-0.363138	0.226	0.427	7.35957e-37	7	Ptk2b
3.90401e-41	0.253063	0.624	0.442	7.58588e-37	7	Tsen34
4.04115e-41	-0.273138	0.056	0.231	7.85237e-37	7	Bri3bp
4.31873e-41	-0.349448	0.024	0.185	8.39173e-37	7	Jaml
4.39909e-41	-1.61544	0.273	0.473	8.54787e-37	7	Fabp5
4.50041e-41	-0.342477	0.969	0.935	8.74474e-37	7	Rpl4
4.6362e-41	-0.477779	0.384	0.554	9.00861e-37	7	Jarid2
5.88032e-41	-0.803245	0.939	0.877	1.1426e-36	7	Cd14
6.65686e-41	-0.783726	0.31	0.486	1.29349e-36	7	Sgk1
6.71917e-41	-0.578418	0.052	0.223	1.3056e-36	7	Id1
9.67511e-41	-0.525503	0.853	0.85	1.87997e-36	7	Ldha
1.2206e-40	-0.262858	0.043	0.212	2.37174e-36	7	Lsr
1.34028e-40	0.264071	0.53	0.345	2.6043e-36	7	Rell1
1.56854e-40	-0.293845	0.062	0.24	3.04783e-36	7	Pdlim7
1.65793e-40	-0.286404	0.021	0.179	3.22152e-36	7	Cd244a
1.77568e-40	-0.416444	0.182	0.373	3.45032e-36	7	Fam129b
2.05354e-40	-0.54312	0.012	0.165	3.99022e-36	7	Pglyrp1
2.85471e-40	0.305978	0.964	0.871	5.54698e-36	7	Pld4
2.87771e-40	-0.482234	0.457	0.593	5.59167e-36	7	Ndel1
3.80438e-40	0.252602	0.915	0.684	7.3923e-36	7	Tmem176a
4.08365e-40	0.264022	0.645	0.462	7.93494e-36	7	Dguok
4.08399e-40	-0.852024	0.55	0.657	7.9356e-36	7	Gadd45b
5.03148e-40	-0.523196	0.608	0.698	9.77667e-36	7	Gng10
5.12569e-40	0.264291	0.925	0.809	9.95973e-36	7	Creg1
5.63561e-40	0.277546	0.755	0.607	1.09505e-35	7	Stub1
6.78481e-40	-0.302486	0.997	0.981	1.31836e-35	7	Rps2
7.55252e-40	0.258544	0.768	0.593	1.46753e-35	7	Fcho2
1.11418e-39	0.256147	0.635	0.463	2.16496e-35	7	Trappc3
1.15961e-39	-0.36085	0.886	0.899	2.25324e-35	7	Myl12b
1.28175e-39	0.318815	0.993	0.946	2.49057e-35	7	Emp3
1.33976e-39	0.260912	0.853	0.66	2.60329e-35	7	Ptafr
1.76698e-39	-0.296967	0.99	0.976	3.43343e-35	7	Rpl3
1.79989e-39	-0.481573	0.32	0.502	3.49736e-35	7	Trim25
2.44927e-39	0.310209	0.953	0.829	4.75917e-35	7	Zfp36l1
2.58039e-39	0.266386	0.864	0.749	5.01396e-35	7	Anp32a
2.99602e-39	0.711037	0.366	0.209	5.82157e-35	7	Mmp9
3.28749e-39	0.272468	0.816	0.667	6.38792e-35	7	Fam174a
4.08183e-39	-0.30066	0.132	0.326	7.9314e-35	7	Ptpn7
4.4167e-39	-0.311325	0.024	0.179	8.5821e-35	7	Arg2
4.64993e-39	0.290467	0.812	0.653	9.03529e-35	7	Cd86
4.70069e-39	-0.403333	0.894	0.898	9.13392e-35	7	Ccnl1
4.86161e-39	-0.503108	0.831	0.833	9.44659e-35	7	Metrnl
7.08195e-39	-0.546558	0.819	0.818	1.37609e-34	7	Itgam
7.20069e-39	-0.330833	0.154	0.344	1.39917e-34	7	Stk40
7.54742e-39	-0.329457	0.112	0.294	1.46654e-34	7	1600014C10Rik
7.57196e-39	-0.463471	0.972	0.948	1.47131e-34	7	H2afz
1.21755e-38	0.269251	0.843	0.703	2.36582e-34	7	Rab11a
1.5752e-38	-0.479232	0.498	0.624	3.06077e-34	7	Tuba1c
1.73515e-38	-0.859124	0.26	0.437	3.37157e-34	7	Apoc2
1.80817e-38	-0.329867	0.99	0.967	3.51346e-34	7	Rpl12
1.84952e-38	-0.344111	0.884	0.877	3.59381e-34	7	Gm10076
1.91169e-38	0.270374	0.84	0.68	3.71461e-34	7	Foxp1
2.01788e-38	-0.423808	0.123	0.302	3.92094e-34	7	Slamf7
2.13124e-38	-0.403948	0.213	0.395	4.14122e-34	7	Plp2
2.23998e-38	-0.559992	0.005	0.146	4.35251e-34	7	Cxcr2
2.99215e-38	-0.437523	0.921	0.901	5.81405e-34	7	Lilrb4a
4.64167e-38	-0.409924	0.494	0.634	9.01923e-34	7	H13
5.91399e-38	-0.40534	0.233	0.413	1.14915e-33	7	Pfkp
8.49287e-38	-0.583896	0.345	0.509	1.65025e-33	7	Fgl2
8.83556e-38	0.253009	0.63	0.441	1.71684e-33	7	Arhgap31
1.02796e-37	-0.418544	0.997	0.992	1.99744e-33	7	Hspa8
1.204e-37	0.272982	0.877	0.757	2.3395e-33	7	Lamtor1
1.61632e-37	-0.42178	0.649	0.716	3.14067e-33	7	Snx20
1.69839e-37	0.273918	0.952	0.739	3.30014e-33	7	C3ar1
2.77993e-37	-0.389717	0.943	0.924	5.40168e-33	7	Eif4a1
3.12067e-37	0.251403	0.744	0.595	6.06377e-33	7	Ndufa5
3.97212e-37	0.276153	0.717	0.556	7.71824e-33	7	Tm9sf2
4.54152e-37	-1.19997	0.027	0.176	8.82463e-33	7	G0s2
5.16756e-37	0.273489	0.986	0.95	1.00411e-32	7	Ctsh
6.10446e-37	-0.369089	0.888	0.891	1.18616e-32	7	Actr2
7.45971e-37	-0.343252	0.113	0.288	1.4495e-32	7	Lyst
7.69757e-37	-0.39558	0.784	0.823	1.49571e-32	7	Myh9
8.86794e-37	-0.606718	0.423	0.558	1.72313e-32	7	Ets2
1.16591e-36	-0.253738	0.052	0.212	2.26549e-32	7	Itpr1
1.77665e-36	-0.384485	0.416	0.58	3.45221e-32	7	Acer3
2.95446e-36	-0.252186	0.051	0.21	5.74081e-32	7	Atp1a3
3.42003e-36	-0.262041	0.04	0.194	6.64547e-32	7	Ndrg1
3.51834e-36	-0.472362	0.267	0.443	6.83648e-32	7	Bcl2l11
7.6678e-36	0.265659	0.523	0.355	1.48993e-31	7	Dmxl1
8.23367e-36	-0.257652	0.985	0.953	1.59988e-31	7	Btf3
8.52269e-36	0.268981	0.787	0.638	1.65604e-31	7	2610001J05Rik
9.14256e-36	0.256085	0.9	0.775	1.77649e-31	7	Wasf2
9.61437e-36	-0.469616	0.766	0.794	1.86817e-31	7	Cox17
1.05221e-35	-0.265595	0.99	0.965	2.04454e-31	7	Rpl35
1.31978e-35	-0.326589	0.982	0.956	2.56446e-31	7	Rpl36al
1.91412e-35	0.274888	0.971	0.894	3.71933e-31	7	Pdia3
2.72147e-35	-0.319746	0.164	0.344	5.2881e-31	7	Itga5
3.05306e-35	0.250587	0.679	0.498	5.9324e-31	7	Rab31
4.2691e-35	-0.337196	0.034	0.183	8.29529e-31	7	Nr4a3
4.40396e-35	-0.439752	0.282	0.445	8.55734e-31	7	Rara
5.42959e-35	0.259001	0.935	0.854	1.05502e-30	7	Rab14
8.69727e-35	0.278513	0.831	0.718	1.68997e-30	7	Fkbp2
1.06538e-34	0.25192	0.768	0.625	2.07015e-30	7	Tprgl
1.22886e-34	-0.334461	0.949	0.928	2.3878e-30	7	Npm1
1.48213e-34	-0.411308	0.354	0.509	2.87993e-30	7	Ybx3
3.97118e-34	-0.432917	0.26	0.427	7.71639e-30	7	Txnrd1
5.76224e-34	-0.333651	0.218	0.396	1.11966e-29	7	Pira2
8.43027e-34	0.251022	0.895	0.758	1.63809e-29	7	Atp6ap1
8.78371e-34	0.255311	0.989	0.923	1.70676e-29	7	Marcks
1.0053e-33	-0.334799	0.195	0.372	1.95339e-29	7	Ckap4
1.25552e-33	-0.316986	0.148	0.322	2.4396e-29	7	Mbp
1.95235e-33	-0.436781	0.149	0.312	3.79362e-29	7	Rnase6
2.3766e-33	-0.45538	0.806	0.842	4.61797e-29	7	Ier2
3.34662e-33	-0.252051	0.076	0.238	6.50281e-29	7	Cdc42ep3
3.85599e-33	0.273	0.781	0.658	7.49257e-29	7	Txn2
5.90395e-33	-0.259203	0.052	0.202	1.1472e-28	7	Igfbp6
6.01345e-33	-1.09251	0.389	0.52	1.16847e-28	7	Isg15
8.11037e-33	-0.362693	0.818	0.831	1.57593e-28	7	Anp32b
1.84017e-32	-0.398811	0.604	0.7	3.57564e-28	7	Ptpre
1.85234e-32	-0.480427	0.448	0.564	3.59928e-28	7	Csf2rb
2.76231e-32	-0.393149	0.397	0.543	5.36744e-28	7	Snx18
3.27855e-32	-0.305577	0.095	0.253	6.37054e-28	7	Slc44a2
3.41283e-32	-0.549827	0.504	0.622	6.63146e-28	7	Resf1
3.96018e-32	-0.30033	0.182	0.353	7.69503e-28	7	Cers6
4.28128e-32	-0.503926	0.015	0.142	8.31896e-28	7	Acod1
7.48196e-32	-0.262391	0.089	0.244	1.45382e-27	7	1700025G04Rik
1.18263e-31	-0.339443	0.114	0.273	2.29797e-27	7	Dpep2
1.43501e-31	-0.359008	0.083	0.234	2.78837e-27	7	Isg20
2.22634e-31	-0.301912	0.955	0.938	4.326e-27	7	Arpc5
2.38105e-31	-0.524693	0.049	0.186	4.62662e-27	7	Ifi205
2.45527e-31	-0.625814	0.755	0.747	4.77084e-27	7	Capg
2.88168e-31	0.265709	0.899	0.804	5.59938e-27	7	Tpr
3.14166e-31	-0.657922	0.112	0.265	6.10456e-27	7	Hcar2
4.93386e-31	-0.316743	0.24	0.409	9.58699e-27	7	Etv6
5.03675e-31	-0.338707	0.031	0.164	9.78691e-27	7	Spn
7.81221e-31	-0.334813	0.896	0.883	1.51799e-26	7	Ndufb1-ps
8.75049e-31	-0.408163	0.469	0.598	1.70031e-26	7	Dock10
9.33169e-31	-0.376522	0.62	0.688	1.81324e-26	7	Ciao2a
9.93613e-31	-0.388568	0.307	0.458	1.93069e-26	7	Adssl1
1.05189e-30	-0.350188	0.448	0.582	2.04392e-26	7	Fmnl1
1.33923e-30	-0.460248	0.845	0.847	2.60226e-26	7	Slfn2
1.40816e-30	0.273577	0.861	0.726	2.73619e-26	7	Tent5a
1.57568e-30	-0.426052	0.925	0.916	3.06171e-26	7	Hsp90aa1
2.26147e-30	-0.610182	0.567	0.637	4.39426e-26	7	Gda
2.35627e-30	-0.309591	0.128	0.286	4.57846e-26	7	Fyn
2.36164e-30	-0.360482	0.184	0.355	4.58891e-26	7	Creb5
4.02743e-30	-0.254527	0.997	0.989	7.82569e-26	7	Rps4x
8.27477e-30	-0.281506	0.014	0.133	1.60787e-25	7	Ltb
8.7382e-30	-0.372839	0.483	0.611	1.69792e-25	7	AI662270
1.10639e-29	-0.328899	0.203	0.369	2.14983e-25	7	Bcl6
1.34804e-29	-0.479098	0.08	0.222	2.61937e-25	7	Mmp19
2.89314e-29	-0.371587	0.708	0.75	5.62166e-25	7	Hnrnpa1
2.96137e-29	-0.393784	0.143	0.298	5.75423e-25	7	C3
3.31511e-29	-0.297426	0.846	0.841	6.44159e-25	7	Snrpe
3.60811e-29	-0.3838	0.199	0.347	7.01091e-25	7	Rab20
5.42046e-29	-0.48199	0.261	0.41	1.05325e-24	7	Axl
5.5575e-29	-0.30374	0.008	0.12	1.07988e-24	7	Il7r
5.78475e-29	-0.419608	0.977	0.931	1.12403e-24	7	Tspo
6.21361e-29	-0.260012	0.103	0.252	1.20737e-24	7	Havcr2
7.52465e-29	-0.602133	0.43	0.546	1.46211e-24	7	Ifi209
7.98241e-29	-0.289159	0.976	0.944	1.55106e-24	7	Eef1b2
1.00971e-28	-0.274902	0.21	0.373	1.96197e-24	7	Abr
1.41205e-28	-0.446236	0.041	0.168	2.74375e-24	7	Timp1
1.51294e-28	-0.484705	0.866	0.866	2.93979e-24	7	Fosb
2.07586e-28	-0.647477	0.758	0.743	4.0336e-24	7	Mif
2.1249e-28	-0.497087	0.849	0.822	4.12889e-24	7	Eno1
2.18799e-28	-0.279665	0.235	0.4	4.25149e-24	7	Tctex1d2
2.227e-28	-0.331579	0.323	0.47	4.32728e-24	7	Map2k3
2.39203e-28	0.253912	0.711	0.566	4.64795e-24	7	Ap1s2
3.35112e-28	-0.272753	0.074	0.212	6.51157e-24	7	Cyp51
5.21231e-28	-0.525785	0.398	0.532	1.0128e-23	7	Zbp1
5.22053e-28	-0.402198	0.42	0.551	1.0144e-23	7	Snhg1
8.06245e-28	-0.406758	0.331	0.477	1.56661e-23	7	Lmo4
1.10963e-27	-0.257912	0.11	0.255	2.15613e-23	7	AI839979
1.15614e-27	-0.305236	0.393	0.537	2.2465e-23	7	Pstpip1
1.19301e-27	-0.505058	0.763	0.773	2.31814e-23	7	Tpi1
1.30284e-27	-0.351837	0.336	0.484	2.53156e-23	7	Svil
1.32969e-27	-0.365383	0.859	0.871	2.58372e-23	7	Ncf2
1.82021e-27	-0.443132	0.938	0.902	3.53685e-23	7	Cybb
1.92375e-27	-0.274956	0.917	0.89	3.73804e-23	7	Myl12a
1.9366e-27	-0.337627	0.767	0.775	3.763e-23	7	Tomm20
1.97773e-27	-0.400697	0.155	0.301	3.84292e-23	7	Cks2
2.1095e-27	-0.342271	0.95	0.904	4.09898e-23	7	Sec61b
2.97668e-27	-0.3361	0.713	0.768	5.78398e-23	7	Nap1l1
4.77626e-27	-0.328638	0.285	0.437	9.28074e-23	7	Rassf5
2.00088e-26	-0.334094	0.843	0.846	3.88792e-22	7	Ptpn6
2.20204e-26	-0.389509	0.321	0.466	4.27878e-22	7	Mdm2
2.58197e-26	-0.31291	0.003	0.102	5.01703e-22	7	Dmkn
4.73942e-26	-0.450315	0.029	0.143	9.20917e-22	7	Pdpn
5.33885e-26	-1.33078	0.03	0.144	1.03739e-21	7	Cxcl3
6.08699e-26	-0.348674	0.788	0.796	1.18276e-21	7	Ppp2ca
6.6583e-26	-0.263291	0.147	0.294	1.29378e-21	7	Ldlrap1
1.15214e-25	-0.291719	0.033	0.148	2.23873e-21	7	Cd69
1.24874e-25	0.253251	0.78	0.631	2.42643e-21	7	Lgals3bp
2.60552e-25	-0.352796	0.999	0.991	5.06279e-21	7	Psap
2.76152e-25	-0.499917	0.047	0.164	5.36592e-21	7	Lrg1
4.24679e-25	-0.288488	0.93	0.898	8.25194e-21	7	Uba52
5.2626e-25	-0.300771	0.804	0.833	1.02258e-20	7	Hcls1
5.56328e-25	-0.688521	0.139	0.283	1.081e-20	7	Ly6a
6.55923e-25	-0.377836	0.436	0.556	1.27452e-20	7	Fam129a
7.00034e-25	-0.423491	0.564	0.641	1.36024e-20	7	Clic4
7.87784e-25	-0.380252	0.369	0.491	1.53074e-20	7	Glrx
1.00392e-24	-0.399616	0.725	0.749	1.95072e-20	7	Zyx
1.02912e-24	-0.337079	0.316	0.479	1.99969e-20	7	Cd93
1.29718e-24	-0.309075	0.991	0.983	2.52055e-20	7	Ubc
3.66248e-24	-0.358886	0.909	0.881	7.11656e-20	7	Sub1
5.02521e-24	-0.336001	0.327	0.457	9.76448e-20	7	Tifab
7.27399e-24	-0.330999	0.455	0.563	1.41341e-19	7	Myd88
8.32369e-24	-0.30324	0.652	0.722	1.61738e-19	7	Twf2
9.00157e-24	-0.3337	0.664	0.726	1.74909e-19	7	Irf5
1.03252e-23	-0.477021	0.61	0.687	2.00629e-19	7	Socs3
1.04033e-23	-0.4229	0.807	0.808	2.02146e-19	7	Hmgb2
1.36815e-23	-0.334505	0.012	0.109	2.65845e-19	7	Il1f9
1.53845e-23	-0.48498	0.427	0.53	2.98937e-19	7	Phf11b
2.45704e-23	-0.313775	0.388	0.517	4.77427e-19	7	Zc3hav1
3.06545e-23	-0.266513	0.184	0.325	5.95647e-19	7	Gla
3.21344e-23	-0.471427	0.813	0.793	6.24404e-19	7	Esd
3.23754e-23	-0.591841	0.413	0.534	6.29086e-19	7	Irf7
4.16942e-23	-0.337297	0.255	0.402	8.1016e-19	7	Stk10
4.43858e-23	-0.260291	0.23	0.375	8.62461e-19	7	Pik3r5
4.63183e-23	-0.311873	0.084	0.207	9.00011e-19	7	Gadd45a
4.87518e-23	-0.263724	0.295	0.438	9.47296e-19	7	Plcg2
4.93854e-23	-0.26965	0.058	0.172	9.59609e-19	7	Cd274
5.44429e-23	-0.342443	0.49	0.599	1.05788e-18	7	Edem1
6.9732e-23	-0.303022	0.199	0.336	1.35496e-18	7	Jak2
7.00048e-23	-0.433589	0.009	0.101	1.36026e-18	7	Ear2
7.66649e-23	-0.290779	0.685	0.731	1.48968e-18	7	Pafah1b1
8.54193e-23	-0.307171	0.638	0.698	1.65978e-18	7	Ifngr2
9.39556e-23	-0.338231	0.882	0.854	1.82565e-18	7	Mrpl33
9.79447e-23	-0.264663	0.073	0.196	1.90316e-18	7	St3gal5
1.15467e-22	-0.298647	0.321	0.457	2.24363e-18	7	Retreg1
1.45742e-22	-0.509039	0.932	0.9	2.83192e-18	7	Prdx5
1.4844e-22	-0.312299	0.632	0.699	2.88434e-18	7	Hnrnpdl
1.92557e-22	-0.283746	0.405	0.528	3.74158e-18	7	Gpbp1
1.96652e-22	-0.415263	0.26	0.388	3.82114e-18	7	Rasgef1b
2.4781e-22	-0.426162	0.893	0.877	4.81519e-18	7	Aldoa
2.65575e-22	-0.27433	0.354	0.479	5.16038e-18	7	Bak1
3.03635e-22	-0.393315	0.657	0.717	5.89993e-18	7	Klf13
3.3344e-22	-0.26901	0.241	0.382	6.47906e-18	7	Il2rg
3.89786e-22	-0.308648	0.903	0.89	7.57393e-18	7	Picalm
4.05796e-22	-0.346839	0.785	0.81	7.88501e-18	7	Atf4
6.29629e-22	-0.344918	0.753	0.779	1.22343e-17	7	Itgb2
7.00382e-22	-0.337999	0.011	0.101	1.36091e-17	7	Lcn2
7.44655e-22	-0.408439	0.463	0.538	1.44694e-17	7	Rnf149
8.0939e-22	-0.27701	0.269	0.406	1.57273e-17	7	Kmt5a
1.28002e-21	-0.355582	0.261	0.385	2.48721e-17	7	Smox
1.34557e-21	-0.426667	0.321	0.457	2.61457e-17	7	Tnf
2.82978e-21	-0.252475	0.137	0.264	5.49855e-17	7	Snhg15
6.24742e-21	-0.278552	0.512	0.616	1.21394e-16	7	Cux1
1.22432e-20	-0.262849	0.208	0.339	2.37898e-16	7	Nfkbie
1.32001e-20	-0.301255	0.716	0.751	2.56492e-16	7	Hnrnpab
1.53515e-20	-0.283258	0.144	0.27	2.98296e-16	7	Dusp16
1.70654e-20	-0.361331	0.262	0.389	3.31598e-16	7	Il17ra
1.72579e-20	-0.290698	0.711	0.748	3.35338e-16	7	Bola2
2.46428e-20	-0.321887	0.48	0.579	4.78835e-16	7	Tap1
2.68865e-20	-0.328253	0.576	0.65	5.22432e-16	7	Slk
2.72378e-20	-0.358779	0.785	0.779	5.29257e-16	7	Litaf
3.31023e-20	-0.29858	0.569	0.636	6.43211e-16	7	Surf4
3.88766e-20	-0.665206	0.625	0.709	7.55412e-16	7	Ccl3
4.44594e-20	-0.259529	0.378	0.512	8.6389e-16	7	Svbp
4.87052e-20	-0.524572	0.723	0.741	9.4639e-16	7	Cdk2ap2
5.18843e-20	-0.313055	0.422	0.538	1.00816e-15	7	Sertad1
5.6917e-20	-0.298951	0.211	0.344	1.10595e-15	7	Rnd3
5.77599e-20	-0.254908	0.077	0.184	1.12233e-15	7	Arl5c
5.97009e-20	-0.331539	0.549	0.64	1.16005e-15	7	Tcirg1
6.28669e-20	-0.334253	0.627	0.679	1.22157e-15	7	Stat3
6.4987e-20	-0.316999	0.44	0.548	1.26276e-15	7	Epb41l2
7.60123e-20	-0.352251	0.977	0.96	1.477e-15	7	Klf6
8.44559e-20	-0.321431	0.682	0.703	1.64106e-15	7	Pgd
8.52241e-20	-0.382468	0.839	0.824	1.65599e-15	7	Lilr4b
8.94211e-20	-0.325016	0.712	0.744	1.73754e-15	7	Apbb1ip
1.22896e-19	-0.347523	0.926	0.885	2.38799e-15	7	Psmb8
1.36576e-19	-0.253727	0.293	0.429	2.65382e-15	7	Itpkb
1.43465e-19	-0.962786	0.08	0.189	2.78766e-15	7	Cxcl10
2.0178e-19	-0.45132	0.772	0.753	3.92079e-15	7	Rnh1
2.26629e-19	-0.313269	0.492	0.582	4.40363e-15	7	Sap30
2.42534e-19	-0.253746	0.303	0.43	4.71268e-15	7	Ascc3
3.02741e-19	-0.53862	0.328	0.426	5.88256e-15	7	Tnfaip2
3.20125e-19	-0.354608	0.367	0.475	6.22035e-15	7	Rilpl2
6.04432e-19	-0.316897	0.409	0.508	1.17447e-14	7	Furin
9.21667e-19	-0.369477	0.634	0.677	1.79089e-14	7	Sp100
9.45636e-19	-0.310394	0.637	0.69	1.83746e-14	7	Plekho2
1.16849e-18	-0.355759	0.581	0.658	2.27049e-14	7	Neurl3
1.59215e-18	-0.277547	0.825	0.814	3.09371e-14	7	Ccdc12
1.81384e-18	-0.417045	0.307	0.424	3.52447e-14	7	Odc1
2.14759e-18	-0.307169	0.225	0.34	4.17299e-14	7	Vps37b
2.32828e-18	-0.278071	0.895	0.882	4.52408e-14	7	Psme1
2.33331e-18	-0.38492	0.77	0.767	4.53386e-14	7	Nfe2l2
3.08314e-18	-0.303244	0.416	0.508	5.99085e-14	7	Sla
3.27367e-18	-0.312132	0.149	0.268	6.36107e-14	7	Krt80
3.43118e-18	-0.264665	0.374	0.495	6.66713e-14	7	Ppdpf
3.43494e-18	-0.269558	0.103	0.21	6.67444e-14	7	Tnfsf9
3.9086e-18	-0.251256	0.024	0.106	7.59481e-14	7	H2-DMb2
3.93353e-18	-0.371925	0.913	0.921	7.64324e-14	7	Btg2
5.76621e-18	-0.318915	0.244	0.359	1.12043e-13	7	Plk3
6.72581e-18	-0.260254	0.294	0.417	1.30689e-13	7	Tet2
8.85659e-18	-0.264422	0.76	0.773	1.72092e-13	7	Skap2
1.02841e-17	-0.252736	0.935	0.924	1.9983e-13	7	Eif5a
1.10594e-17	-0.27244	0.683	0.719	2.14896e-13	7	Mtpn
1.17696e-17	-0.344099	0.075	0.172	2.28696e-13	7	Ddit4
1.63922e-17	-0.27179	0.363	0.477	3.18516e-13	7	Spty2d1
1.80399e-17	-0.311617	0.272	0.389	3.50534e-13	7	Cdkn1b
2.13315e-17	-0.369851	0.32	0.429	4.14493e-13	7	Dck
2.49417e-17	-0.292082	0.558	0.629	4.84643e-13	7	Gna13
2.79866e-17	-0.349735	0.787	0.781	5.43808e-13	7	Ptpn1
3.40647e-17	-0.336951	0.595	0.656	6.61911e-13	7	Kdm7a
3.5525e-17	-0.364648	0.23	0.35	6.90285e-13	7	Tmx4
5.15016e-17	-0.265555	0.63	0.681	1.00073e-12	7	Capza1
5.24815e-17	-0.466451	0.464	0.54	1.01977e-12	7	Ccr1
5.93542e-17	-0.304014	0.758	0.789	1.15331e-12	7	Srsf7
6.24853e-17	-0.289124	0.427	0.527	1.21415e-12	7	Ikzf1
7.19639e-17	-0.264236	0.043	0.129	1.39833e-12	7	Csf1
7.9992e-17	-0.381089	0.542	0.611	1.55432e-12	7	Tlr2
8.54825e-17	-0.311019	0.874	0.84	1.66101e-12	7	Rac2
8.93838e-17	-0.305666	0.936	0.9	1.73682e-12	7	Sec61g
9.81676e-17	-0.289346	0.308	0.424	1.9075e-12	7	Asph
1.61939e-16	-0.304009	0.42	0.515	3.14663e-12	7	Camk2d
2.79449e-16	-0.406345	0.597	0.635	5.42997e-12	7	Emilin2
3.36554e-16	-0.288039	0.511	0.598	6.53957e-12	7	Ppp2r5a
5.60024e-16	-0.264758	0.804	0.804	1.08818e-11	7	Set
7.10245e-16	-0.264745	0.493	0.567	1.38008e-11	7	Etf1
1.17949e-15	-0.293167	0.656	0.696	2.29188e-11	7	Myadm
1.51067e-15	-0.329359	0.708	0.735	2.93539e-11	7	Wsb1
1.89653e-15	-0.261753	0.823	0.822	3.68516e-11	7	Tra2b
2.05926e-15	-0.314525	0.593	0.652	4.00134e-11	7	Dleu2
2.23037e-15	-0.35266	0.658	0.706	4.33383e-11	7	Slc38a2
2.5871e-15	-0.311174	0.315	0.419	5.02699e-11	7	Tgfbr1
3.0965e-15	-0.705282	0.339	0.41	6.0168e-11	7	Csf3r
3.23405e-15	-0.27437	0.323	0.433	6.28409e-11	7	Nabp1
4.06397e-15	-0.332233	0.432	0.52	7.8967e-11	7	Ccdc88a
4.46891e-15	-0.305458	0.779	0.762	8.68354e-11	7	Nme1
6.13718e-15	-0.255464	0.492	0.575	1.19251e-10	7	Eif3j1
6.69703e-15	-0.258518	0.66	0.706	1.3013e-10	7	Tmed5
8.52673e-15	-0.467511	0.14	0.233	1.65683e-10	7	Hilpda
9.36706e-15	-0.380267	0.468	0.545	1.82011e-10	7	Stat1
9.37509e-15	-0.329173	0.866	0.854	1.82167e-10	7	Dnaja1
1.04575e-14	-0.33489	0.994	0.996	2.032e-10	7	Gm42418
1.05605e-14	-0.308982	0.444	0.534	2.05201e-10	7	Rnf19b
1.19493e-14	-0.611388	0.779	0.784	2.32187e-10	7	Hspa1a
1.33235e-14	-0.407351	0.392	0.503	2.58889e-10	7	Gm26917
1.77827e-14	-0.301497	0.819	0.8	3.45536e-10	7	Selplg
2.34525e-14	-0.261657	0.485	0.558	4.55705e-10	7	Ppp1r2
3.21493e-14	-0.347458	0.752	0.778	6.24693e-10	7	Nfkbiz
5.34002e-14	-0.286661	0.556	0.623	1.03762e-09	7	Gls
6.9207e-14	-0.296999	0.296	0.391	1.34476e-09	7	Got1
7.59157e-14	-0.339084	0.817	0.832	1.47512e-09	7	Ppp1r15a
9.68482e-14	-0.255122	0.817	0.806	1.88186e-09	7	Chmp4b
1.09209e-13	-0.285492	0.355	0.452	2.12205e-09	7	Gm34084
1.2068e-13	-0.253667	0.515	0.592	2.34493e-09	7	Lnpep
1.70789e-13	-0.418173	0.601	0.63	3.31859e-09	7	Naaa
1.73742e-13	-0.270908	0.825	0.832	3.37598e-09	7	Ywhah
1.9815e-13	-0.260574	0.457	0.534	3.85026e-09	7	Ifi35
3.10776e-13	-0.451185	0.094	0.177	6.03869e-09	7	Fabp4
3.11376e-13	-0.353621	0.629	0.657	6.05034e-09	7	Trim30a
4.52626e-13	-0.317625	0.648	0.677	8.79498e-09	7	Nfkb1
9.57596e-13	-0.484281	0.642	0.654	1.8607e-08	7	Slfn5
1.11725e-12	-0.286112	0.222	0.319	2.17093e-08	7	Ifi213
1.45098e-12	-0.291378	0.369	0.449	2.81939e-08	7	Tmpo
1.76981e-12	-0.447091	0.748	0.707	3.43891e-08	7	Cxcl16
2.58893e-12	-0.283944	0.178	0.266	5.03055e-08	7	Ifi206
5.49127e-12	-0.260329	0.31	0.405	1.06701e-07	7	Cdk6
5.63668e-12	-0.384802	0.722	0.74	1.09526e-07	7	Syngr2
6.08662e-12	-0.278992	0.601	0.639	1.18269e-07	7	Cnn2
6.11861e-12	-0.507862	0.504	0.536	1.18891e-07	7	Slamf9
6.82333e-12	-0.742139	0.177	0.254	1.32584e-07	7	Rsad2
1.04263e-11	-0.526935	0.526	0.556	2.02593e-07	7	Ifi211
1.05988e-11	-0.403645	0.766	0.776	2.05945e-07	7	Egr1
1.42974e-11	-0.323988	0.427	0.5	2.77812e-07	7	Myo1g
2.1679e-11	-0.487246	0.937	0.876	4.21244e-07	7	Ifi30
2.71046e-11	-0.250619	0.388	0.472	5.2667e-07	7	Xaf1
5.21593e-11	-0.348925	0.074	0.143	1.01351e-06	7	Ifit2
1.59925e-10	-0.286737	0.458	0.522	3.10751e-06	7	Rnf213
1.66724e-10	-0.469663	0.075	0.144	3.23962e-06	7	Gpnmb
1.94006e-10	-0.293792	0.983	0.962	3.76972e-06	7	Jun
2.51641e-10	-0.357812	0.88	0.844	4.88964e-06	7	Samhd1
5.82121e-10	-0.451275	0.234	0.317	1.13112e-05	7	Id3
2.30006e-09	-0.259671	0.724	0.729	4.46924e-05	7	Xbp1
2.77649e-09	-0.30165	0.653	0.689	5.395e-05	7	Adgre5
3.12996e-09	-0.265707	0.823	0.79	6.08183e-05	7	Pycard
8.96065e-09	-0.305243	0.957	0.925	0.000174114	7	Zfp36l2
1.42699e-08	-0.250848	0.414	0.465	0.000277279	7	Por
3.06144e-08	-0.307278	0.49	0.529	0.000594869	7	Itga4
3.74168e-08	-0.272839	0.424	0.473	0.000727046	7	Fbxl5
4.72668e-08	-0.433992	0.155	0.219	0.000918441	7	Ifit1
7.51364e-08	-0.257184	0.407	0.484	0.00145998	7	H2-Q7
1.29357e-07	-0.352471	0.577	0.603	0.00251353	7	Cd83
1.50849e-07	-0.267514	0.51	0.546	0.00293115	7	Nampt
2.75795e-07	-0.367381	0.271	0.321	0.00535898	7	Clec4b1
3.34302e-07	-0.271028	0.506	0.532	0.00649582	7	Tiparp
5.13765e-07	-0.487685	0.413	0.442	0.00998296	7	Ccnd1
6.54929e-07	-0.316704	0.681	0.675	0.0127259	7	Sqstm1
8.58869e-07	-0.280049	0.492	0.523	0.0166887	7	Oasl2
4.35714e-06	-0.619974	0.071	0.116	0.0846636	7	Saa3
4.58507e-06	-0.285846	0.246	0.295	0.0890925	7	Fdps
1.03838e-05	-0.54281	0.625	0.637	0.201768	7	Hspa1b
2.43747e-05	-0.661542	0.931	0.862	0.473624	7	Cstb
3.2145e-05	-0.651457	0.867	0.793	0.624609	7	Ier3
3.61108e-05	-0.254048	0.645	0.642	0.701669	7	Tnfrsf1b
0.000353669	-0.475958	0.667	0.613	1	7	Lmna
0.000436213	-0.596995	0.397	0.4	1	7	Ifitm6
0.000610201	-0.256925	0.184	0.142	1	7	Igkc
0.000838289	-0.671062	0.078	0.106	1	7	Cd209a
0.000961794	-0.388716	0.133	0.168	1	7	Cxcl1
0.00281924	-0.357708	0.86	0.792	1	7	Plin2
0.00564086	-0.364515	0.208	0.233	1	7	Ifit3
0.00887107	-0.362002	0.976	0.921	1	7	Tgfbi

## Sheet: 8
p_val	avg_log2FC	pct.1	pct.2	p_val_adj	cluster	gene
0	3.52798	0.994	0.323	0	8	S100a8
0	3.49797	0.998	0.399	0	8	S100a9
0	2.51372	0.763	0.133	0	8	G0s2
0	2.1645	0.596	0.064	0	8	Retnlg
0	1.92982	0.916	0.139	0	8	Hdc
0	1.76644	0.872	0.219	0	8	Slpi
0	1.71978	0.987	0.373	0	8	Csf3r
0	1.70545	0.998	0.636	0	8	Il1b
0	1.69898	0.843	0.222	0	8	Hcar2
0	1.67325	0.918	0.094	0	8	Cxcr2
0	1.55139	0.891	0.18	0	8	Mmp9
0	1.49309	0.878	0.183	0	8	Slc7a11
0	1.49114	0.894	0.273	0	8	Ptgs2
0	1.48685	0.734	0.124	0	8	Lrg1
0	1.48303	0.859	0.146	0	8	Il1r2
0	1.45212	0.947	0.358	0	8	Mxd1
0	1.43096	0.426	0.048	0	8	Cstdc4
0	1.37679	0.555	0.061	0	8	Asprv1
0	1.37184	0.546	0.07	0	8	Lcn2
0	1.3688	0.708	0.102	0	8	Acod1
0	1.29425	0.48	0.045	0	8	Stfa2l1
0	1.15811	0.807	0.243	0	8	Ifitm1
0	1.1549	0.635	0.073	0	8	Il1f9
0	1.10834	0.81	0.2	0	8	Trem1
0	1.05321	0.718	0.085	0	8	H2-Q10
0	1.04602	0.887	0.305	0	8	Cd300lf
0	0.989416	0.883	0.319	0	8	Lmnb1
0	0.948932	0.506	0.052	0	8	Wfdc21
0	0.938148	0.722	0.123	0	8	Pglyrp1
0	0.934024	0.899	0.324	0	8	Sorl1
0	0.919006	0.779	0.201	0	8	Cd24a
0	0.816238	0.827	0.248	0	8	Gcnt2
0	0.802204	0.688	0.14	0	8	Arg2
0	0.768174	0.58	0.121	0	8	Osgin1
0	0.745495	0.714	0.161	0	8	Trim30b
0	0.707341	0.561	0.053	0	8	Mirt2
0	0.69342	0.604	0.07	0	8	Mirt1
0	0.672275	0.717	0.177	0	8	Sell
0	0.644183	0.596	0.099	0	8	Ltb
0	0.541131	0.528	0.079	0	8	Ankrd33b
0	0.492441	0.51	0.1	0	8	Sh2d3c
0	0.428975	0.322	0.038	0	8	Rdh12
0	0.35026	0.276	0.027	0	8	Chil1
0	0.328296	0.268	0.026	0	8	Steap4
0	0.29819	0.329	0.037	0	8	Gm16556
0	0.287562	0.292	0.027	0	8	Amer2
0	0.285319	0.308	0.028	0	8	Gm39321
0	0.278159	0.323	0.034	0	8	Gm20406
8.24194e-308	0.320866	0.215	0.016	1.60149e-303	8	Mrgpra2b
2.06685e-299	0.485919	0.421	0.07	4.0161e-295	8	Slc2a3
7.19899e-299	0.287492	0.297	0.034	1.39884e-294	8	Ptgs2os2
6.68983e-297	0.379848	0.386	0.059	1.2999e-292	8	4833407H14Rik
2.47805e-288	0.70534	0.501	0.103	4.8151e-284	8	Csf1
3.23693e-273	1.05165	0.784	0.266	6.28967e-269	8	Slfn4
3.40962e-266	0.978141	0.866	0.321	6.62524e-262	8	Clec4e
8.01766e-256	0.616648	0.743	0.249	1.55791e-251	8	2310001H17Rik
9.65244e-255	0.945528	0.951	0.425	1.87557e-250	8	Clec4d
5.28983e-254	0.996447	0.979	0.66	1.02787e-249	8	Grina
1.20302e-249	0.698792	0.738	0.252	2.33758e-245	8	Lyst
2.51279e-246	0.335719	0.337	0.054	4.8826e-242	8	Rab44
1.64042e-242	0.345283	0.442	0.091	3.1875e-238	8	Il18rap
3.93489e-240	0.896904	0.889	0.394	7.64589e-236	8	Tnfaip2
6.97814e-238	0.638315	0.612	0.176	1.35592e-233	8	Gadd45a
5.81846e-233	0.654547	0.818	0.285	1.13058e-228	8	Hp
4.25728e-229	0.98823	0.989	0.698	8.27233e-225	8	Msrb1
1.95117e-228	0.480536	0.538	0.143	3.79133e-224	8	Dedd2
6.73361e-225	1.40744	0.993	0.761	1.30841e-220	8	Cxcl2
6.34007e-223	0.701012	0.927	0.413	1.23194e-218	8	Gsr
9.20904e-223	0.971466	1	0.963	1.78941e-218	8	Srgn
2.9758e-220	0.470118	0.519	0.136	5.78227e-216	8	Ppp1r3b
1.33425e-218	0.44215	0.558	0.154	2.59257e-214	8	Ripor2
5.01855e-215	0.375033	0.52	0.133	9.75155e-211	8	Trem3
5.79785e-210	0.875154	0.945	0.512	1.12658e-205	8	Ccr1
6.07423e-209	0.252393	0.312	0.054	1.18028e-204	8	Dhrs9
6.18173e-207	0.807646	0.91	0.446	1.20117e-202	8	Nlrp3
5.11807e-206	0.451325	0.549	0.156	9.94491e-202	8	Actn1
1.36048e-205	0.993128	0.942	0.596	2.64355e-201	8	Resf1
5.08804e-205	0.630968	0.777	0.316	9.88657e-201	8	Nudt4
6.3852e-199	0.500403	0.709	0.251	1.24071e-194	8	Sirpb1b
8.26027e-191	0.304929	0.3	0.054	1.60505e-186	8	E230032D23Rik
3.51951e-190	0.610438	0.616	0.21	6.83876e-186	8	Dgat1
1.09128e-188	0.500347	0.533	0.155	2.12047e-184	8	Jaml
1.40002e-185	0.74022	1	0.958	2.72038e-181	8	Mcl1
2.21429e-182	0.773168	0.939	0.528	4.30258e-178	8	Ets2
3.78708e-182	0.652029	0.84	0.356	7.35868e-178	8	Slfn1
2.77971e-181	0.360499	0.411	0.102	5.40125e-177	8	Tnfrsf23
1.17417e-180	0.379839	0.301	0.057	2.28153e-176	8	Upp1
1.47618e-177	0.281108	0.375	0.087	2.86837e-173	8	Tmem154
2.77211e-174	0.366271	0.474	0.134	5.38649e-170	8	Il1rap
6.58273e-174	0.433014	0.315	0.064	1.27909e-169	8	Gm47015
6.44434e-173	0.490748	0.612	0.216	1.2522e-168	8	Igf1r
1.70822e-169	0.297767	0.367	0.086	3.31924e-165	8	Fpr1
3.96863e-167	0.264762	0.334	0.074	7.71144e-163	8	E030030I06Rik
1.31034e-161	0.377584	0.486	0.145	2.54612e-157	8	Fpr2
2.37118e-157	0.602087	0.738	0.302	4.60743e-153	8	Il1rn
1.06224e-155	0.797207	0.993	0.842	2.06403e-151	8	S100a11
1.56758e-148	0.341929	0.472	0.147	3.04597e-144	8	Lilra6
6.29453e-148	0.263407	0.383	0.1	1.22309e-143	8	Pi16
7.15491e-146	0.573483	0.777	0.352	1.39027e-141	8	Slc16a3
2.04708e-145	0.553576	0.829	0.42	3.97768e-141	8	Samsn1
3.82334e-144	0.572622	0.732	0.331	7.42913e-140	8	Plk3
4.92389e-143	0.324328	0.466	0.141	9.56761e-139	8	Slc40a1
2.70228e-139	0.995512	0.85	0.494	5.2508e-135	8	Ccrl2
9.23955e-134	0.593192	0.877	0.514	1.79534e-129	8	Rnf149
6.74591e-133	0.400269	0.663	0.275	1.3108e-128	8	Pygl
5.73234e-132	0.675353	0.954	0.656	1.11385e-127	8	Trib1
7.97472e-132	0.276818	0.425	0.131	1.54957e-127	8	Sfxn5
4.53768e-130	0.518093	0.828	0.418	8.81717e-126	8	Cd33
2.42146e-129	0.258654	0.27	0.061	4.70515e-125	8	Gm13822
3.86903e-128	0.559159	0.945	0.66	7.51791e-124	8	Adipor1
7.56031e-128	0.299412	0.469	0.158	1.46904e-123	8	Elp1
2.1561e-127	0.619278	0.977	0.768	4.18952e-123	8	Litaf
1.95411e-125	0.597747	0.91	0.501	3.79704e-121	8	Cd9
1.14166e-122	0.606395	0.998	0.931	2.21836e-118	8	Cebpb
4.75488e-121	0.556553	0.815	0.45	9.23921e-117	8	Fbxl5
1.28922e-120	0.371736	0.673	0.277	2.50509e-116	8	Mcemp1
3.54983e-119	0.488831	0.767	0.365	6.89767e-115	8	Adam8
5.44243e-119	0.359763	0.615	0.259	1.05752e-114	8	Iqsec1
2.21485e-116	0.740402	0.801	0.424	4.30368e-112	8	Osm
2.75674e-116	0.861332	0.921	0.635	5.35662e-112	8	Gadd45b
4.41462e-116	0.27954	0.526	0.196	8.57804e-112	8	Ndst1
4.06149e-115	0.583709	0.892	0.567	7.89187e-111	8	Ndel1
5.57691e-114	0.617358	0.606	0.274	1.08365e-109	8	Cks2
1.33493e-113	0.444116	0.625	0.285	2.59391e-109	8	Sntb2
1.80582e-113	0.655104	0.993	0.762	3.50889e-109	8	Pim1
5.67994e-113	0.538765	0.806	0.437	1.10367e-108	8	Nfkbid
1.91605e-112	0.748719	0.951	0.728	3.72307e-108	8	Cdk2ap2
1.46365e-111	0.261143	0.51	0.189	2.84402e-107	8	Arap3
4.90626e-111	0.41778	0.678	0.318	9.53335e-107	8	Selenon
2.22846e-109	0.4593	0.847	0.476	4.33011e-105	8	March7
2.98899e-109	0.344997	0.749	0.36	5.80791e-105	8	Il17ra
1.01987e-108	0.72544	0.991	0.763	1.98171e-104	8	Egr1
1.80612e-108	0.394472	0.623	0.283	3.50946e-104	8	Cpeb2
2.40235e-108	0.375064	0.472	0.177	4.668e-104	8	Igfbp6
2.58338e-108	0.510235	0.829	0.445	5.01976e-104	8	Csrnp1
3.02529e-107	0.658159	0.383	0.132	5.87844e-103	8	Gm12840
4.81776e-107	0.296819	0.475	0.177	9.36139e-103	8	Dmxl2
2.62528e-106	0.455656	0.865	0.481	5.10118e-102	8	Pilra
1.26564e-105	0.472907	0.991	0.871	2.45926e-101	8	Tpd52
1.38356e-104	0.262112	0.415	0.147	2.68839e-100	8	Sesn2
2.26928e-104	0.614341	0.975	0.77	4.40943e-100	8	Plek
1.48178e-103	0.366783	0.699	0.331	2.87924e-99	8	Siglece
2.08754e-103	0.346777	0.577	0.252	4.0563e-99	8	Gcnt1
2.11074e-103	0.310653	0.549	0.223	4.10138e-99	8	Rab11fip1
4.00014e-103	0.428672	1	1	7.77268e-99	8	Fth1
5.12331e-103	0.309002	0.597	0.249	9.9551e-99	8	Gm5150
5.43341e-101	0.328286	0.457	0.174	1.05577e-96	8	Gm20186
5.85321e-101	0.59928	1	0.96	1.13734e-96	8	Junb
1.24292e-100	0.295747	0.526	0.212	2.41512e-96	8	Pdlim7
1.83862e-100	0.466527	0.985	0.897	3.57262e-96	8	Txn1
8.66665e-100	0.650756	0.996	0.895	1.68402e-95	8	Ctsd
1.26113e-99	0.274768	0.419	0.149	2.45051e-95	8	Pbx1
6.11138e-99	0.514613	0.982	0.804	1.1875e-94	8	Stk17b
7.89994e-99	0.502856	0.922	0.647	1.53504e-94	8	Vasp
2.22253e-97	0.449108	0.977	0.838	4.31861e-93	8	Map1lc3b
3.51368e-97	0.518759	0.933	0.657	6.82744e-93	8	Ptafr
1.20012e-96	0.530011	0.985	0.816	2.33195e-92	8	Lilr4b
2.41015e-96	0.336514	0.526	0.218	4.68315e-92	8	F630028O10Rik
5.20186e-96	0.503881	1	0.914	1.01077e-91	8	Btg1
7.84014e-96	0.417201	0.842	0.48	1.52342e-91	8	Fgl2
1.53771e-95	0.454307	0.791	0.449	2.98793e-91	8	Entpd1
4.09174e-94	0.290923	0.508	0.209	7.95066e-90	8	Isg20
6.21804e-93	0.480429	0.656	0.317	1.20823e-88	8	Dusp5
2.70081e-90	0.308323	0.586	0.27	5.24795e-86	8	Sephs2
3.83439e-88	0.407761	0.72	0.389	7.45061e-84	8	Ccpg1
4.5739e-87	0.503895	0.981	0.836	8.88755e-83	8	Pnrc1
2.22893e-86	0.465117	0.977	0.791	4.33104e-82	8	Selplg
2.5018e-86	0.363555	0.745	0.399	4.86125e-82	8	Klf7
4.23914e-85	0.371702	0.767	0.431	8.23707e-81	8	Retreg1
1.71147e-84	0.500726	0.914	0.608	3.32555e-80	8	Cxcr4
3.3573e-84	0.531356	0.862	0.548	6.52357e-80	8	Cyp4f18
4.5388e-84	0.358291	0.609	0.3	8.81934e-80	8	Gla
8.29611e-84	0.288235	0.527	0.233	1.61202e-79	8	Rsad2
1.38258e-83	-0.436647	0.985	0.983	2.68649e-79	8	Rpl21
1.37497e-82	0.262304	0.3	0.097	2.67171e-78	8	Mmp8
1.81698e-82	0.288455	0.603	0.288	3.53058e-78	8	Mir22hg
1.86307e-82	0.280529	0.541	0.246	3.62013e-78	8	B430306N03Rik
3.0781e-82	0.280311	0.479	0.205	5.98106e-78	8	Rbm38
8.70895e-82	0.358302	0.678	0.361	1.69224e-77	8	Smox
4.31271e-81	0.535873	1	0.944	8.38002e-77	8	Dusp1
4.67726e-81	0.476951	0.967	0.835	9.08838e-77	8	Rac2
9.46687e-81	0.456964	0.902	0.652	1.83951e-76	8	Cebpd
2.73875e-80	0.399881	0.933	0.697	5.32167e-76	8	Nfam1
4.49652e-80	0.294424	0.646	0.323	8.73719e-76	8	Tlr13
4.83265e-80	0.356813	0.765	0.435	9.39032e-76	8	Hcst
2.58523e-79	0.270637	0.618	0.303	5.02336e-75	8	Rnf11
2.79442e-78	0.338323	0.642	0.321	5.42983e-74	8	Rab20
1.17365e-77	0.26594	0.531	0.243	2.28051e-73	8	Rabgef1
1.23088e-77	0.673382	0.926	0.692	2.39173e-73	8	Ccl3
1.56581e-76	0.430951	0.997	0.923	3.04253e-72	8	Marcks
3.07079e-76	0.350259	0.614	0.317	5.96685e-72	8	Vps37b
1.19233e-75	0.279372	0.808	0.436	2.31682e-71	8	Fgr
2.94335e-75	0.385179	0.851	0.541	5.71923e-71	8	Csf2rb
5.25179e-75	0.392881	0.853	0.591	1.02048e-70	8	Tgoln1
2.58071e-74	0.63644	0.989	0.882	5.01458e-70	8	Nfkbia
7.38365e-74	0.504169	0.999	0.944	1.43472e-69	8	Zfp36
1.02897e-72	0.256699	0.478	0.214	1.99939e-68	8	Cdc42ep3
2.20476e-72	0.325828	0.741	0.428	4.28408e-68	8	Pbxip1
4.93926e-72	0.549856	0.98	0.787	9.59747e-68	8	Ier3
1.53052e-71	0.285309	0.998	0.992	2.97394e-67	8	Tyrobp
2.58186e-71	0.358812	0.934	0.723	5.01682e-67	8	Ube2b
2.86475e-71	0.367903	0.738	0.429	5.56649e-67	8	Gm34084
3.48702e-71	0.396508	0.817	0.505	6.77563e-67	8	Oasl2
3.56058e-71	0.497773	0.971	0.765	6.91856e-67	8	Nfkbiz
8.88984e-71	0.30911	0.807	0.472	1.72738e-66	8	Themis2
1.76441e-70	0.426855	0.963	0.799	3.42843e-66	8	Hmgb2
2.48864e-70	-0.888202	0.952	0.966	4.83569e-66	8	Crip1
2.95659e-70	0.319142	0.705	0.392	5.74496e-66	8	Gpcpd1
3.89862e-70	0.473284	0.943	0.703	7.57541e-66	8	Marcksl1
7.22242e-70	0.262298	0.695	0.361	1.40339e-65	8	Rin3
2.59374e-69	0.26075	0.385	0.158	5.0399e-65	8	Stx11
3.91587e-69	0.467485	0.997	0.916	7.60894e-65	8	Btg2
4.15183e-69	0.297141	0.707	0.39	8.06743e-65	8	Hist1h2bc
7.80761e-69	0.290337	0.719	0.406	1.5171e-64	8	Midn
7.95513e-69	0.401942	0.939	0.708	1.54576e-64	8	Ncf1
2.55288e-68	0.392669	0.934	0.7	4.9605e-64	8	Snx20
3.24284e-68	0.44983	0.993	0.875	6.30116e-64	8	Lst1
4.6616e-68	0.274877	0.746	0.413	9.05795e-64	8	Gm26740
8.74485e-68	0.321076	0.743	0.436	1.69921e-63	8	Dhrs7
8.04062e-67	0.256658	0.661	0.351	1.56237e-62	8	Trim12c
1.24512e-66	-0.321256	0.999	0.999	2.41938e-62	8	Eef1a1
5.70306e-66	0.257615	0.649	0.347	1.10816e-61	8	Trim12a
6.95506e-66	0.277924	0.641	0.348	1.35144e-61	8	Abr
1.08885e-65	0.346363	0.789	0.476	2.11574e-61	8	Dennd4a
9.47134e-65	0.344075	0.911	0.66	1.84038e-60	8	Snap23
1.76188e-64	0.279984	0.782	0.497	3.42351e-60	8	Isg15
6.38672e-64	0.324296	0.998	0.967	1.241e-59	8	Lcp1
2.10826e-63	-0.326466	0.998	0.997	4.09656e-59	8	Rps24
6.54439e-63	0.263211	0.606	0.32	1.27164e-58	8	Cd300lb
2.58362e-62	0.262909	0.67	0.375	5.02024e-58	8	Arhgap25
2.72697e-62	0.324208	0.913	0.644	5.29878e-58	8	Ssh2
4.19963e-62	0.383237	0.76	0.457	8.1603e-58	8	Tnfaip3
6.13283e-62	0.352279	0.811	0.539	1.19167e-57	8	Ppp1r2
6.47375e-62	0.346694	0.863	0.559	1.25791e-57	8	Fosl2
1.08342e-61	0.262957	0.695	0.39	2.10519e-57	8	Trim30d
2.15329e-61	0.275428	0.686	0.394	4.18405e-57	8	Oga
9.78329e-61	0.275691	0.725	0.421	1.90099e-56	8	Rasgrp4
4.47128e-60	0.380871	0.901	0.66	8.68815e-56	8	Ddx6
1.22847e-59	0.303161	0.777	0.466	2.38703e-55	8	Chd7
2.15685e-59	0.268946	0.749	0.436	4.19098e-55	8	Plaur
3.51676e-59	0.359581	0.992	0.897	6.83341e-55	8	Lilrb4a
2.93154e-58	0.299477	0.868	0.582	5.69627e-54	8	Fam32a
3.32349e-58	0.304252	0.796	0.52	6.45787e-54	8	Pxn
8.29499e-58	0.284567	0.977	0.759	1.6118e-53	8	Cd44
2.61359e-57	0.373216	0.731	0.452	5.07847e-53	8	Dnajb9
1.0614e-55	0.338357	0.935	0.68	2.06242e-51	8	Cd300ld
2.37677e-55	-0.380538	0.996	0.99	4.61831e-51	8	Rps11
8.32425e-55	0.367637	0.799	0.522	1.61749e-50	8	Ccl12
1.33782e-54	-0.313415	0.998	0.993	2.59951e-50	8	Rps3a1
1.77424e-54	0.25249	0.656	0.365	3.44752e-50	8	Pde4b
6.25324e-54	-0.399698	0.997	0.992	1.21507e-49	8	Rpsa
1.60952e-53	-0.290527	0.999	0.993	3.12746e-49	8	Rps23
1.94034e-53	-0.36623	0.997	0.989	3.77027e-49	8	Rps4x
3.25859e-53	0.268234	0.775	0.482	6.33176e-49	8	Lpcat2
3.56758e-53	0.267123	0.857	0.59	6.93216e-49	8	Lcp2
4.92849e-53	-0.331904	1	0.996	9.57654e-49	8	Rpl13
7.20798e-53	0.32751	0.899	0.617	1.40058e-48	8	Gda
2.6932e-52	0.421617	0.728	0.446	5.23316e-48	8	Fabp5
6.2848e-52	0.329783	0.887	0.642	1.2212e-47	8	Trim30a
7.15283e-52	-0.372347	0.99	0.986	1.38987e-47	8	Rps5
1.6641e-51	0.266851	0.701	0.42	3.2335e-47	8	Hmgn2
1.77399e-51	-0.312388	0.998	0.986	3.44705e-47	8	Rpl7
1.85572e-50	0.340499	0.971	0.762	3.60585e-46	8	C5ar1
1.86241e-50	0.327798	0.95	0.757	3.61884e-46	8	Nfe2l2
5.26675e-50	0.284922	0.9	0.607	1.02338e-45	8	Kdm6b
5.61838e-50	-0.298643	0.998	0.99	1.09171e-45	8	Rpl8
9.49906e-50	0.256751	0.807	0.518	1.84576e-45	8	Snx18
9.53344e-50	0.295438	0.807	0.541	1.85244e-45	8	Kpna4
3.5888e-49	-0.293708	0.998	0.995	6.97339e-45	8	Rpl27a
8.05603e-49	-0.316866	0.993	0.986	1.56537e-44	8	Rpl10
2.41563e-48	0.382934	0.79	0.539	4.6938e-44	8	Ccl7
3.77964e-48	0.314474	0.797	0.526	7.34421e-44	8	Rtp4
1.23634e-47	-0.279876	0.997	0.988	2.40232e-43	8	Rpl11
2.46611e-47	0.31966	0.995	0.905	4.7919e-43	8	Ier5
3.32251e-47	-0.324	0.995	0.987	6.45597e-43	8	Rpl28
5.83111e-47	0.461422	0.898	0.69	1.13304e-42	8	Basp1
3.51812e-46	-0.303935	0.994	0.987	6.83607e-42	8	Rps13
5.34587e-46	-0.288213	0.998	0.994	1.03876e-41	8	Rps16
2.32652e-45	0.416405	0.908	0.707	4.52066e-41	8	Ccl4
2.6465e-45	0.277492	0.987	0.861	5.14242e-41	8	Txnip
2.65446e-45	0.291917	0.938	0.747	5.15789e-41	8	Tut7
5.76534e-45	0.253987	0.718	0.447	1.12026e-40	8	Por
1.11661e-44	0.298685	0.926	0.703	2.16968e-40	8	Ypel3
2.02144e-44	0.344464	0.916	0.665	3.92786e-40	8	Ms4a7
2.46853e-44	0.292536	0.848	0.617	4.79661e-40	8	Il4ra
2.4846e-44	0.290699	0.991	0.94	4.82782e-40	8	Sdcbp
3.20067e-44	0.256892	0.985	0.863	6.21923e-40	8	Taldo1
3.71085e-44	-0.278438	0.998	0.993	7.21055e-40	8	Rpl19
7.7044e-44	0.251686	0.89	0.663	1.49704e-39	8	Stat3
1.16595e-43	0.292812	0.857	0.628	2.26556e-39	8	Atg3
4.00949e-43	-0.314209	0.994	0.984	7.79083e-39	8	Rps15a
2.52263e-42	-0.305132	0.997	0.993	4.90173e-38	8	Rps19
3.17049e-42	-0.371354	0.965	0.935	6.16057e-38	8	Rpl4
5.5065e-42	0.275232	0.926	0.738	1.06997e-37	8	Zyx
6.05367e-42	0.264445	0.953	0.793	1.17629e-37	8	Ddx3x
9.24958e-42	-0.269206	0.997	0.99	1.79729e-37	8	Rpl34
1.25431e-41	-0.373188	0.998	0.987	2.43724e-37	8	Rplp0
2.4942e-41	-0.348263	0.994	0.981	4.84648e-37	8	Rps18
2.75087e-41	0.253453	0.899	0.67	5.34522e-37	8	Syk
6.43873e-41	0.299761	0.948	0.746	1.25111e-36	8	Pla2g7
6.75933e-41	0.274449	0.974	0.859	1.31341e-36	8	Rsrp1
9.16992e-41	0.300934	0.965	0.823	1.78181e-36	8	Ppp1r15a
1.9701e-40	0.264108	0.876	0.641	3.8281e-36	8	Neurl3
2.59283e-40	-0.266426	0.997	0.989	5.03814e-36	8	Rpl30
4.75013e-40	-0.285839	0.995	0.985	9.22998e-36	8	Rps3
1.42117e-39	0.294211	0.957	0.842	2.76147e-35	8	Rab7
1.5241e-39	-0.256275	1	0.995	2.96148e-35	8	Rps14
2.80107e-39	0.26871	0.99	0.863	5.44276e-35	8	Ncf2
1.41887e-38	-0.290619	0.994	0.986	2.75701e-34	8	Rpl18
1.14604e-37	-0.257452	0.999	0.989	2.22687e-33	8	Rpl9
1.15894e-37	0.279186	0.983	0.885	2.25194e-33	8	Picalm
7.10603e-37	-0.256036	0.998	0.987	1.38077e-32	8	Rpl27
8.12516e-37	-0.328382	0.994	0.982	1.5788e-32	8	Rps7
1.58349e-36	-0.250993	0.995	0.992	3.07688e-32	8	Rps10
1.65444e-36	-0.265508	0.986	0.972	3.21475e-32	8	Rpl29
1.88783e-36	-0.284303	0.998	0.991	3.66824e-32	8	Rpl32
1.40098e-35	-0.256498	0.996	0.981	2.72225e-31	8	Rpl7a
1.78372e-35	-0.287235	0.985	0.975	3.46596e-31	8	Rpl15
5.32283e-35	-0.296495	0.995	0.982	1.03428e-30	8	Rack1
1.19385e-34	0.33839	0.979	0.875	2.31978e-30	8	Cd14
3.2894e-34	0.267919	0.993	0.931	6.39164e-30	8	Lgmn
4.30992e-34	-0.261954	0.993	0.987	8.37461e-30	8	Rpl26
5.55261e-34	0.293923	0.999	0.993	1.07893e-29	8	Ctsb
5.97848e-34	-0.289197	0.996	0.99	1.16168e-29	8	Rpl39
1.74095e-33	-0.287373	0.986	0.968	3.38285e-29	8	Rpl14
3.0441e-33	0.265316	0.96	0.852	5.91499e-29	8	Gmfg
4.16755e-33	-1.10517	0.8	0.754	8.09796e-29	8	S100a4
5.62965e-32	0.292355	0.909	0.708	1.0939e-27	8	Trem2
9.09232e-32	0.251966	0.932	0.696	1.76673e-27	8	Cd63
1.33578e-31	0.257341	0.891	0.691	2.59556e-27	8	Bcl2a1b
1.87696e-31	-0.292036	0.999	0.995	3.64712e-27	8	Ptma
2.12592e-31	-0.286497	0.997	0.987	4.13087e-27	8	Rpl18a
6.0093e-31	0.549031	0.483	0.308	1.16767e-26	8	Ccl8
8.55126e-31	-0.256762	0.993	0.984	1.66159e-26	8	Rpl24
3.22828e-30	-0.281601	0.998	0.989	6.27288e-26	8	Rps26
8.85333e-29	-0.290005	0.996	0.974	1.72029e-24	8	Rps6
2.22536e-28	-0.614164	0.909	0.865	4.32409e-24	8	S100a10
3.20447e-28	-0.269183	0.986	0.976	6.22661e-24	8	Rpl3
2.8919e-27	-0.310859	0.976	0.956	5.61925e-23	8	Rpl36al
3.79262e-27	-0.251272	0.997	0.991	7.36943e-23	8	Rpl17
7.10964e-27	0.291995	0.995	0.932	1.38147e-22	8	Klf2
3.57703e-26	-1.08187	0.886	0.831	6.95053e-22	8	Tmsb10
5.35541e-26	0.273315	0.64	0.438	1.04061e-21	8	Tnf
1.07326e-25	-0.444677	0.951	0.923	2.08545e-21	8	Tagln2
2.89668e-24	0.341161	0.902	0.727	5.62853e-20	8	Hmox1
1.49901e-23	-0.269961	0.994	0.963	2.91273e-19	8	Rpl5
1.28806e-22	-0.269158	0.997	0.985	2.50283e-18	8	Hsp90ab1
1.65985e-22	-0.452062	1	0.995	3.22526e-18	8	Lyz2
2.15291e-22	-0.619256	0.797	0.776	4.18332e-18	8	H2-DMa
2.50563e-22	-0.597982	0.989	0.939	4.86868e-18	8	Vim
4.45331e-21	-0.284693	0.943	0.898	8.65323e-17	8	Uba52
9.386e-21	-0.813958	0.652	0.658	1.82379e-16	8	H2-DMb1
1.55804e-20	-0.306922	0.934	0.88	3.02743e-16	8	Eif3f
9.65702e-20	-0.259087	0.986	0.967	1.87646e-15	8	Rpl12
1.06257e-19	-0.309108	0.997	0.992	2.06467e-15	8	Hspa8
1.94942e-19	-0.251516	0.993	0.981	3.78791e-15	8	Rpl23a
3.11558e-19	-0.410209	0.929	0.902	6.05389e-15	8	Cybb
1.10746e-18	-0.393091	0.931	0.903	2.1519e-14	8	Ahnak
1.17472e-17	-0.350892	0.924	0.887	2.2826e-13	8	Pid1
1.9912e-17	-0.296943	0.977	0.947	3.86909e-13	8	Emp3
2.18041e-17	-0.998904	0.967	0.929	4.23675e-13	8	Cd74
2.46377e-17	-0.257522	0.969	0.905	4.78734e-13	8	Pitpna
1.08671e-16	-0.25576	0.889	0.836	2.11159e-12	8	Eif3h
1.9276e-16	-0.261219	0.931	0.889	3.74552e-12	8	Psma7
3.41743e-16	-0.315287	0.925	0.874	6.64041e-12	8	Pld4
4.66789e-16	-0.31317	0.947	0.899	9.07017e-12	8	Sec61g
4.70616e-16	-0.272692	0.934	0.88	9.14454e-12	8	Slc25a5
5.88487e-16	-0.302917	0.888	0.822	1.14349e-11	8	Tkt
1.20462e-15	-0.275346	0.948	0.896	2.34069e-11	8	Cd47
1.70284e-15	-0.266237	0.965	0.931	3.3088e-11	8	Nme2
3.16728e-15	-0.333133	0.978	0.948	6.15434e-11	8	H2afz
5.12988e-15	-0.314183	0.699	0.684	9.96786e-11	8	Mcub
4.09356e-14	-1.03788	0.862	0.813	7.9542e-10	8	H2-Ab1
6.61024e-14	-0.312233	0.948	0.884	1.28444e-09	8	Psmb8
1.03782e-13	-0.312661	0.788	0.756	2.01658e-09	8	Rassf4
1.52727e-13	-0.38773	0.897	0.805	2.96763e-09	8	H2afy
1.53033e-13	-0.977373	0.801	0.768	2.97359e-09	8	H2-Aa
4.96277e-12	-0.4515	0.206	0.274	9.64315e-08	8	Itgb7
2.00774e-11	-0.39564	0.816	0.735	3.90123e-07	8	Syngr2
2.26564e-11	-0.335518	1	0.995	4.40236e-07	8	Cst3
4.49244e-11	-1.00228	0.813	0.766	8.72926e-07	8	H2-Eb1
2.63638e-10	-0.270763	0.783	0.719	5.12276e-06	8	Irf5
3.38297e-10	-0.385949	0.93	0.883	6.57345e-06	8	Ccl9
3.90772e-10	-0.254595	0.913	0.841	7.5931e-06	8	Rpl22l1
3.97926e-10	-0.578486	0.429	0.297	7.73209e-06	8	Chil3
7.12545e-10	-0.253998	0.71	0.662	1.38455e-05	8	Arl6ip5
7.19329e-10	-0.36741	0.516	0.514	1.39773e-05	8	Ccdc88a
7.54697e-10	-0.254021	0.97	0.924	1.46645e-05	8	Atox1
1.65183e-09	-0.311402	0.558	0.548	3.20967e-05	8	BC028528
2.53827e-09	-0.261989	0.785	0.732	4.93212e-05	8	Prcp
3.41729e-09	-0.353924	0.251	0.305	6.64013e-05	8	Rnase6
3.72038e-09	-0.953399	0.451	0.427	7.22907e-05	8	Napsa
2.17187e-08	-0.262396	0.224	0.279	0.000422015	8	Fyn
8.40443e-08	-0.32931	0.762	0.689	0.00163306	8	Gng10
1.09078e-07	-0.388346	0.308	0.346	0.00211949	8	Ldlr
1.47651e-07	-0.40819	0.282	0.319	0.00286901	8	Ciita
1.49733e-07	-0.48374	0.145	0.201	0.00290947	8	Tnip3
1.64621e-07	-0.275494	0.508	0.499	0.00319876	8	Ybx3
1.28667e-06	-0.421057	0.382	0.391	0.0250013	8	Cbfa2t3
1.31453e-06	-0.335754	0.915	0.88	0.0255426	8	Klf4
1.42136e-06	-0.487671	0.254	0.178	0.0276183	8	Cxcl10
1.73498e-06	-0.748991	0.063	0.107	0.0337124	8	Cd209a
2.1903e-06	-0.362587	0.939	0.877	0.0425597	8	Ifi30
2.47797e-06	-0.29402	0.456	0.46	0.0481494	8	Filip1l
4.87164e-06	-0.279672	0.286	0.323	0.0946609	8	Pdlim1
5.00411e-06	-0.265053	0.98	0.931	0.0972349	8	Tspo
7.33735e-06	-0.273899	0.822	0.722	0.142572	8	Cycs
8.31102e-06	-0.336788	0.996	0.98	0.161491	8	Ifitm3
9.38487e-06	-0.257761	0.475	0.47	0.182357	8	Ptpro
1.06757e-05	-0.269856	0.767	0.685	0.20744	8	Macf1
1.80052e-05	-0.263249	0.831	0.75	0.34986	8	Rnh1
2.08213e-05	-0.456793	0.641	0.599	0.404579	8	Cd83
3.53334e-05	-0.255842	0.838	0.752	0.686562	8	Flna
3.56422e-05	-0.273547	0.67	0.63	0.692563	8	Sdf2l1
4.81019e-05	-0.319142	0.253	0.28	0.934668	8	Grk3
9.552e-05	-0.331054	0.28	0.3	1	8	Hopx
0.000145013	-0.532251	0.176	0.21	1	8	Vcan
0.000149282	-0.306054	0.523	0.494	1	8	Myo1g
0.000171928	-0.345123	0.815	0.755	1	8	Tmem176b
0.00038154	-0.27354	0.656	0.587	1	8	Dock10
0.000699762	-0.516584	0.854	0.78	1	8	Hspa1a
0.000750743	-0.344676	0.919	0.803	1	8	Gm2a
0.00169745	-0.324695	0.397	0.382	1	8	Olfm1
0.00202007	-0.30753	0.753	0.693	1	8	Mndal
0.0024048	-0.252749	0.735	0.658	1	8	Cd86
0.00309823	-0.387851	0.672	0.592	1	8	Smpdl3a
0.00327563	-0.311411	0.962	0.863	1	8	Lgals3
0.0039593	-0.383725	0.432	0.436	1	8	Hpgd
0.00472708	-0.367852	0.364	0.37	1	8	Tppp3
0.00474418	-0.399525	0.159	0.179	1	8	Ifi205

## Sheet: 9
p_val	avg_log2FC	pct.1	pct.2	p_val_adj	cluster	gene
0	1.90355	0.979	0.757	0	9	H2-Eb1
0	1.78915	0.983	0.759	0	9	H2-Aa
0	1.77352	0.998	0.927	0	9	Cd74
4.11739e-295	1.70325	0.991	0.807	8.0005e-291	9	H2-Ab1
3.28869e-210	1.04108	0.985	0.766	6.39025e-206	9	H2-DMa
1.39781e-209	1.09007	0.978	0.683	2.71608e-205	9	Tmem176a
4.00915e-207	1.05905	0.988	0.746	7.79019e-203	9	Tmem176b
3.92442e-206	1.15359	0.941	0.642	7.62553e-202	9	H2-DMb1
3.21568e-196	-2.06258	0.527	0.848	6.24839e-192	9	S100a6
8.40872e-196	-1.58366	0.632	0.88	1.6339e-191	9	S100a10
3.12808e-192	-1.66692	0.518	0.827	6.07816e-188	9	Anxa2
3.77068e-189	0.905461	0.781	0.381	7.32681e-185	9	Axl
2.52587e-184	-2.33172	0.38	0.776	4.90801e-180	9	S100a4
4.55705e-166	1.16108	0.789	0.412	8.85481e-162	9	Cd72
6.90644e-165	0.965978	0.872	0.516	1.34199e-160	9	Slamf9
5.28669e-164	-0.68732	0.953	0.978	1.02726e-159	9	Sem1
1.45179e-158	-1.30914	0.193	0.656	2.82097e-154	9	Gda
7.59953e-156	0.983425	0.952	0.814	1.47666e-151	9	Hexb
2.78307e-151	0.673596	0.435	0.135	5.40779e-147	9	Plxdc2
3.6103e-146	1.02354	0.868	0.557	7.01517e-142	9	Cx3cr1
3.91075e-145	0.741766	0.979	0.883	7.59897e-141	9	Ly86
1.24058e-143	0.825307	0.936	0.697	2.41058e-139	9	Cxcl16
9.24914e-140	0.586711	0.346	0.092	1.7972e-135	9	Cadm1
9.99009e-138	-1.26766	0.439	0.764	1.94117e-133	9	Capg
1.23199e-136	0.59659	1	0.995	2.39387e-132	9	Cst3
3.62679e-135	-1.69859	0.838	0.922	7.04722e-131	9	Ccl6
8.44045e-131	-1.06767	0.355	0.752	1.64006e-126	9	Cfp
2.1218e-129	0.489359	0.996	0.989	4.12287e-125	9	Rps4x
3.70447e-129	0.661593	0.961	0.836	7.19815e-125	9	Rgs10
7.60957e-126	0.961203	0.601	0.281	1.47861e-121	9	Lilra5
7.65927e-126	-1.80048	0.518	0.78	1.48827e-121	9	F13a1
1.37148e-125	-1.44248	0.432	0.747	2.66493e-121	9	Ninj1
2.03232e-125	0.78234	0.657	0.351	3.949e-121	9	Scimp
4.43994e-123	0.725774	0.641	0.3	8.62724e-119	9	Ciita
1.16386e-121	0.965257	0.867	0.576	2.26149e-117	9	Cd81
[truncated: 875 more rows]

## Sheet: 10
p_val	avg_log2FC	pct.1	pct.2	p_val_adj	cluster	gene
[truncated: 916 more rows]

[truncated: 14 more sheets: 11, 12, 13, 14, 15, 16, 17, 18, 19, 20, 21, 22, 23, 24]
